# Supplementary material for: A comparative analysis of genes differentially expressed between rete testis cells and Sertoli cells of the mouse testis
Source: Sci Rep. 2023 Nov 28;13:20896. doi: 10.1038/s41598-023-48149-7 (PMC10684643; doi:10.1038/s41598-023-48149-7)
Supplement: Supplementary file 1 — Supplementary Information 1. [file 41598_2023_48149_MOESM1_ESM.xlsx]

## Sheet: 5-6dpp_RTvsSC_all data
Gene_name	MGI	ENS	SC_TPM1	SC_TPM2	SC_TPM3	RT_TPM4	RT_TPM5	RT_TPM6	log2FC	PValue2	FDR	Threshold
Cdh4	MGI:99218	ENSMUSG00000000305	0.145621	0.107238	0.155778	86.1659	65.0602	57.6945	8.82767	3.98441e-241	1.10552e-236	RPKMmore5
Pax8	MGI:97492	ENSMUSG00000026976	0.404113	0.574454	0.820292	244.726	210.673	177.142	8.30057	8.53793e-212	1.18447e-207	RPKMmore5
Adam12	MGI:105378	ENSMUSG00000054555	0.466678	0.593581	0.458063	50.0284	43.0025	39.0248	6.23124	2.31371e-179	2.13988e-175	RPKMmore5
Clmn	MGI:2136957	ENSMUSG00000021097	0.168511	0.200281	0.161402	22.1051	19.143	29.2696	6.90864	4.25786e-161	2.95346e-157	RPKMmore5
Mal2	MGI:2146021	ENSMUSG00000024479	1.1002	0.836131	1.65109	180.85	158.818	139.784	6.93484	2.57874e-159	1.431e-155	RPKMmore5
Tbx1	MGI:98493	ENSMUSG00000009097	0.062147	0.118661	0.113514	74.9264	70.4474	54.8278	9.18255	3.77209e-157	1.74434e-153	RPKMmore5
Spry1	MGI:1345139	ENSMUSG00000037211	0.986038	1.40406	1.71239	92.0619	101.153	89.0105	5.86292	3.44249e-152	1.3645e-148	RPKMmore5
Tmem171	MGI:2685751	ENSMUSG00000052485	0.715354	0.333046	0.541577	173.464	126.303	139.657	7.91912	2.03368e-151	7.05331e-148	RPKMmore5
Tbx2	MGI:98494	ENSMUSG00000000093	1.3679	1.79037	1.83269	197.757	118.454	208.256	6.5899	1.2037e-137	3.71088e-134	RPKMmore5
Igfbp4	MGI:96439	ENSMUSG00000017493	2.2459	3.39218	3.90406	229.848	180.959	200.3	5.92248	1.44473e-134	4.00856e-131	RPKMmore5
Aif1l	MGI:1919598	ENSMUSG00000001864	8.83419	7.84198	6.93885	291.096	338.03	239.193	5.05499	2.42706e-128	6.12193e-125	RPKMmore5
Fgfr2	MGI:95523	ENSMUSG00000030849	1.9616	3.11992	3.10852	267.099	184.738	207.96	6.4454	1.37588e-125	3.18127e-122	RPKMmore5
Nell1	MGI:2443902	ENSMUSG00000055409	0.043256	0.087633	0.069678	24.5052	32.5091	26.1074	8.12045	1.17273e-121	2.50297e-118	RPKMmore5
Hspa12a	MGI:1920692	ENSMUSG00000025092	0.80659	0.809165	0.811812	40.0909	58.7211	35.1921	5.65054	1.98148e-120	3.92701e-117	RPKMmore5
Ephb2	MGI:99611	ENSMUSG00000028664	0.080885	0.207412	0.124231	17.5932	18.0644	20.9283	6.68754	1.02995e-113	1.90512e-110	RPKMmore5
Podxl	MGI:1351317	ENSMUSG00000025608	1.29253	3.33207	3.16757	630.534	566.128	638.338	7.7517	1.92376e-113	3.33605e-110	RPKMmore5
Bcam	MGI:1929940	ENSMUSG00000002980	64.3431	71.4654	66.2734	1068.96	1093.41	915.609	3.7922	6.11847e-109	9.43129e-106	RPKMmore5
Sorl1	MGI:1202296	ENSMUSG00000049313	0.084567	0.162352	0.118331	14.1436	16.2668	10.4787	6.64487	4.03434e-107	5.89141e-104	RPKMmore5
Fstl1	MGI:102793	ENSMUSG00000022816	10.5105	16.3127	14.6462	294.816	322.2	311.551	4.37363	5.84421e-107	8.10768e-104	RPKMmore5
Blnk	MGI:96878	ENSMUSG00000061132	0.25454	0.171313	0.521434	109.89	156.515	81.4697	8.38786	1.60464e-105	2.12011e-102	RPKMmore5
Gdf15	MGI:1346047	ENSMUSG00000038508	26.1037	20.5089	23.7333	425.932	474.956	392.855	3.99786	2.07684e-101	2.61928e-98	RPKMmore5
Sytl2	MGI:1933366	ENSMUSG00000030616	0.92694	0.960116	1.40001	79.2598	151.369	77.8017	6.62325	1.52819e-99	1.76672e-96	RPKMmore5
Cacng7	MGI:1932374	ENSMUSG00000069806	1.02987	0.708868	0.812119	69.594	60.0816	45.1963	5.92864	7.65553e-98	8.49641e-95	RPKMmore5
Fzd4	MGI:108520	ENSMUSG00000049791	1.18195	1.88661	1.38936	44.6788	34.575	45.5821	4.67915	5.09669e-94	5.43895e-91	RPKMmore5
Sox11	MGI:98359	ENSMUSG00000063632	0.149294	0.171256	0.38847	23.942	23.2744	25.7135	6.57383	9.25734e-94	9.51312e-91	RPKMmore5
Ptn	MGI:97804	ENSMUSG00000029838	7.57573	5.95892	5.76255	224.394	263.527	149.802	4.8942	3.82787e-88	3.79314e-85	RPKMmore5
Lama5	MGI:105382	ENSMUSG00000015647	4.01023	6.7455	5.87482	159.574	226.008	140.03	4.8676	2.71084e-85	2.59362e-82	RPKMmore5
Klhl14	MGI:1921249	ENSMUSG00000042514	0.024699	0.047674	0.071796	18.8834	11.1816	13.3187	7.95084	1.51063e-81	1.39714e-78	RPKMmore5
Cacna2d3	MGI:1338890	ENSMUSG00000021991	0.149761	0.197379	0.116981	17.0862	16.412	13.9718	6.51224	1.25571e-80	1.1239e-77	RPKMmore5
Sox17	MGI:107543	ENSMUSG00000025902	0.104673	0.02296	0.23474	66.8202	43.8312	41.1006	8.40049	1.30306e-80	1.12983e-77	RPKMmore5
Sh3pxd2b	MGI:2442062	ENSMUSG00000040711	2.56136	3.43861	3.82248	47.6674	41.5956	53.8862	3.74341	8.24851e-80	6.93524e-77	RPKMmore5
Kcnip1	MGI:1917607	ENSMUSG00000053519	0.082171	0.113513	0.02482	29.7854	24.3721	32.6471	7.96772	1.51325e-79	1.2349e-76	RPKMmore5
Bcat1	MGI:104861	ENSMUSG00000030268	0.694989	1.22844	0.966638	84.074	55.6653	32.1958	5.85432	2.00577e-78	1.59006e-75	RPKMmore5
Cygb	MGI:2149481	ENSMUSG00000020810	0.200364	0.260071	0.455162	39.4531	50.7633	28.8376	6.88045	4.26294e-78	3.28554e-75	RPKMmore5
Gprc5c	MGI:1917605	ENSMUSG00000051043	0.162612	0.223669	0.629255	58.2173	74.2543	58.614	7.43297	5.72893e-77	4.29608e-74	RPKMmore5
Amot	MGI:108440	ENSMUSG00000041688	6.01848	6.30205	6.97393	63.663	59.3813	54.3535	3.01372	1.16368e-75	8.49668e-73	RPKMmore5
Col1a2	MGI:88468	ENSMUSG00000029661	4.767	5.14381	4.49013	65.6885	53.2545	77.5087	3.64212	1.58419e-73	1.09887e-70	RPKMmore5
Aebp1	MGI:1197012	ENSMUSG00000020473	20.0876	30.9089	33.5068	497.623	379.504	383.15	3.77501	8.94654e-72	5.92875e-69	RPKMmore5
Rcn3	MGI:1277122	ENSMUSG00000019539	6.87817	9.11942	8.5608	109.171	103.041	110.267	3.58813	8.97454e-72	5.92875e-69	RPKMmore5
Il1r1	MGI:96545	ENSMUSG00000026072	6.25737	8.17652	7.06137	76.7805	97.1151	86.2348	3.4639	2.93863e-71	1.89617e-68	RPKMmore5
Slc6a17	MGI:2442535	ENSMUSG00000027894	0.187434	0.137583	0.154975	29.147	23.7194	11.0237	6.83529	6.96113e-71	4.38962e-68	RPKMmore5
Celsr1	MGI:1100883	ENSMUSG00000016028	0.644932	1.0544	0.955501	17.3121	14.0908	14.5238	3.98708	1.08395e-70	6.68337e-68	RPKMmore5
Sfxn1	MGI:2137677	ENSMUSG00000021474	11.8713	13.8738	14.3321	118.057	133.124	106.631	3.03046	7.18998e-70	4.33681e-67	RPKMmore5
St8sia1	MGI:106011	ENSMUSG00000030283	0.01857	0.03811	0.04487	5.56362	4.48418	4.1993	6.95882	8.56593e-70	5.05681e-67	RPKMless5
Ptpn14	MGI:102467	ENSMUSG00000026604	12.4389	14.6763	16.986	126.797	129.042	112.319	2.96124	7.01845e-69	4.05695e-66	RPKMmore5
Hoxb7	MGI:96188	ENSMUSG00000038721	0.351036	0.28583	0.508788	35.8229	29.897	28.6346	6.34187	4.22679e-68	2.3934e-65	RPKMmore5
Cotl1	MGI:1919292	ENSMUSG00000031827	13.8398	19.5103	17.6965	173.647	232.616	174.553	3.39761	1.87052e-67	1.03799e-64	RPKMmore5
Hs3st3b1	MGI:1333853	ENSMUSG00000070407	0.255713	0.22005	0.240576	9.88334	13.1439	12.9451	5.50556	2.44447e-67	1.32989e-64	RPKMmore5
Eml1	MGI:1915769	ENSMUSG00000058070	3.23656	3.88384	2.14322	100.451	64.4025	97.2868	4.66395	1.49194e-66	7.96063e-64	RPKMmore5
Nr2f1	MGI:1352451	ENSMUSG00000069171	0.549829	0.502528	0.358519	24.9368	18.7006	19.8673	5.29106	1.91374e-66	1.00186e-63	RPKMmore5
Unc5b	MGI:894703	ENSMUSG00000020099	1.45182	2.43635	1.34922	42.3879	53.8283	68.7549	4.84794	2.68592e-66	1.38007e-63	RPKMmore5
Kcnk5	MGI:1336175	ENSMUSG00000023243	2.99518	6.63572	4.47775	107.845	105.898	116.203	4.4238	7.52821e-66	3.79777e-63	RPKMmore5
Nr2f2	MGI:1352452	ENSMUSG00000030551	0.987923	1.45725	1.01853	33.2212	34.1705	29.3871	4.57704	9.8775e-66	4.89395e-63	RPKMmore5
Wipf1	MGI:2178801	ENSMUSG00000075284	0.50408	0.376633	0.438827	15.2798	13.5867	14.5253	4.86963	1.4932e-65	7.2685e-63	RPKMmore5
Islr	MGI:1349645	ENSMUSG00000037206	2.51946	3.26887	4.4169	65.015	88.9584	59.9048	4.27179	1.23128e-64	5.89021e-62	RPKMmore5
Slit2	MGI:1315205	ENSMUSG00000031558	0.744814	1.11306	1.16621	16.3564	12.8571	13.2062	3.76627	1.85561e-62	8.72641e-60	RPKMmore5
E330013P04Rik	MGI:2147732	ENSMUSG00000053117	0.354438	0.595575	0.498157	43.6505	25.9911	29.2615	5.78638	1.67967e-61	7.76734e-59	RPKMmore5
Loxl1	MGI:106096	ENSMUSG00000032334	1.5556	2.66995	1.89058	35.4446	42.8769	41.4831	4.16331	2.21376e-61	1.00694e-58	RPKMmore5
Mex3a	MGI:1919890	ENSMUSG00000074480	2.30895	2.86695	3.38524	31.1119	30.6938	26.0931	3.23577	2.42491e-60	1.08519e-57	RPKMmore5
Gjc1	MGI:95718	ENSMUSG00000034520	2.165	2.35421	2.08786	50.4643	39.3725	46.3209	4.03502	1.05537e-58	4.57535e-56	RPKMmore5
Cds1	MGI:1921846	ENSMUSG00000029330	0.589674	1.13975	1.27786	36.9915	73.5306	39.267	5.50774	1.90631e-58	8.13729e-56	RPKMmore5
Plekha6	MGI:2388662	ENSMUSG00000041757	1.25057	1.00781	0.711188	31.623	18.6242	23.0184	4.30073	9.55436e-58	4.0166e-55	RPKMmore5
Serpinf1	MGI:108080	ENSMUSG00000000753	1.42158	2.63901	1.30767	62.7867	33.4664	65.6628	5.14076	1.58076e-57	6.54622e-55	RPKMmore5
Gli2	MGI:95728	ENSMUSG00000048402	0	0.019857	0.053621	9.99234	7.83461	7.66125	8.2788	2.99239e-57	1.22099e-54	RPKMless5
Kdr	MGI:96683	ENSMUSG00000062960	2.72407	2.08373	1.18203	129.046	66.2274	105.973	5.506	1.12231e-56	4.51299e-54	RPKMmore5
Id4	MGI:99414	ENSMUSG00000021379	0.259067	0.541761	0.249278	30.5576	44.5903	26.2418	6.41738	2.35695e-56	9.34229e-54	RPKMmore5
Ppp2r2b	MGI:1920180	ENSMUSG00000024500	0.151031	0.540616	0.330283	43.8636	35.7036	27.9185	6.48028	3.68451e-56	1.43986e-53	RPKMmore5
Ackr3	MGI:109562	ENSMUSG00000044337	0.210115	0.19779	0.291453	14.3128	11.5668	11.5793	5.53959	5.71151e-56	2.201e-53	RPKMmore5
Pxylp1	MGI:2442444	ENSMUSG00000043587	2.3886	2.17421	2.37039	34.6091	48.7942	32.5196	3.88311	2.14766e-55	8.16285e-53	RPKMmore5
Prdm16	MGI:1917923	ENSMUSG00000039410	0.055457	0.009192	0.01675	7.45178	7.84623	4.8663	7.66343	3.36087e-55	1.26015e-52	RPKMless5
Tns1	MGI:104552	ENSMUSG00000055322	4.54918	5.18474	6.64148	37.2688	40.241	34.8281	2.65823	5.18175e-55	1.91697e-52	RPKMmore5
L1cam	MGI:96721	ENSMUSG00000031391	0.200085	0.155955	0.118053	21.1624	18.1085	9.48933	6.20712	3.82289e-54	1.39566e-51	RPKMmore5
Clec2l	MGI:2141402	ENSMUSG00000079598	0.868559	1.45373	1.47068	62.681	71.9193	36.4211	5.35661	2.32137e-53	8.36476e-51	RPKMmore5
Asph	MGI:1914186	ENSMUSG00000028207	3.68699	4.31075	3.90877	35.7379	31.5078	37.7464	2.98663	1.13273e-52	4.02931e-50	RPKMmore5
Tmod2	MGI:1355335	ENSMUSG00000032186	0.169288	0.201306	0.186813	6.56603	4.39697	5.55135	4.73707	1.35196e-52	4.74829e-50	RPKMless5
Tspan13	MGI:1913359	ENSMUSG00000020577	0.555559	0.845846	0.596208	42.0457	22.0655	42.5142	5.59876	1.9597e-52	6.79673e-50	RPKMmore5
Fgf12	MGI:109183	ENSMUSG00000022523	0.070038	0.103195	0.116205	11.2876	8.96377	6.74016	6.36538	6.64326e-52	2.2756e-49	RPKMless5
Amph	MGI:103574	ENSMUSG00000021314	0.133169	0.123075	0.15196	15.9306	8.34072	10.0392	6.16116	1.8679e-51	6.32033e-49	RPKMmore5
Plekhg3	MGI:2388284	ENSMUSG00000052609	6.50728	6.81987	6.23106	69.6073	44.4331	57.2498	2.99767	1.92729e-51	6.44273e-49	RPKMmore5
Nt5dc2	MGI:1917271	ENSMUSG00000071547	18.7077	25.0487	21.8092	188.914	145.662	186.994	2.86477	4.16705e-51	1.37642e-48	RPKMmore5
Chdh	MGI:1860776	ENSMUSG00000015970	0.416387	0.33793	0.83656	26.8662	40.1007	18.5787	5.6153	4.50243e-51	1.4697e-48	RPKMmore5
Rgs10	MGI:1915115	ENSMUSG00000030844	391.751	363.663	327.326	63.3385	57.8795	64.0103	-2.65763	4.80765e-51	1.55108e-48	RPKMmore5
Tmem108	MGI:1932411	ENSMUSG00000042757	1.16307	2.50265	1.66752	47.6786	53.9888	28.6749	4.54515	9.7259e-51	3.10178e-48	RPKMmore5
Bgn	MGI:88158	ENSMUSG00000031375	11.0622	10.1124	10.0915	84.9402	79.7363	113.92	3.01257	3.10746e-50	9.79769e-48	RPKMmore5
Fat4	MGI:3045256	ENSMUSG00000046743	0.106608	0.233978	0.183648	4.80815	8.51839	6.40027	5.10566	3.35085e-50	1.04464e-47	RPKMless5
Eddm3b	MGI:2684921	ENSMUSG00000072575	0.06907	0.160411	0.084592	47.9126	23.9437	19.3842	7.95497	3.47215e-50	1.07042e-47	RPKMmore5
Arhgef3	MGI:1918954	ENSMUSG00000021895	106.595	138.031	151.627	18.9264	24.2353	23.1559	-2.70018	5.1163e-50	1.55997e-47	RPKMmore5
Apcdd1	MGI:3513977	ENSMUSG00000071847	1.26674	1.92027	1.20773	65.6258	31.8009	40.2913	4.82788	1.10349e-49	3.32797e-47	RPKMmore5
Sema6c	MGI:1338032	ENSMUSG00000038777	378.631	438.341	467.418	37.9291	52.9235	65.2711	-3.15664	2.52055e-49	7.51991e-47	RPKMmore5
Fbln1	MGI:95487	ENSMUSG00000006369	1.5442	1.9642	2.40564	25.9278	29.5153	33.4904	3.77163	3.85831e-49	1.13886e-46	RPKMmore5
Fn1	MGI:95566	ENSMUSG00000026193	7.43814	18.8934	14.6126	237.654	341.157	303.95	4.3132	4.83305e-49	1.41156e-46	RPKMmore5
Slc1a3	MGI:99917	ENSMUSG00000005360	0.038102	0.104759	0.055376	9.78646	22.131	10.1284	8.02385	1.01567e-48	2.93548e-46	RPKMmore5
Meis2	MGI:108564	ENSMUSG00000027210	1.24254	1.03636	1.87059	25.1544	25.8023	24.8107	3.93439	1.03469e-48	2.95964e-46	RPKMmore5
Idh2	MGI:96414	ENSMUSG00000030541	80.992	75.7322	78.6371	494.815	456.578	393.007	2.37351	3.79924e-48	1.07565e-45	RPKMmore5
Myh10	MGI:1930780	ENSMUSG00000020900	38.0657	46.726	39.5375	231.554	247.373	218.787	2.37947	8.57953e-48	2.40452e-45	RPKMmore5
Hs3st3a1	MGI:1333861	ENSMUSG00000047759	0.76379	0.915735	0.902501	13.0691	18.8298	19.4426	4.18398	2.14963e-47	5.96436e-45	RPKMmore5
S100a16	MGI:1915110	ENSMUSG00000074457	0.25397	0.745286	1.16127	58.4074	80.019	48.947	6.30773	2.83917e-47	7.79955e-45	RPKMmore5
Ncs1	MGI:109166	ENSMUSG00000062661	1.18937	1.13486	0.850059	18.7893	15.5099	20.8066	3.97403	5.23523e-47	1.42409e-44	RPKMmore5
Gxylt2	MGI:2682940	ENSMUSG00000030074	0.821272	0.545682	0.673521	16.1357	9.76086	14.117	4.14698	6.14954e-47	1.65656e-44	RPKMmore5
C3	MGI:88227	ENSMUSG00000024164	0.552599	0.738948	1.54969	199.349	520.101	127.05	8.09413	7.22453e-47	1.92742e-44	RPKMmore5
Parm1	MGI:2443349	ENSMUSG00000034981	4.50223	5.33103	5.40743	52.7779	66.351	35.2176	3.20907	9.45827e-47	2.49933e-44	RPKMmore5
Ttyh1	MGI:1889007	ENSMUSG00000030428	135.306	158.418	241.197	13.8641	23.3896	19.6878	-3.38795	4.34734e-46	1.13794e-43	RPKMmore5
Fat3	MGI:2444314	ENSMUSG00000074505	0.013079	0.034275	0.031227	3.88953	1.6137	3.60944	6.72514	4.49145e-46	1.16467e-43	RPKMless5
4930426D05Rik	MGI:1921894	ENSMUSG00000043168	0	0	0	14.9011	9.13326	6.84521	12.573	5.2793e-46	1.35629e-43	RPKMmore5
Tspan18	MGI:1917186	ENSMUSG00000027217	0.182055	0.216467	0.145964	8.96481	13.2408	7.60657	5.51694	9.29939e-46	2.36716e-43	RPKMless5
Rp1	MGI:1341105	ENSMUSG00000025900	0	0	0	3.27298	2.95727	1.76559	12.2598	9.46216e-46	2.3867e-43	RPKMless5
Cgn	MGI:1927237	ENSMUSG00000068876	181.339	304.975	379.038	22.5931	24.6172	33.3143	-3.52857	1.65313e-45	4.13223e-43	RPKMmore5
Hmgb3	MGI:1098219	ENSMUSG00000015217	55.2663	101.66	100.29	1528.03	1138.27	873.727	3.65624	1.67473e-45	4.14884e-43	RPKMmore5
Dkk3	MGI:1354952	ENSMUSG00000030772	0.920543	3.00981	1.76829	62.334	58.8343	52.8527	4.80791	6.70398e-45	1.64609e-42	RPKMmore5
Hoxb6	MGI:96187	ENSMUSG00000000690	0.072868	0.040261	0.169465	11.0592	10.2864	10.6153	6.60625	1.0086e-44	2.4548e-42	RPKMmore5
Prss35	MGI:2444800	ENSMUSG00000033491	1690.57	2237.76	2329.73	228.11	303.299	368.874	-2.91816	1.23716e-44	2.98489e-42	RPKMmore5
Igf2bp3	MGI:1890359	ENSMUSG00000029814	22.0421	23.124	23.3397	3.44357	2.40788	2.85028	-3.15953	1.68832e-44	4.03829e-42	RPKMmore5
Gldc	MGI:1341155	ENSMUSG00000024827	1.13713	1.3691	1.17411	20.5178	15.1396	19.9285	3.78608	1.71302e-44	4.06234e-42	RPKMmore5
Plppr4	MGI:106530	ENSMUSG00000044667	47.0158	46.8618	48.6654	6.65807	9.76699	8.91901	-2.60647	3.42321e-44	8.04918e-42	RPKMmore5
Rasa4	MGI:1858600	ENSMUSG00000004952	0.074552	0.064308	0.139805	13.791	18.1082	8.31189	6.46766	4.27632e-44	9.97066e-42	RPKMmore5
Prom1	MGI:1100886	ENSMUSG00000029086	0.060141	0.135786	0.198874	12.2055	8.27926	11.3205	5.98094	9.01812e-44	2.08514e-41	RPKMmore5
Irs4	MGI:1338009	ENSMUSG00000054667	0.087162	0.180073	0.119038	12.8122	5.6287	16.1963	6.34769	2.3004e-43	5.27496e-41	RPKMmore5
Trp53i11	MGI:2670995	ENSMUSG00000068735	7.23661	7.31585	8.73347	57.1661	67.2979	46.8364	2.7528	2.79832e-43	6.36412e-41	RPKMmore5
Cthrc1	MGI:1915838	ENSMUSG00000054196	0.18958	0.31791	0.686498	44.9557	23.0617	44.5975	6.60036	4.23318e-43	9.54908e-41	RPKMmore5
Cbr2	MGI:107200	ENSMUSG00000025150	0	0	0.051921	15.4059	14.4378	8.01537	9.15709	5.81289e-43	1.30068e-40	RPKMmore5
Pde7b	MGI:1352752	ENSMUSG00000019990	0.074952	0.341232	0.238011	27.3711	10.358	22.6294	6.40352	7.09288e-43	1.57439e-40	RPKMmore5
Cdh11	MGI:99217	ENSMUSG00000031673	0.609311	1.56001	2.03512	37.4531	48.8922	36.9512	4.76488	1.23622e-42	2.72224e-40	RPKMmore5
Egln3	MGI:1932288	ENSMUSG00000035105	0.967699	0.851524	0.779404	33.7819	46.0269	17.2351	5.07469	2.1734e-42	4.74827e-40	RPKMmore5
Endod1	MGI:1919196	ENSMUSG00000037419	39.4024	57.301	61.199	7.97278	8.28355	10.0309	-2.70514	2.19776e-42	4.76398e-40	RPKMmore5
Emx2	MGI:95388	ENSMUSG00000043969	0.671396	2.08381	2.6829	85.6736	58.5999	63.2804	5.1444	2.58801e-42	5.56643e-40	RPKMmore5
Des	MGI:94885	ENSMUSG00000026208	7.6958	11.4705	6.90216	95.6684	127.529	74.6031	3.36419	3.37407e-42	7.20129e-40	RPKMmore5
Lrrc4b	MGI:3027390	ENSMUSG00000047085	0.139894	0.174494	0.105632	9.82384	6.26397	9.32042	5.70945	7.13392e-42	1.51098e-39	RPKMless5
Hoxb5	MGI:96186	ENSMUSG00000038700	0.025684	0.037843	0.042401	5.57084	4.03492	4.02923	6.75534	9.49021e-42	1.99481e-39	RPKMless5
Ddr2	MGI:1345277	ENSMUSG00000026674	1.61056	1.90411	2.45918	17.3824	15.045	21.2465	2.9751	9.83894e-42	2.05256e-39	RPKMmore5
Sdc1	MGI:1349162	ENSMUSG00000020592	10.1024	11.4431	11.4669	65.5491	61.1001	63.1879	2.35308	1.1152e-41	2.30913e-39	RPKMmore5
Ank2	MGI:88025	ENSMUSG00000032826	8.71442	10.509	11.2969	70.8516	64.3922	48.6511	2.42855	1.31495e-41	2.70256e-39	RPKMmore5
Mgarp	MGI:1914999	ENSMUSG00000037161	90.8801	116.385	117.984	10.832	8.01767	15.1177	-3.31818	1.561e-41	3.18467e-39	RPKMmore5
Dpysl5	MGI:1929772	ENSMUSG00000029168	86.6228	124.8	102.441	9.64279	8.93831	16.1513	-3.29208	1.67842e-41	3.39923e-39	RPKMmore5
Upk3b	MGI:2140882	ENSMUSG00000042985	0.358117	1.56802	1.47755	121.938	230.912	92.589	6.91714	3.51582e-41	7.01798e-39	RPKMmore5
Adgrl3	MGI:2441950	ENSMUSG00000037605	0.178474	0.07546	0.18588	14.3476	11.5447	7.08307	5.30499	6.59716e-41	1.30746e-38	RPKMmore5
Rarres2	MGI:1918910	ENSMUSG00000009281	2.41351	3.52575	2.7902	71.5645	58.1885	76.7464	3.92355	1.11611e-40	2.19629e-38	RPKMmore5
Itpr2	MGI:99418	ENSMUSG00000030287	0.273876	0.307396	0.541467	9.46709	9.16849	6.19622	4.2632	1.25327e-40	2.44881e-38	RPKMless5
Vav2	MGI:102718	ENSMUSG00000009621	4.66372	5.10402	4.80722	34.4991	26.3712	37.7531	2.6859	1.66872e-40	3.23779e-38	RPKMmore5
Mmp3	MGI:97010	ENSMUSG00000043613	0.86228	0.542399	0.512859	33.0856	21.733	55.3784	5.69357	2.10371e-40	4.05345e-38	RPKMmore5
Lrrn1	MGI:106038	ENSMUSG00000034648	0.187077	0.266426	0.319238	10.9693	9.03335	6.56438	4.9717	2.53077e-40	4.84268e-38	RPKMless5
Bcor	MGI:1918708	ENSMUSG00000040363	0.768667	1.26821	0.979862	14.0948	11.5337	12.5002	3.47624	4.10602e-40	7.80312e-38	RPKMmore5
Rian	MGI:1922995	ENSMUSG00000097451	1.93135	2.1169	3.20498	33.9395	27.5693	30.2767	3.66586	5.2657e-40	9.93891e-38	RPKMmore5
Casq1	MGI:1309468	ENSMUSG00000007122	0.180342	0.217625	0.306568	10.0451	11.1607	14.9262	5.50204	7.54545e-40	1.41457e-37	RPKMmore5
Cadps	MGI:1350922	ENSMUSG00000054423	1.04774	1.11961	0.80059	39.987	13.9604	33.1367	4.7328	8.07809e-40	1.50426e-37	RPKMmore5
Nnat	MGI:104716	ENSMUSG00000067786	2.70654	3.17906	2.03724	39.9629	35.1046	48.9293	4.10902	8.34475e-40	1.54356e-37	RPKMmore5
Cst12	MGI:1916612	ENSMUSG00000027443	230.813	274.727	353.831	30.2909	49.2188	41.8945	-2.80404	8.4437e-40	1.55151e-37	RPKMmore5
Col6a2	MGI:88460	ENSMUSG00000020241	1.6259	3.44528	2.57751	51.0355	66.3511	30.4153	4.1359	1.27462e-39	2.32669e-37	RPKMmore5
Ces1g	MGI:88378	ENSMUSG00000057074	0	0.033113	0.060336	16.3065	6.03128	9.65623	8.27197	1.54422e-39	2.80039e-37	RPKMmore5
Mdk	MGI:96949	ENSMUSG00000027239	4.0535	6.70584	6.97896	117.637	116.124	69.8216	3.89282	2.15466e-39	3.88203e-37	RPKMmore5
Crabp1	MGI:88490	ENSMUSG00000032291	0.237925	0	0.179653	31.7058	20.3689	22.8028	7.25438	2.42987e-39	4.34963e-37	RPKMmore5
Sptb	MGI:98387	ENSMUSG00000021061	16.3405	17.7312	22.1692	4.26122	4.66811	4.27426	-2.39464	4.15033e-39	7.38173e-37	RPKMmore5
Lrrc66	MGI:2387634	ENSMUSG00000067206	0.014917	0.04121	0.02514	5.82529	15.9136	5.56599	8.13147	4.52576e-39	7.9982e-37	RPKMless5
Ly75	MGI:106662	ENSMUSG00000026980	0.377636	0.255076	0.363109	6.83336	7.42458	6.59425	4.05917	5.89107e-39	1.03452e-36	RPKMless5
E2f8	MGI:1922038	ENSMUSG00000046179	6.73673	7.41787	7.88098	61.682	48.5276	39.2999	2.60301	6.4767e-39	1.1302e-36	RPKMmore5
Sprr2g	MGI:1330348	ENSMUSG00000046203	0.109917	0	0.57544	74.8506	121.556	61.6972	8.42448	7.73937e-39	1.3421e-36	RPKMmore5
Stard10	MGI:1860093	ENSMUSG00000030688	3.37087	5.79866	4.43929	55.2748	60.476	52.6315	3.51172	8.49575e-39	1.46412e-36	RPKMmore5
Pbx1	MGI:97495	ENSMUSG00000052534	7.12138	7.75212	9.5793	61.6538	51.929	40.4089	2.52565	1.31367e-38	2.24994e-36	RPKMmore5
Foxj1	MGI:1347474	ENSMUSG00000034227	0.02728	0.100487	0.065922	7.70361	13.0282	5.6938	6.81799	1.85784e-38	3.16243e-36	RPKMless5
Nt5e	MGI:99782	ENSMUSG00000032420	161.822	173.337	204.618	37.4708	48.9993	35.7497	-2.26861	2.43208e-38	4.11467e-36	RPKMmore5
C1qtnf6	MGI:1919959	ENSMUSG00000022440	16.3577	20.0558	18.0353	84.9963	98.1578	94.6007	2.21489	3.0522e-38	5.1325e-36	RPKMmore5
Kank4	MGI:3043381	ENSMUSG00000035407	0.16664	0.225373	0.16827	5.97772	8.90577	4.911	4.99141	3.08928e-38	5.16356e-36	RPKMless5
Rapgef3	MGI:2441741	ENSMUSG00000022469	11.99	11.4442	12.8743	52.7355	73.2168	70.6214	2.39362	3.19204e-38	5.30338e-36	RPKMmore5
Gstm6	MGI:1309467	ENSMUSG00000068762	783.117	1161.94	1711.15	82.3356	67.691	133.902	-3.68718	5.16969e-38	8.53799e-36	RPKMmore5
BC021767	MGI:3615512	ENSMUSG00000085006	42.1827	96.8929	121.089	6.37948	8.95426	10.5085	-3.47608	5.2515e-38	8.62179e-36	RPKMmore5
Gfpt2	MGI:1338883	ENSMUSG00000020363	43.2471	57.7037	63.9352	7.3729	8.11843	10.8179	-2.76535	5.45573e-38	8.90439e-36	RPKMmore5
Lmtk3	MGI:3039582	ENSMUSG00000062044	0.403711	0.451295	0.460206	8.10914	6.57078	7.1024	3.916	1.27773e-37	2.07321e-35	RPKMless5
Dusp5	MGI:2685183	ENSMUSG00000034765	22.708	25.9117	31.202	141.194	137.564	115.257	2.17802	1.29768e-37	2.09334e-35	RPKMmore5
Hoxb3	MGI:96184	ENSMUSG00000048763	0	0.03305	0.0542	6.27673	4.54879	5.62231	7.08527	4.16668e-37	6.68259e-35	RPKMless5
Nebl	MGI:1921353	ENSMUSG00000053702	1.65812	1.95403	2.89177	23.6152	20.7099	15.1412	3.1726	4.40637e-37	7.02639e-35	RPKMmore5
Aldh1a3	MGI:1861722	ENSMUSG00000015134	21.3664	41.3891	40.4485	472.938	283.319	382.154	3.23601	4.94543e-37	7.84091e-35	RPKMmore5
Stc2	MGI:1316731	ENSMUSG00000020303	2.76252	8.24908	8.43498	168.499	197.728	113.837	4.50969	5.76092e-37	9.08196e-35	RPKMmore5
Gm6104	MGI:3648587	ENSMUSG00000062588	15.6389	33.1562	32.7454	509.35	350.873	279.404	3.68223	6.70757e-37	1.05146e-34	RPKMmore5
Zfp423	MGI:1891217	ENSMUSG00000045333	0.092355	0.161143	0.082215	4.57002	4.46378	4.08754	5.10676	7.35649e-37	1.1467e-34	RPKMless5
Mro	MGI:2152817	ENSMUSG00000064036	55.3978	91.6582	140.344	7.20428	10.396	6.87401	-3.7482	1.03262e-36	1.60062e-34	RPKMmore5
Fgf18	MGI:1277980	ENSMUSG00000057967	16.1644	17.2066	21.701	113.368	135.552	106.639	2.55412	1.31257e-36	2.02325e-34	RPKMmore5
Sdc4	MGI:1349164	ENSMUSG00000017009	733.058	995.317	1028.25	178.641	224.458	223.216	-2.25517	3.1582e-36	4.81469e-34	RPKMmore5
Man2b2	MGI:1195262	ENSMUSG00000029119	73.0748	82.79	76.5437	15.3828	18.1222	20.4263	-2.25817	3.72648e-36	5.64999e-34	RPKMmore5
Pcdhgc3	MGI:1935201	ENSMUSG00000102918	161.893	138.744	160.463	27.5072	33.6696	38.1815	-2.37552	4.42206e-36	6.66818e-34	RPKMmore5
Palm	MGI:1261814	ENSMUSG00000035863	16.9051	16.0099	17.6484	79.0806	78.5473	72.6634	2.06525	5.43677e-36	8.15397e-34	RPKMmore5
Rasgrf1	MGI:99694	ENSMUSG00000032356	0.010009	0	0	1.96453	2.56993	1.46061	8.5063	6.31184e-36	9.4155e-34	RPKMless5
Gstm1	MGI:95860	ENSMUSG00000058135	8005.37	7563.34	8513.59	2092.5	2417.56	2351.29	-1.92982	7.08938e-36	1.05188e-33	RPKMmore5
Usp29	MGI:1888998	ENSMUSG00000051527	0.070149	0.12487	0.119528	5.28864	4.81071	3.17874	5.17388	9.07423e-36	1.33922e-33	RPKMless5
Gpsm1	MGI:1915089	ENSMUSG00000026930	11.1525	10.8046	9.84872	63.4675	77.1069	67.0249	2.31959	9.46438e-36	1.38941e-33	RPKMmore5
Abca9	MGI:2386796	ENSMUSG00000041797	0.129292	0.144505	0.182313	3.43728	5.46201	3.76269	4.63801	9.82261e-36	1.43441e-33	RPKMless5
Rps6ka1	MGI:104558	ENSMUSG00000003644	15.5976	15.5861	21.7877	87.035	84.4737	92.7465	2.19536	1.13416e-35	1.64756e-33	RPKMmore5
Chst2	MGI:1891160	ENSMUSG00000033350	0.263322	0.386588	0.293865	8.90938	11.0557	4.69675	4.56778	1.68648e-35	2.43714e-33	RPKMless5
Sbspon	MGI:2684952	ENSMUSG00000032719	0	0.07038	0.068646	8.03693	5.01611	6.91802	7.02667	2.02e-35	2.90398e-33	RPKMless5
Fshr	MGI:95583	ENSMUSG00000032937	40.5914	32.9915	33.4829	3.60995	4.88866	4.55891	-3.16707	3.17428e-35	4.53987e-33	RPKMmore5
Slc4a4	MGI:1927555	ENSMUSG00000060961	0.045111	0.066467	0.090834	3.34363	3.16109	2.18691	5.22104	3.72626e-35	5.30199e-33	RPKMless5
Klhl29	MGI:2683857	ENSMUSG00000020627	0.144582	0.149738	0.204632	3.12575	5.13882	4.36993	4.53202	4.08295e-35	5.77988e-33	RPKMless5
Zfp521	MGI:95459	ENSMUSG00000024420	0.031017	0.059982	0.14174	4.55441	6.62719	4.91984	5.98963	4.16576e-35	5.86716e-33	RPKMless5
Irf8	MGI:96395	ENSMUSG00000041515	0.04189	0.04629	0.098585	4.65644	3.73799	4.27775	5.83447	4.95464e-35	6.943e-33	RPKMless5
Gdf6	MGI:95689	ENSMUSG00000051279	0.965694	0.79849	0.620056	14.2416	17.7345	31.8853	4.60512	5.74966e-35	8.01658e-33	RPKMmore5
Hdac7	MGI:1891835	ENSMUSG00000022475	37.7252	29.6185	31.8414	154.537	175.097	159.214	2.10779	6.3815e-35	8.85306e-33	RPKMmore5
Rrm2	MGI:98181	ENSMUSG00000020649	40.5585	36.4072	35.4835	178.082	170.797	153.504	2.03025	7.69939e-35	1.05756e-32	RPKMmore5
Hacd4	MGI:1914025	ENSMUSG00000028497	8.00278	10.8488	11.3156	67.3197	51.6746	47.9663	2.34836	8.07319e-35	1.10344e-32	RPKMmore5
Osbpl3	MGI:1918970	ENSMUSG00000029822	3.16246	4.54985	3.71665	27.6726	36.826	21.9752	2.95131	8.40163e-35	1.1427e-32	RPKMmore5
Ccdc136	MGI:1918128	ENSMUSG00000029769	2.28013	2.14665	1.89081	25.8372	21.985	19.6841	3.27159	8.54923e-35	1.15711e-32	RPKMmore5
Chst11	MGI:1927166	ENSMUSG00000034612	2.35197	2.00908	2.53278	33.8051	17.4065	20.4144	3.24371	9.40839e-35	1.26721e-32	RPKMmore5
Bmp4	MGI:88180	ENSMUSG00000021835	4.73857	3.22745	1.71989	68.6697	82.4977	57.6309	4.2291	9.80301e-35	1.31398e-32	RPKMmore5
Fbxo17	MGI:1354707	ENSMUSG00000030598	60.0547	62.6044	70.3112	7.35636	6.5092	10.9773	-3.09321	1.13284e-34	1.51114e-32	RPKMmore5
Gm7329	MGI:3646271	ENSMUSG00000100774	1101.41	1470.91	1456.85	234.47	290.79	334.774	-2.34921	1.3308e-34	1.76672e-32	RPKMmore5
Cyp4b1	MGI:103225	ENSMUSG00000028713	0	0	0.076153	7.92683	12.4272	5.91746	8.19304	2.29721e-34	3.03516e-32	RPKMless5
Gfra1	MGI:1100842	ENSMUSG00000025089	0.154182	0.090869	0.365824	33.6792	28.7067	8.9146	6.75314	3.5995e-34	4.73325e-32	RPKMmore5
Fndc4	MGI:1917195	ENSMUSG00000038552	0.616698	1.12796	2.07474	23.9549	17.3343	19.463	4.25657	4.54761e-34	5.92385e-32	RPKMmore5
Wscd2	MGI:2445030	ENSMUSG00000063430	0	0	0.006698	1.9001	1.23119	1.6311	8.63553	4.89032e-34	6.34051e-32	RPKMless5
St6galnac3	MGI:1341828	ENSMUSG00000052544	0.011679	0.012906	0.01418	2.92851	1.3118	2.60046	6.8991	5.58665e-34	7.20964e-32	RPKMless5
Fgfr1	MGI:95522	ENSMUSG00000031565	0.837518	1.36912	2.0461	12.3384	15.6925	18.7912	3.46908	6.85115e-34	8.80056e-32	RPKMmore5
Tfcp2l1	MGI:2444691	ENSMUSG00000026380	1.27382	2.04179	1.54771	16.4286	23.8203	11.8921	3.28181	7.42913e-34	9.49901e-32	RPKMmore5
Pstpip1	MGI:1321396	ENSMUSG00000032322	0.203965	0.171017	0.178577	9.45163	9.45097	6.55049	4.88066	7.68408e-34	9.77993e-32	RPKMless5
Pdlim2	MGI:2384850	ENSMUSG00000022090	4.69921	4.00868	3.49985	40.9933	52.2889	49.5326	3.26666	7.84331e-34	9.93701e-32	RPKMmore5
Stk26	MGI:1917665	ENSMUSG00000031112	0.557136	1.5069	2.0848	31.4577	36.8173	27.931	4.46063	9.4614e-34	1.19325e-31	RPKMmore5
Opn4	MGI:1353425	ENSMUSG00000021799	0	0	0	2.69597	3.10812	1.88893	11.2268	1.11802e-33	1.40365e-31	RPKMless5
Gmpr	MGI:1913605	ENSMUSG00000000253	12.9873	15.1132	16.0487	141.315	171.512	78.9319	3.01437	1.14257e-33	1.428e-31	RPKMmore5
Esyt3	MGI:1098699	ENSMUSG00000037681	41.044	39.7529	44.8783	6.41716	8.4322	10.2834	-2.44483	2.17751e-33	2.70929e-31	RPKMmore5
Tst	MGI:98852	ENSMUSG00000044986	14.9129	23.5867	19.9921	134.566	111.362	136.695	2.58526	5.09774e-33	6.31436e-31	RPKMmore5
Dnajc22	MGI:1920028	ENSMUSG00000038009	0.343597	0.488729	0.390991	9.67502	11.5646	12.8494	4.60947	5.62032e-33	6.93073e-31	RPKMmore5
Cand2	MGI:1914338	ENSMUSG00000030319	2.8553	4.28014	3.7041	29.5184	21.2632	22.4796	2.62853	7.32263e-33	8.98999e-31	RPKMmore5
Ttc12	MGI:2444588	ENSMUSG00000040219	29.3504	21.9438	22.8836	3.77795	3.28281	4.09413	-2.886	7.57979e-33	9.26471e-31	RPKMmore5
Dab1	MGI:108554	ENSMUSG00000028519	0.186365	0.164548	0.194339	8.68009	9.10794	6.40753	4.69479	9.49028e-33	1.15375e-30	RPKMless5
Thbd	MGI:98736	ENSMUSG00000074743	4.28567	7.788	4.34984	169.407	69.4827	77.4792	4.1302	9.5224e-33	1.15375e-30	RPKMmore5
Sobp	MGI:1924427	ENSMUSG00000038248	22.3166	29.5712	30.066	2.77674	1.81455	4.21785	-3.36844	1.57009e-32	1.89408e-30	RPKMmore5
Dclk1	MGI:1330861	ENSMUSG00000027797	0.823808	0.557332	0.520316	7.31365	7.1667	11.8495	3.77654	1.5872e-32	1.90643e-30	RPKMless5
Stard13	MGI:2385331	ENSMUSG00000016128	62.0678	57.7772	45.4987	11.7136	13.3705	14.7722	-2.19638	1.60815e-32	1.92326e-30	RPKMmore5
Col6a1	MGI:88459	ENSMUSG00000001119	2.39861	4.46935	4.5671	39.0097	44.7256	27.4885	3.16246	1.75901e-32	2.09466e-30	RPKMmore5
Akr1b8	MGI:107673	ENSMUSG00000029762	1467.47	1517.89	1466.13	220.652	206.97	363.257	-2.61822	2.14523e-32	2.54366e-30	RPKMmore5
Pls1	MGI:104809	ENSMUSG00000049493	40.1323	40.5709	35.5573	4.55273	6.94068	7.08651	-2.78333	2.16231e-32	2.55299e-30	RPKMmore5
Lpcat1	MGI:2384812	ENSMUSG00000021608	5.04339	7.16332	5.63765	41.8704	31.5255	36.6697	2.54113	2.3883e-32	2.80787e-30	RPKMmore5
Gpr153	MGI:1916157	ENSMUSG00000042804	0.214712	0.132248	0.250998	4.82742	5.12582	5.18172	4.50297	2.63903e-32	3.07658e-30	RPKMless5
Nudt19	MGI:94203	ENSMUSG00000034875	126.875	153.152	204.193	31.6874	37.5313	40.8424	-2.25814	2.63091e-32	3.07658e-30	RPKMmore5
Defb36	MGI:2385956	ENSMUSG00000044863	112.642	139.206	186.875	9.16581	6.88021	14.6291	-3.94982	3.76609e-32	4.37214e-30	RPKMmore5
Lgmn	MGI:1330838	ENSMUSG00000021190	961.112	967.362	981.948	207.294	284.275	272.747	-2.05684	3.82876e-32	4.408e-30	RPKMmore5
Hunk	MGI:1347352	ENSMUSG00000053414	0.276186	0.724954	0.937723	18.7259	16.9737	12.85	4.53089	4.12868e-32	4.73365e-30	RPKMmore5
Fcgr2b	MGI:95499	ENSMUSG00000026656	0.190288	0.775131	0.506093	33.2592	12.3177	17.7899	5.61073	4.51949e-32	5.1604e-30	RPKMmore5
Tnfaip2	MGI:104960	ENSMUSG00000021281	9.6264	9.82621	17.4007	103.736	148.193	79.8775	3.05819	5.62995e-32	6.40199e-30	RPKMmore5
Ctxn1	MGI:88566	ENSMUSG00000048644	14.4001	20.0792	18.3566	114.833	96.381	95.4245	2.40931	6.02862e-32	6.82735e-30	RPKMmore5
Igfbp3	MGI:96438	ENSMUSG00000020427	1075.37	1191.95	1177.67	163.793	256.049	282.143	-2.42032	6.3778e-32	7.19344e-30	RPKMmore5
Hmcn1	MGI:2685047	ENSMUSG00000066842	0.066596	0.075064	0.081858	1.44233	1.20088	1.54006	4.05897	6.46019e-32	7.25686e-30	RPKMless5
Gstm2-ps1	MGI:3648223	ENSMUSG00000107369	928.932	830.673	930.087	236.194	287.671	260.001	-1.90839	6.55036e-32	7.32848e-30	RPKMmore5
Crym	MGI:102675	ENSMUSG00000030905	77.3362	133.688	101.877	8.1959	7.08642	14.5034	-3.50548	7.32079e-32	8.12586e-30	RPKMmore5
Med14	MGI:1349442	ENSMUSG00000064127	5.20633	6.70941	7.19297	27.1986	28.1931	31.4225	2.11973	7.35094e-32	8.12586e-30	RPKMmore5
Tspan17	MGI:1921507	ENSMUSG00000025875	363.57	379.519	344.743	32.3886	35.888	66.7528	-3.09539	7.32889e-32	8.12586e-30	RPKMmore5
Gstm7	MGI:1915562	ENSMUSG00000004035	536.153	664.826	722.982	174.097	115.582	160.272	-2.21818	9.96579e-32	1.09727e-29	RPKMmore5
Ntn4	MGI:1888978	ENSMUSG00000020019	102.678	91.017	123.232	11.7802	21.9841	10.4774	-2.96463	1.0107e-31	1.10841e-29	RPKMmore5
Me1	MGI:97043	ENSMUSG00000032418	1671.22	2176.56	2216.06	319.985	416.893	527.247	-2.38236	1.01959e-31	1.11376e-29	RPKMmore5
Chchd10	MGI:2143558	ENSMUSG00000049422	1101.76	954.42	1073	340.628	290.822	300.837	-1.87858	1.3467e-31	1.46532e-29	RPKMmore5
Grb14	MGI:1355324	ENSMUSG00000026888	54.7996	66.4442	80.4082	11.2929	13.935	14.8286	-2.37631	1.52689e-31	1.65488e-29	RPKMmore5
Hey2	MGI:1341884	ENSMUSG00000019789	0.860542	0.837191	1.03513	11.084	14.0132	13.0925	3.67393	1.54861e-31	1.67189e-29	RPKMmore5
Dyrk3	MGI:1330300	ENSMUSG00000016526	1.00715	1.02465	1.19309	13.433	11.0308	12.4956	3.38536	1.59189e-31	1.71196e-29	RPKMmore5
Mical1	MGI:2385847	ENSMUSG00000019823	78.3062	99.7044	93.7302	21.1644	26.2441	25.8006	-2.037	1.92336e-31	2.06045e-29	RPKMmore5
Aard	MGI:2181621	ENSMUSG00000068522	353.603	517.531	655.742	35.5819	64.595	74.3094	-3.24085	2.21667e-31	2.36553e-29	RPKMmore5
Scn5a	MGI:98251	ENSMUSG00000032511	0.028217	0.024945	0	2.13364	2.85444	1.81152	6.72033	2.28883e-31	2.43318e-29	RPKMless5
Junb	MGI:96647	ENSMUSG00000052837	62.5978	59.1096	64.066	10.0449	14.8527	11.7715	-2.46911	2.49583e-31	2.64311e-29	RPKMmore5
Anpep	MGI:5000466	ENSMUSG00000039062	23.922	26.0992	33.7587	5.08672	4.20641	5.6858	-2.62552	3.37273e-31	3.55817e-29	RPKMmore5
Irf5	MGI:1350924	ENSMUSG00000029771	0.564772	0.649061	0.411735	22.2358	16.3836	9.46415	4.77381	4.75452e-31	4.99692e-29	RPKMmore5
Jakmip1	MGI:1923321	ENSMUSG00000063646	17.5308	17.8026	19.7707	2.37007	1.89861	2.10022	-3.19087	6.2033e-31	6.49498e-29	RPKMmore5
Kif26b	MGI:2447076	ENSMUSG00000026494	0.102232	0.20895	0.228451	3.8413	9.07702	4.01224	4.84606	6.54688e-31	6.82894e-29	RPKMless5
Adamts20	MGI:2660628	ENSMUSG00000022449	0	0	0	0.670287	1.30262	0.766564	11.3018	6.59063e-31	6.84883e-29	RPKMless5
Actc1	MGI:87905	ENSMUSG00000068614	2.26699	4.27663	6.29341	57.4291	61.0609	74.0099	3.79778	7.80224e-31	8.07765e-29	RPKMmore5
Klhdc8a	MGI:2442630	ENSMUSG00000042115	5.20352	4.66769	3.16561	28.9786	36.9141	32.9693	2.78208	7.86772e-31	8.11516e-29	RPKMmore5
Ddah2	MGI:1859016	ENSMUSG00000007039	20.8317	34.8889	23.5351	169.941	141.837	168.969	2.45803	8.6249e-31	8.86321e-29	RPKMmore5
D430019H16Rik	MGI:2443127	ENSMUSG00000094910	0.13612	0.132107	0.074705	3.26299	3.26213	2.855	4.60486	9.84244e-31	1.00771e-28	RPKMless5
Rasgef1c	MGI:1921813	ENSMUSG00000020374	13.2335	26.774	29.3376	1.66295	0.975906	1.9772	-3.91652	1.04463e-30	1.0656e-28	RPKMmore5
Grhpr	MGI:1923488	ENSMUSG00000035637	222.881	279.876	202.916	60.8975	55.0441	64.5298	-2.09779	1.36436e-30	1.38665e-28	RPKMmore5
Kif21b	MGI:109234	ENSMUSG00000041642	0.554883	0.669588	0.836871	23.9196	7.50765	28.5803	4.74058	1.57126e-30	1.5911e-28	RPKMmore5
Bcat2	MGI:1276534	ENSMUSG00000030826	151.63	221.045	212.455	47.0281	53.0196	54.6113	-2.04191	1.85582e-30	1.87242e-28	RPKMmore5
Bmper	MGI:1920480	ENSMUSG00000031963	68.5785	58.1752	57.4469	8.97942	13.6682	14.3894	-2.44465	2.04285e-30	2.05366e-28	RPKMmore5
Mab21l1	MGI:1333773	ENSMUSG00000056947	0.000798	0.021764	0.075645	4.23456	3.12922	3.80832	6.58549	2.15169e-30	2.15526e-28	RPKMless5
Lyz2	MGI:96897	ENSMUSG00000069516	0.047101	0.166557	0.182094	13.1865	6.48957	12.7134	6.16725	2.34723e-30	2.34267e-28	RPKMmore5
Efhd2	MGI:106504	ENSMUSG00000040659	140.516	161.526	157.616	35.3399	44.6957	47.3388	-1.97685	3.14051e-30	3.11202e-28	RPKMmore5
Hoxd8	MGI:96209	ENSMUSG00000027102	0.588602	0.780871	0.85333	11.7547	10.4061	13.5901	3.83415	3.13938e-30	3.11202e-28	RPKMmore5
Kcnb1	MGI:96666	ENSMUSG00000050556	0.055604	0.201754	0.131796	4.15366	3.51616	4.04535	4.72077	3.33028e-30	3.27667e-28	RPKMless5
Slc27a6	MGI:3036230	ENSMUSG00000024600	91.8483	76.8802	100.577	21.6701	26.75	24.204	-2.01786	3.32702e-30	3.27667e-28	RPKMmore5
Plekho2	MGI:2143132	ENSMUSG00000050721	186.546	200.034	190.261	40.6336	54.5515	57.7499	-2.04224	4.64696e-30	4.55599e-28	RPKMmore5
Kifc3	MGI:109202	ENSMUSG00000031788	9.79325	9.26416	9.07086	47.7061	47.1961	38.175	2.11049	5.78528e-30	5.65205e-28	RPKMmore5
Rbms3	MGI:2444477	ENSMUSG00000039607	4.68476	6.26665	3.65975	18.0913	23.6636	21.7913	2.33008	7.19025e-30	7.00002e-28	RPKMmore5
Dlg4	MGI:1277959	ENSMUSG00000020886	8.65696	7.74277	7.73623	50.1863	38.3692	41.5106	2.22611	7.87853e-30	7.64328e-28	RPKMmore5
Tenm4	MGI:2447063	ENSMUSG00000048078	0.423729	0.761732	0.9531	9.89908	6.81425	5.99865	3.3311	7.94513e-30	7.68103e-28	RPKMless5
B3gnt5	MGI:2137302	ENSMUSG00000022686	0.019583	0.04869	0.154096	2.10869	2.95894	2.06804	5.47012	8.10173e-30	7.80523e-28	RPKMless5
Prkg1	MGI:108174	ENSMUSG00000052920	0.400937	0.255866	0.419581	6.17113	7.26183	6.1606	3.96715	8.5232e-30	8.18286e-28	RPKMless5
Stat1	MGI:103063	ENSMUSG00000026104	137.394	184.19	240.953	31.6883	43.9696	41.6538	-2.29458	9.40976e-30	9.00287e-28	RPKMmore5
Bmp6	MGI:88182	ENSMUSG00000039004	6.22289	4.67214	9.35262	53.7332	78.6689	50.206	3.05103	1.00368e-29	9.56975e-28	RPKMmore5
Igfbp2	MGI:96437	ENSMUSG00000039323	670.474	1614.41	950.897	8397.98	10549.2	9229.59	3.00303	1.15422e-29	1.09674e-27	RPKMmore5
Mageb7-ps	MGI:2148171	ENSMUSG00000082450	23.0294	21.5414	32.1951	0.848439	1.56257	1.69	-4.33358	1.48492e-29	1.40616e-27	RPKMmore5
Gm10419	MGI:3642823	ENSMUSG00000072769	33.3321	41.072	41.7819	9.51221	5.76901	6.67089	-2.63391	1.66085e-29	1.56741e-27	RPKMmore5
Abcc4	MGI:2443111	ENSMUSG00000032849	7.74873	5.02452	5.16404	40.897	48.5996	31.6707	2.61248	1.75302e-29	1.64879e-27	RPKMmore5
Met	MGI:96969	ENSMUSG00000009376	3.82649	3.24364	3.45946	18.7191	26.0599	22.6753	2.56036	2.65755e-29	2.48271e-27	RPKMmore5
Tmem44	MGI:1924489	ENSMUSG00000022537	1.092	0.832114	1.015	10.8014	12.6626	8.2852	3.3698	3.52134e-29	3.27863e-27	RPKMmore5
Slc1a1	MGI:105083	ENSMUSG00000024935	0.050215	0.049436	0.073971	6.90197	11.1198	2.37078	6.92139	4.95645e-29	4.59939e-27	RPKMless5
Slc25a45	MGI:2147731	ENSMUSG00000024818	36.0228	32.7103	27.8619	4.48674	5.03998	5.4127	-2.70074	5.0079e-29	4.63164e-27	RPKMmore5
Tspan33	MGI:1919012	ENSMUSG00000001763	0.735201	0.761741	0.651047	13.8484	15.1457	8.93411	4.00713	5.04942e-29	4.65452e-27	RPKMmore5
Epb41	MGI:95401	ENSMUSG00000028906	27.0264	21.8563	26.6849	93.0072	95.38	91.6315	1.77837	5.14223e-29	4.72438e-27	RPKMmore5
Map6	MGI:1201690	ENSMUSG00000055407	291.95	200.895	206.306	30.6821	38.2476	56.5352	-2.77574	5.17831e-29	4.74182e-27	RPKMmore5
Ric3	MGI:2443887	ENSMUSG00000048330	13.8941	21.5127	22.4765	1.63788	0.869053	2.20096	-3.85464	5.48427e-29	5.00547e-27	RPKMmore5
Slc47a2	MGI:3588190	ENSMUSG00000069855	9.17414	11.3063	16.4188	0.954044	0.912231	0.819193	-3.86316	5.54011e-29	5.03986e-27	RPKMmore5
Hs6st1	MGI:1354958	ENSMUSG00000045216	18.7239	20.1266	19.5176	72.1759	69.5442	76.9067	1.77665	5.92532e-29	5.37267e-27	RPKMmore5
Mxra8	MGI:1922011	ENSMUSG00000029070	31.6374	30.3554	33.7082	153.621	201.423	124.558	2.22757	6.73292e-29	6.08507e-27	RPKMmore5
Rnf181	MGI:1913760	ENSMUSG00000055850	508.807	569.874	623.985	132.428	186.424	180.035	-1.78199	7.30602e-29	6.58158e-27	RPKMmore5
Fam47e	MGI:2686227	ENSMUSG00000057068	0	0	0	2.72155	3.35722	4.13648	10.7453	7.45741e-29	6.69622e-27	RPKMless5
Emx2os	MGI:3052329	ENSMUSG00000087095	0.129061	0.274976	0.445966	9.2092	6.59704	7.29914	4.65054	7.90295e-29	7.0734e-27	RPKMless5
Krt18	MGI:96692	ENSMUSG00000023043	11.6496	13.3642	16.9386	107.44	106.935	65.6839	2.61183	8.02615e-29	7.16056e-27	RPKMmore5
Opcml	MGI:97397	ENSMUSG00000062257	0.08986	0.06317	0.073379	1.88911	2.54321	1.70281	4.57332	8.13617e-29	7.23545e-27	RPKMless5
Etnk2	MGI:2443760	ENSMUSG00000070644	35.3983	60.9691	67.0266	3.08771	3.99352	6.91724	-3.59561	8.22271e-29	7.28905e-27	RPKMmore5
Tead2	MGI:104904	ENSMUSG00000030796	22.6674	23.7522	18.629	113.603	87.2122	127.438	2.22339	8.91472e-29	7.87732e-27	RPKMmore5
Ncam1	MGI:97281	ENSMUSG00000039542	2.53388	2.75526	2.02076	27.2867	14.519	18.9369	3.02008	9.86894e-29	8.69281e-27	RPKMmore5
Cxxc5	MGI:1914643	ENSMUSG00000046668	14.3819	13.3573	17.7251	60.8978	76.8491	72.1908	2.08273	1.00698e-28	8.84163e-27	RPKMmore5
Dhh	MGI:94891	ENSMUSG00000023000	62.6094	87.2183	79.0066	8.0134	7.73641	15.3383	-2.99803	1.11185e-28	9.73168e-27	RPKMmore5
Lsp1	MGI:96832	ENSMUSG00000018819	9.63841	11.5089	12.2066	70.771	53.7965	71.3414	2.40689	1.17025e-28	1.02106e-26	RPKMmore5
Sh3d19	MGI:1350923	ENSMUSG00000028082	73.6886	88.9335	114.145	17.3351	22.3313	27.445	-2.22207	1.23218e-28	1.07173e-26	RPKMmore5
Ccdc141	MGI:1919735	ENSMUSG00000044033	26.3784	27.3423	31.4551	5.53808	8.38954	6.24146	-2.21707	1.32499e-28	1.14885e-26	RPKMmore5
Gbp9	MGI:3605620	ENSMUSG00000029298	0.454953	0.82756	1.3059	17.5441	15.1383	13.3347	3.85447	1.34332e-28	1.16112e-26	RPKMmore5
Dmpk	MGI:94906	ENSMUSG00000030409	16.4935	21.1082	16.3831	85.7857	148.533	109	2.42646	1.44229e-28	1.24279e-26	RPKMmore5
B4galnt4	MGI:2652891	ENSMUSG00000055629	0	0	0	1.9717	0.987632	1.87179	11.0257	1.50363e-28	1.29163e-26	RPKMless5
Rab7b	MGI:2442295	ENSMUSG00000052688	56.7498	51.3365	49.3551	10.6176	12.5738	15.7562	-2.15822	1.61736e-28	1.38504e-26	RPKMmore5
Mycn	MGI:97357	ENSMUSG00000037169	1.39565	2.98199	2.11332	23.5513	28.5702	27.173	3.50794	1.67134e-28	1.42686e-26	RPKMmore5
Mmp23	MGI:1347361	ENSMUSG00000029061	31.6378	29.2382	31.8695	151.407	177.532	115.221	2.09993	1.81244e-28	1.54258e-26	RPKMmore5
Fmnl3	MGI:109569	ENSMUSG00000023008	2.28354	2.5655	2.02174	16.6329	15.1213	14.1536	2.69802	1.93015e-28	1.63773e-26	RPKMmore5
Cacna1h	MGI:1928842	ENSMUSG00000024112	0.841391	2.39256	2.62894	20.2298	25.9948	19.8231	3.43743	2.4198e-28	2.04694e-26	RPKMmore5
Scarf2	MGI:1858430	ENSMUSG00000012017	0.826512	0.635473	0.650941	8.39811	10.3586	8.94953	3.56816	3.17331e-28	2.67619e-26	RPKMless5
Slc38a4	MGI:1916604	ENSMUSG00000022464	0.673279	1.21321	1.56478	49.8966	14.6251	32.0816	4.68852	3.20287e-28	2.69293e-26	RPKMmore5
Cd24a	MGI:88323	ENSMUSG00000047139	5.87248	7.19696	19.4409	183.718	149.015	178.59	3.87238	3.92669e-28	3.29154e-26	RPKMmore5
Fbn2	MGI:95490	ENSMUSG00000024598	3.16091	6.61937	7.73756	60.7503	41.3006	71.2438	3.19553	4.35374e-28	3.63852e-26	RPKMmore5
Dtx1	MGI:1352744	ENSMUSG00000029603	44.1075	45.4006	49.0877	13.0638	15.4872	10.8236	-1.95004	5.49491e-28	4.57843e-26	RPKMmore5
Fah	MGI:95482	ENSMUSG00000030630	31.7448	37.4201	37.9656	4.84396	6.15995	6.14873	-2.76703	5.52684e-28	4.59125e-26	RPKMmore5
Adgra2	MGI:1925810	ENSMUSG00000031486	3.02125	4.00526	2.45584	31.1415	19.3659	37.7518	3.04035	6.01762e-28	4.98402e-26	RPKMmore5
Reep2	MGI:2385070	ENSMUSG00000038555	256.676	302.913	291.943	74.0355	88.3421	96.2647	-1.84435	6.7617e-28	5.58363e-26	RPKMmore5
Rab31	MGI:1914603	ENSMUSG00000056515	232.606	319.903	348.38	71.3357	85.782	89.7227	-1.98773	6.83869e-28	5.63045e-26	RPKMmore5
Tm6sf1	MGI:1933209	ENSMUSG00000038623	20.4991	23.1269	18.8215	1.9791	1.47521	2.74699	-3.5251	6.94643e-28	5.70224e-26	RPKMmore5
Aldh1l1	MGI:1340024	ENSMUSG00000030088	19.7249	25.335	26.9801	2.47944	3.50081	3.23976	-2.81411	7.7535e-28	6.32731e-26	RPKMmore5
Astn2	MGI:1889277	ENSMUSG00000028373	0	0	0	0.785689	1.83257	0.767529	11.1767	8.11308e-28	6.60133e-26	RPKMless5
Hebp2	MGI:1860084	ENSMUSG00000019853	91.1042	133.135	110.806	15.0681	13.9962	25.755	-2.73209	9.13892e-28	7.41428e-26	RPKMmore5
Mmp14	MGI:101900	ENSMUSG00000000957	71.1457	72.8707	83.2334	286.001	280.44	239.169	1.69488	9.53294e-28	7.7114e-26	RPKMmore5
Reep1	MGI:1098827	ENSMUSG00000052852	194.762	183.74	221.068	27.2778	41.4791	52.2852	-2.43022	9.68175e-28	7.80901e-26	RPKMmore5
Lrp8	MGI:1340044	ENSMUSG00000028613	45.2765	34.5342	57.9698	23.532	23.0321	26.4341	-1.96391	1.01899e-27	8.19505e-26	RPKMmore5
Spire2	MGI:2446256	ENSMUSG00000010154	67.9061	68.6783	67.6762	17.5922	21.4909	20.8933	-1.89676	1.04597e-27	8.3877e-26	RPKMmore5
Cacna1g	MGI:1201678	ENSMUSG00000020866	0	0	0	1.13323	1.47539	0.633744	11.194	1.30154e-27	1.04071e-25	RPKMless5
Clcn2	MGI:105061	ENSMUSG00000022843	73.3089	135.871	124.762	24.8568	25.8925	26.2846	-2.28862	1.38549e-27	1.10465e-25	RPKMmore5
Ezh1	MGI:1097695	ENSMUSG00000006920	45.7812	46.9045	53.3801	10.1427	14.4084	13.3926	-2.0048	1.90086e-27	1.51121e-25	RPKMmore5
Gpr37	MGI:1313297	ENSMUSG00000039904	34.3807	54.4871	48.8622	3.89323	3.20629	7.85161	-3.32524	2.06203e-27	1.63466e-25	RPKMmore5
Frmd6	MGI:2442579	ENSMUSG00000048285	9.63313	9.35954	8.41194	34.3212	47.2375	41.9119	2.0392	2.20375e-27	1.74203e-25	RPKMmore5
Aldh1a2	MGI:107928	ENSMUSG00000013584	99.1475	169.327	152.98	18.1486	11.9984	26.3691	-3.01529	2.36577e-27	1.8648e-25	RPKMmore5
Gypc	MGI:1098566	ENSMUSG00000090523	1.40048	1.19698	0.87242	13.6868	17.4169	16.1743	3.6158	2.62809e-27	2.06569e-25	RPKMmore5
Nav2	MGI:2183691	ENSMUSG00000052512	11.2556	12.6641	17.2575	69.3412	62.6554	47.7097	1.98499	3.20252e-27	2.50302e-25	RPKMmore5
Cyfip2	MGI:1924134	ENSMUSG00000020340	0.100294	0.16189	0.272627	4.02155	3.72041	3.79147	4.26164	3.7709e-27	2.93897e-25	RPKMless5
Colgalt1	MGI:1924348	ENSMUSG00000034807	403.741	442.856	388.102	90.1637	101.027	134.971	-2.0477	3.85402e-27	2.99534e-25	RPKMmore5
Wnk2	MGI:1922857	ENSMUSG00000037989	0.107208	0.131221	0.162026	2.9547	3.6325	2.25567	4.17619	3.89722e-27	3.02045e-25	RPKMless5
Gm14569	MGI:3705243	ENSMUSG00000091556	97.4632	116.944	233.786	6.95532	9.75471	14.0886	-3.99408	4.01275e-27	3.10133e-25	RPKMmore5
Cd44	MGI:88338	ENSMUSG00000005087	15.8284	13.5352	12.9029	75.9586	53.1311	65.8466	2.13354	4.21539e-27	3.24889e-25	RPKMmore5
Rnd2	MGI:1338755	ENSMUSG00000001313	117.748	217.24	187.726	25.8004	18.2712	34.7067	-2.84514	5.02261e-27	3.83904e-25	RPKMmore5
Gse1	MGI:1098275	ENSMUSG00000031822	1.89501	1.47346	1.30391	11.2558	13.115	10.9781	2.91433	5.5225e-27	4.20954e-25	RPKMmore5
Abhd6	MGI:1913332	ENSMUSG00000025277	101.81	115.948	101.228	21.1087	21.0456	31.8725	-2.22689	6.05689e-27	4.60423e-25	RPKMmore5
Rab13	MGI:1927232	ENSMUSG00000027935	116.989	121.808	113.042	27.8391	33.3354	33.8161	-2.00985	6.18076e-27	4.68556e-25	RPKMmore5
Col22a1	MGI:1916950	ENSMUSG00000079022	0.048738	0.074788	0.12398	16.2728	2.96294	5.92108	6.4784	6.20845e-27	4.69372e-25	RPKMless5
Prokr1	MGI:1929676	ENSMUSG00000049409	0.056388	0.105929	0.095373	4.26231	2.16774	2.92558	4.99246	6.22537e-27	4.69372e-25	RPKMless5
2610027K06Rik	MGI:1917159	ENSMUSG00000087013	0.009027	0	0.035988	7.46816	4.2301	6.86306	7.06365	6.91941e-27	5.20287e-25	RPKMless5
Bdh1	MGI:1919161	ENSMUSG00000046598	57.8687	53.8445	42.2199	9.22681	10.7094	13.6478	-2.3748	6.93818e-27	5.20289e-25	RPKMmore5
Clu	MGI:88423	ENSMUSG00000022037	4154.33	6460.82	9608.88	998.068	864.923	1337.2	-2.79161	7.73253e-27	5.78293e-25	RPKMmore5
Qpct	MGI:1917786	ENSMUSG00000024084	213.674	261.366	311.217	49.5777	69.8024	75.9307	-2.12786	7.98663e-27	5.95691e-25	RPKMmore5
Crhr1	MGI:88498	ENSMUSG00000018634	0	0	0	3.94673	1.3394	1.70934	11.2144	8.21542e-27	6.11112e-25	RPKMless5
Zfp618	MGI:1919950	ENSMUSG00000028358	0.670434	1.48732	2.01878	11.3822	10.3038	11.0694	3.02699	1.03959e-26	7.69182e-25	RPKMmore5
Tnc	MGI:101922	ENSMUSG00000028364	10.4711	11.3133	7.77757	114.116	475.358	188.265	4.58151	1.19878e-26	8.84614e-25	RPKMmore5
Lmcd1	MGI:1353635	ENSMUSG00000057604	0.372256	0.566461	0.682263	18.5306	11.1452	9.13438	4.43872	1.40671e-26	1.03529e-24	RPKMmore5
Mgll	MGI:1346042	ENSMUSG00000033174	0.023906	0.118943	0.151627	6.99967	15.3502	5.74891	6.35522	1.5258e-26	1.11997e-24	RPKMless5
Gpm6a	MGI:107671	ENSMUSG00000031517	0.078649	0.16592	0.221132	5.99268	17.7019	6.34258	5.8749	1.8708e-26	1.36958e-24	RPKMmore5
Fam78a	MGI:2443569	ENSMUSG00000050592	15.3856	20.2747	31.1269	1.75763	3.24168	2.92272	-3.24672	1.91583e-26	1.39885e-24	RPKMmore5
Kdm7a	MGI:2443388	ENSMUSG00000042599	28.7803	35.5921	52.7708	4.62185	5.06901	9.32155	-2.78656	1.93524e-26	1.40933e-24	RPKMmore5
Slit3	MGI:1315202	ENSMUSG00000056427	0.364897	0.447851	0.479744	13.6552	48.3416	9.67355	5.64551	2.04227e-26	1.48337e-24	RPKMmore5
Dlk1	MGI:94900	ENSMUSG00000040856	0.092271	0.520779	0.536797	11.2301	8.16191	13.4201	4.36824	2.06893e-26	1.49881e-24	RPKMmore5
Syt11	MGI:1859547	ENSMUSG00000068923	3.18885	3.86727	3.50648	22.2356	16.9978	23.7734	2.45436	2.44643e-26	1.76767e-24	RPKMmore5
P2rx2	MGI:2665170	ENSMUSG00000029503	2.40345	5.87634	6.42421	69.6495	59.8814	59.09	3.53009	2.73745e-26	1.97282e-24	RPKMmore5
Nme4	MGI:1931148	ENSMUSG00000024177	7.63086	5.83335	6.66498	67.3867	51.3633	51.6471	2.94121	2.78349e-26	2.0008e-24	RPKMmore5
Otogl	MGI:3647600	ENSMUSG00000091455	0.294313	0.669621	0.579668	0	0	0	-10.6849	3.19802e-26	2.29282e-24	RPKMless5
Sh3pxd2a	MGI:1298393	ENSMUSG00000053617	6.71467	5.4342	7.18863	25.142	32.6394	24.0254	1.94837	3.31835e-26	2.37296e-24	RPKMmore5
Plekhb1	MGI:1351469	ENSMUSG00000030701	37.3534	72.3379	97.1366	8.52914	7.05227	9.79973	-3.12621	3.33483e-26	2.37862e-24	RPKMmore5
Smad6	MGI:1336883	ENSMUSG00000036867	5.15986	5.4789	3.58412	31.4106	36.6802	56.7215	2.99734	3.62538e-26	2.57923e-24	RPKMmore5
Gm28230	MGI:5578936	ENSMUSG00000100642	0.196195	0.182091	0.350945	4.32382	4.89099	5.00201	4.15273	3.75021e-26	2.66121e-24	RPKMless5
Gm2a	MGI:95762	ENSMUSG00000000594	203.227	340.615	336.997	73.4348	61.9236	81.104	-2.14371	4.30387e-26	3.04631e-24	RPKMmore5
Plcd1	MGI:97614	ENSMUSG00000010660	116.087	116.507	92.4509	24.3496	28.6106	33.8292	-2.03698	4.87366e-26	3.44083e-24	RPKMmore5
Dmrta1	MGI:2653627	ENSMUSG00000043753	5.23537	7.63797	6.66184	0.361385	0.292573	0.67935	-3.6725	5.66508e-26	3.98942e-24	RPKMless5
Igsf9	MGI:2135283	ENSMUSG00000037995	0.381234	0.896835	0.448457	10.1557	14.2291	9.03629	4.22576	5.97379e-26	4.19617e-24	RPKMmore5
Itgax	MGI:96609	ENSMUSG00000030789	0	0	0	2.9293	1.12055	0.791398	11.3501	6.39967e-26	4.48397e-24	RPKMless5
Ppp2r5b	MGI:2388480	ENSMUSG00000024777	61.806	61.6743	45.2232	237.19	221.533	236.069	1.90394	6.5512e-26	4.57858e-24	RPKMmore5
Lmo7	MGI:1353586	ENSMUSG00000033060	1.67221	1.3088	1.23811	12.8357	14.7899	8.48675	2.8197	6.89151e-26	4.80432e-24	RPKMmore5
Rab27b	MGI:1931295	ENSMUSG00000024511	20.4342	24.6328	23.056	2.89286	3.01907	4.31516	-2.74723	7.12483e-26	4.95453e-24	RPKMmore5
Styk1	MGI:2141396	ENSMUSG00000032899	6.4439	3.98487	3.50231	67.0696	55.0376	43.6603	3.2704	8.01424e-26	5.55908e-24	RPKMmore5
Gabra4	MGI:95616	ENSMUSG00000029211	0.145156	0.262807	0.554935	7.73829	9.23785	9.03692	4.63082	8.27026e-26	5.72236e-24	RPKMless5
Ptgis	MGI:1097156	ENSMUSG00000017969	0.258087	0.622976	0.341911	9.35159	10.0632	18.1635	4.75243	9.04315e-26	6.24157e-24	RPKMmore5
Adgrf5	MGI:2182928	ENSMUSG00000056492	0.069865	0.182126	0.070901	17.4159	7.54251	3.35832	6.28715	9.96204e-26	6.85873e-24	RPKMless5
Sema5a	MGI:107556	ENSMUSG00000022231	37.7699	54.9562	54.1267	16.4445	13.5677	14.6552	-1.84079	1.00056e-25	6.87168e-24	RPKMmore5
Dchs1	MGI:2685011	ENSMUSG00000036862	0.126042	0.073413	0.102172	2.12509	1.6763	3.36978	4.4017	1.016e-25	6.9605e-24	RPKMless5
Myo5b	MGI:106598	ENSMUSG00000025885	0.580695	1.14542	2.88002	36.5575	38.9849	23.6182	4.3933	1.01857e-25	6.96092e-24	RPKMmore5
Scara3	MGI:2444418	ENSMUSG00000034463	88.4434	104.915	129.227	29.0429	19.4268	31.0929	-2.1398	1.17044e-25	7.97912e-24	RPKMmore5
Parvb	MGI:2153063	ENSMUSG00000022438	2.01431	2.13839	2.92204	15.653	21.9287	14.4064	2.79252	1.18407e-25	8.05226e-24	RPKMmore5
Chd9	MGI:1924001	ENSMUSG00000056608	0.200056	0.354436	0.428174	3.30031	4.62147	4.05392	3.48814	1.31353e-25	8.88907e-24	RPKMless5
Prkar2b	MGI:97760	ENSMUSG00000002997	65.8333	76.9089	92.8634	25.3882	21.4818	26.9073	-1.79168	1.405e-25	9.48494e-24	RPKMmore5
Flrt3	MGI:1918686	ENSMUSG00000051379	0.35764	0.258539	0.226632	5.35015	6.96938	4.02793	4.10779	1.42883e-25	9.62239e-24	RPKMless5
Cdkn1c	MGI:104564	ENSMUSG00000037664	0.987429	1.08332	0.379832	29.9459	12.845	29.6267	4.7297	1.52643e-25	1.02548e-23	RPKMmore5
Zfp385b	MGI:2444734	ENSMUSG00000027016	30.4161	32.3641	31.7029	3.33673	3.33971	6.19942	-2.98719	1.60005e-25	1.07235e-23	RPKMmore5
Celsr2	MGI:1858235	ENSMUSG00000068740	0.596848	0.813073	0.719427	7.30652	4.98869	8.82005	3.17532	1.66357e-25	1.11222e-23	RPKMless5
Kctd17	MGI:1920094	ENSMUSG00000033287	28.8941	19.6751	15.8482	140.305	121.457	143.45	2.55299	2.00338e-25	1.3362e-23	RPKMmore5
Mkrn1	MGI:1859353	ENSMUSG00000029922	301.797	390.945	376.047	86.6535	88.2132	124.434	-1.93587	2.2217e-25	1.47826e-23	RPKMmore5
Runx1t1	MGI:104793	ENSMUSG00000006586	0.187996	0.220816	0.27463	4.57566	4.28554	3.90448	3.59872	2.53219e-25	1.68082e-23	RPKMless5
Sntb1	MGI:101781	ENSMUSG00000060429	10.7339	11.276	11.7504	1.56708	1.46105	1.22359	-3.12852	2.54117e-25	1.68275e-23	RPKMmore5
Cited1	MGI:108023	ENSMUSG00000051159	60.283	70.693	141.682	7.70886	11.1114	5.72602	-3.57788	2.79609e-25	1.84667e-23	RPKMmore5
Scg5	MGI:98289	ENSMUSG00000023236	0.098725	0.305469	0.333963	17.1941	11.6456	7.49117	5.46103	2.80202e-25	1.84667e-23	RPKMmore5
Ccdc85c	MGI:3644008	ENSMUSG00000084883	0.767519	1.10065	1.51458	17.374	13.6043	16.9893	3.69966	2.83169e-25	1.8618e-23	RPKMmore5
Kcnk1	MGI:109322	ENSMUSG00000033998	0.539028	0.859	2.00374	27.7013	27.2137	20.442	4.36114	3.04382e-25	1.99654e-23	RPKMmore5
Serpinb6a	MGI:103123	ENSMUSG00000060147	1187.5	1118.59	945.66	234.496	282.665	362.098	-1.98582	3.05333e-25	1.99806e-23	RPKMmore5
Ptpn13	MGI:103293	ENSMUSG00000034573	14.7922	17.5696	22.5814	72.6067	68.94	62.0554	1.76909	3.19734e-25	2.08737e-23	RPKMmore5
Gpc3	MGI:104903	ENSMUSG00000055653	1.78198	4.387	3.82761	31.151	40.3155	36.5762	3.32541	3.25866e-25	2.12241e-23	RPKMmore5
Rgs8	MGI:108408	ENSMUSG00000042671	0.152521	0.127623	0.051008	4.12811	2.04459	3.29846	4.52162	3.57422e-25	2.32249e-23	RPKMless5
Ces1f	MGI:2142687	ENSMUSG00000031725	0	0	0	7.19608	2.14281	1.997	11.4848	3.59794e-25	2.33244e-23	RPKMless5
Adamts18	MGI:2442600	ENSMUSG00000053399	0	0	0	0.438325	0.651007	0.638459	10.4064	4.57973e-25	2.96198e-23	RPKMless5
Igfbp7	MGI:1352480	ENSMUSG00000036256	54.3122	30.9138	26.9844	268.269	263.979	246.469	2.65305	4.83044e-25	3.11687e-23	RPKMmore5
Kcnk13	MGI:2384976	ENSMUSG00000045404	16.654	14.9293	11.7607	1.15206	1.40046	2.00281	-3.37483	5.10307e-25	3.28514e-23	RPKMmore5
Gbp8	MGI:1923324	ENSMUSG00000034438	0	0	0.069804	5.81092	3.27695	3.60657	7.29917	5.59299e-25	3.5922e-23	RPKMless5
Slc25a21	MGI:2445059	ENSMUSG00000035472	0.272086	0.878824	0.829476	15.6468	12.5054	15.5435	4.29659	6.04453e-25	3.87325e-23	RPKMmore5
Faah	MGI:109609	ENSMUSG00000034171	1.9667	2.33032	2.08131	20.4113	15.7221	12.8832	2.98132	6.18541e-25	3.95439e-23	RPKMmore5
Nkain1	MGI:1914399	ENSMUSG00000078532	10.4646	5.91147	4.33359	106.013	69.7681	88.9254	3.51734	1.18815e-24	7.57848e-23	RPKMmore5
Vit	MGI:1921449	ENSMUSG00000024076	0	0	0	2.11277	4.3099	0.944418	11.4347	1.29609e-24	8.24798e-23	RPKMless5
Cldn10	MGI:1913101	ENSMUSG00000022132	6.67527	13.2926	12.9039	0.899485	0.696886	0.864904	-3.85115	1.30771e-24	8.30294e-23	RPKMmore5
Rab6b	MGI:107283	ENSMUSG00000032549	1.32412	1.69516	1.56541	16.8637	9.89776	10.7826	2.90065	1.47075e-24	9.29552e-23	RPKMmore5
Rnft1	MGI:1924142	ENSMUSG00000020521	42.6685	44.8989	49.2604	11.8306	14.3001	15.5567	-1.81503	1.47038e-24	9.29552e-23	RPKMmore5
Sulf2	MGI:1919293	ENSMUSG00000006800	10.5547	16.4742	20.6522	82.8826	77.3879	72.8357	2.12145	1.53083e-24	9.65329e-23	RPKMmore5
Atl2	MGI:1929492	ENSMUSG00000059811	170.602	143.421	158.045	53.6157	55.8189	56.9187	-1.63688	1.74502e-24	1.0979e-22	RPKMmore5
Akr1b3	MGI:1353494	ENSMUSG00000001642	478.547	521.567	620.099	178.15	192.75	206.139	-1.6262	2.1315e-24	1.33802e-22	RPKMmore5
Chn2	MGI:1917243	ENSMUSG00000004633	6.40428	9.08315	6.98375	49.3874	33.7268	44.5016	2.42686	2.29121e-24	1.43503e-22	RPKMmore5
Frzb	MGI:892032	ENSMUSG00000027004	37.0517	55.4387	57.7245	6.77903	5.25555	11.0306	-2.82162	2.39554e-24	1.497e-22	RPKMmore5
Rhpn2	MGI:1289234	ENSMUSG00000030494	12.4216	6.40205	11.2543	81.6793	110.441	53.9278	2.89875	2.89766e-24	1.80671e-22	RPKMmore5
Gm42517	MGI:5662654	ENSMUSG00000105867	120.608	150.273	121.459	25.195	18.2891	25.7599	-2.6302	2.95591e-24	1.8389e-22	RPKMmore5
P2ry2	MGI:105107	ENSMUSG00000032860	36.7685	27.9125	34.9106	4.87615	7.75587	6.02851	-2.53228	2.97753e-24	1.8482e-22	RPKMmore5
Evpl	MGI:107507	ENSMUSG00000034282	0.202391	0.338512	0.343864	9.62126	6.01573	3.32852	4.28367	3.20807e-24	1.98686e-22	RPKMless5
Adamts15	MGI:2449569	ENSMUSG00000033453	0.10059	0.29519	0.082638	4.74077	5.18052	5.31488	4.84327	3.51476e-24	2.17195e-22	RPKMless5
Htr4	MGI:109246	ENSMUSG00000026322	0	0	0.018563	1.41695	1.50289	0.701448	7.48315	3.88296e-24	2.39414e-22	RPKMless5
Map3k6	MGI:1855691	ENSMUSG00000028862	57.7917	55.701	44.3686	7.12602	4.73883	11.3474	-2.90912	4.73488e-24	2.91295e-22	RPKMmore5
Zfp239	MGI:1306812	ENSMUSG00000042097	32.0914	39.6042	41.815	4.79988	3.23019	7.24373	-2.90777	4.88158e-24	2.99656e-22	RPKMmore5
Cyp46a1	MGI:1341877	ENSMUSG00000021259	0.283826	0.371047	0.37846	7.33561	6.27895	4.60084	3.98932	5.11589e-24	3.13346e-22	RPKMless5
Wnk3	MGI:2652875	ENSMUSG00000041245	33.3521	49.0206	80.8368	3.84963	4.88668	8.75536	-3.31798	5.21479e-24	3.18699e-22	RPKMmore5
Atp11a	MGI:1354735	ENSMUSG00000031441	21.3296	24.8484	23.5508	91.4562	82.4322	70.1601	1.67447	5.8073e-24	3.5413e-22	RPKMmore5
Slc35f2	MGI:1919272	ENSMUSG00000042195	45.397	70.7581	63.0727	14.8203	13.0424	18.0074	-2.08733	7.92409e-24	4.82153e-22	RPKMmore5
Stim1	MGI:107476	ENSMUSG00000030987	104.683	149.452	142.662	29.9851	33.4911	44.7719	-1.99412	9.02486e-24	5.47929e-22	RPKMmore5
Hoxb4	MGI:96185	ENSMUSG00000038692	0.027886	0.020544	0.08984	2.22138	2.55989	2.43935	5.54421	9.13941e-24	5.52836e-22	RPKMless5
Lonp1	MGI:1921392	ENSMUSG00000041168	246.924	255.314	251.941	102.423	92.0728	93.425	-1.5197	9.14552e-24	5.52836e-22	RPKMmore5
Adamts5	MGI:1346321	ENSMUSG00000022894	3.98288	4.05467	3.1215	17.1531	37.4864	23.5004	2.67253	9.84565e-24	5.93864e-22	RPKMmore5
Bmx	MGI:1101778	ENSMUSG00000031377	0	0	0	1.04625	1.01158	0.731121	10.1851	1.01693e-23	6.12056e-22	RPKMless5
Ptprq	MGI:1096349	ENSMUSG00000035916	0	0.024172	0	1.40862	4.48115	2.36604	8.09727	1.10087e-23	6.6114e-22	RPKMless5
Cd36	MGI:107899	ENSMUSG00000002944	0	0	0	1.08741	0.575772	1.1904	10.3885	1.20985e-23	7.2502e-22	RPKMless5
Arpc1b	MGI:1343142	ENSMUSG00000029622	655.975	691.442	663.175	213.769	252.789	252.707	-1.62163	1.23166e-23	7.365e-22	RPKMmore5
Maged1	MGI:1930187	ENSMUSG00000025151	1176.85	1606.32	1845.48	501.469	472.192	527.166	-1.75242	1.24778e-23	7.44535e-22	RPKMmore5
BC048679	MGI:3510776	ENSMUSG00000061877	0	0	0	7.25597	3.53475	4.42587	10.3643	1.34962e-23	8.03571e-22	RPKMless5
Cldn1	MGI:1276109	ENSMUSG00000022512	0.168955	0.121763	0.177495	6.16633	11.7644	3.04229	5.31324	1.51707e-23	9.01339e-22	RPKMless5
Mpeg1	MGI:1333743	ENSMUSG00000046805	11.7782	18.9133	30.4789	2.07614	2.77487	2.60722	-3.14252	1.67649e-23	9.93928e-22	RPKMmore5
Itih5	MGI:1925751	ENSMUSG00000025780	1.71755	3.24793	2.76841	18.5446	12.8153	16.2723	2.50037	1.72199e-23	1.01873e-21	RPKMmore5
C1qtnf3	MGI:1932136	ENSMUSG00000058914	0.071413	0.211041	0.187959	5.6371	4.28009	9.46395	5.17868	1.73551e-23	1.02454e-21	RPKMless5
Arhgap8	MGI:1920417	ENSMUSG00000078954	0	0	0.025759	3.2995	4.10182	1.59636	8.88102	1.86051e-23	1.096e-21	RPKMless5
Il17ra	MGI:107399	ENSMUSG00000002897	32.0414	35.9749	35.5236	7.42332	11.5316	10.351	-1.78588	1.98926e-23	1.16936e-21	RPKMmore5
Snca	MGI:1277151	ENSMUSG00000025889	0.36992	0.494075	0.322391	8.34613	9.25743	6.67926	4.1054	2.1094e-23	1.23736e-21	RPKMless5
Hmgb2	MGI:96157	ENSMUSG00000054717	28.4298	30.2303	28.3885	143.36	102.793	94.0351	1.83232	2.21059e-23	1.29399e-21	RPKMmore5
Kcnh3	MGI:1341723	ENSMUSG00000037579	0.046599	0	0.047531	2.97201	2.99892	1.69084	6.121	2.32164e-23	1.35613e-21	RPKMless5
Egflam	MGI:2146149	ENSMUSG00000042961	0.307327	0.645836	0.60859	8.50384	5.79014	6.35131	3.5879	2.73631e-23	1.59499e-21	RPKMless5
Foxq1	MGI:1298228	ENSMUSG00000038415	18.7471	25.9997	35.2115	1.78178	1.58378	3.66913	-3.61372	2.75622e-23	1.60323e-21	RPKMmore5
Prelp	MGI:2151110	ENSMUSG00000041577	56.9024	71.944	105.465	12.3261	14.144	20.8482	-2.42011	2.91738e-23	1.69342e-21	RPKMmore5
Asxl3	MGI:2685175	ENSMUSG00000045215	0.008157	0	0.014781	0.655319	0.473576	0.522981	5.96653	2.94622e-23	1.7066e-21	RPKMless5
Fam167a	MGI:3606565	ENSMUSG00000035095	0.0451	0.080985	0.075257	2.83361	1.93734	1.47534	4.78269	3.13823e-23	1.81403e-21	RPKMless5
Slc45a4	MGI:2146236	ENSMUSG00000079020	72.8422	145.231	170.3	19.3396	23.5739	32.3571	-2.54156	3.18461e-23	1.83701e-21	RPKMmore5
Kcnab3	MGI:1336208	ENSMUSG00000018470	60.6275	53.579	38.5567	6.48191	8.28436	11.537	-2.69607	3.33268e-23	1.91843e-21	RPKMmore5
Unc13b	MGI:1342278	ENSMUSG00000028456	51.9426	52.6663	59.2332	16.9351	22.2706	16.059	-1.69027	3.504e-23	2.01288e-21	RPKMmore5
Sparcl1	MGI:108110	ENSMUSG00000029309	0.615896	0.592307	0.480446	11.7428	22.018	6.66919	4.43309	3.70265e-23	2.1226e-21	RPKMmore5
Tgfbr3	MGI:104637	ENSMUSG00000029287	0.222995	0.242185	0.516553	4.25117	4.69411	3.93549	3.63519	3.71428e-23	2.12487e-21	RPKMless5
Arid5a	MGI:2443039	ENSMUSG00000037447	42.1178	53.7788	55.1095	12.6713	8.53501	13.1516	-1.99819	4.30618e-23	2.45842e-21	RPKMmore5
Meg3	MGI:1202886	ENSMUSG00000021268	0.641933	2.0211	2.58016	24.5103	17.9072	14.8907	3.45371	4.47156e-23	2.54759e-21	RPKMmore5
Cdon	MGI:1926387	ENSMUSG00000038119	10.6455	27.253	26.2036	175.963	131.426	184.469	2.80808	4.68934e-23	2.66074e-21	RPKMmore5
Ephb3	MGI:104770	ENSMUSG00000005958	0.290441	0.416495	0.28231	6.11106	3.75353	5.37733	3.77432	4.68738e-23	2.66074e-21	RPKMless5
Atp13a5	MGI:2444068	ENSMUSG00000048939	0	0	0	0.635844	0.704992	0.394201	10.1091	4.74597e-23	2.68738e-21	RPKMless5
A830082K12Rik	MGI:2443527	ENSMUSG00000087143	0.402553	0.169766	0.18656	12.9576	10.0759	9.15859	4.9923	5.1749e-23	2.92429e-21	RPKMmore5
Man1c1	MGI:2446214	ENSMUSG00000037306	1.58344	2.17255	1.20942	12.3399	13.9244	12.8663	2.85695	5.35875e-23	3.02203e-21	RPKMmore5
Ccdc68	MGI:3612676	ENSMUSG00000038903	22.5947	23.1484	19.2516	1.20625	1.55866	2.7229	-3.65622	5.42295e-23	3.05203e-21	RPKMmore5
Nr1d1	MGI:2444210	ENSMUSG00000020889	75.2188	63.9002	43.4541	15.3623	13.0718	13.7858	-2.25197	5.9941e-23	3.36664e-21	RPKMmore5
Cdh8	MGI:107434	ENSMUSG00000036510	0.005192	0.005738	0.02509	2.27223	1.81459	0.992543	6.13262	6.06394e-23	3.39899e-21	RPKMless5
Ifitm2	MGI:1933382	ENSMUSG00000060591	72.9947	92.1105	92.2296	305.749	277.98	340.467	1.7203	6.43353e-23	3.59888e-21	RPKMmore5
Adam22	MGI:1340046	ENSMUSG00000040537	0.166074	0.181798	0.158965	2.11348	2.50564	1.72882	3.3994	6.65397e-23	3.71471e-21	RPKMless5
Gatm	MGI:1914342	ENSMUSG00000027199	1110.72	1193.11	1325.9	302.863	451.924	401.475	-1.76817	6.7912e-23	3.78371e-21	RPKMmore5
Gabrg3	MGI:95624	ENSMUSG00000055026	0.019537	0.018891	0.064838	6.18856	1.84674	2.07506	5.93035	7.37377e-23	4.10005e-21	RPKMless5
Lonrf2	MGI:1920209	ENSMUSG00000048814	0.030968	0.026616	0.074826	1.32197	1.10121	1.34015	4.67205	7.62245e-23	4.22985e-21	RPKMless5
Smad9	MGI:1859993	ENSMUSG00000027796	1.09867	1.3308	0.823798	9.54973	7.80576	11.6179	3.01877	7.81459e-23	4.32782e-21	RPKMless5
Ttyh3	MGI:1925589	ENSMUSG00000036565	34.0413	38.5598	39.7448	120.064	111.321	120.368	1.49684	8.79873e-23	4.85347e-21	RPKMmore5
Speg	MGI:109282	ENSMUSG00000026207	17.0538	28.4859	22.4394	75.2662	76.3239	75.4246	1.81331	9.60715e-23	5.28889e-21	RPKMmore5
Ccpg1	MGI:1196419	ENSMUSG00000034563	132.604	136.383	114.369	31.8356	44.1926	44.3542	-1.83449	1.19421e-22	6.54832e-21	RPKMmore5
Cd300a	MGI:2443411	ENSMUSG00000034652	0	0	0	0.908043	0.828004	0.360186	10.3981	1.19326e-22	6.54832e-21	RPKMless5
Gstm3	MGI:106026	ENSMUSG00000004038	18.4307	22.0622	28.4978	3.42483	3.18047	2.95831	-2.97005	1.23792e-22	6.77463e-21	RPKMmore5
Tro	MGI:1928994	ENSMUSG00000025272	0.393143	0.63856	0.841827	6.28338	7.23196	7.77051	3.12904	1.26456e-22	6.90678e-21	RPKMless5
Mark1	MGI:2664902	ENSMUSG00000026620	1.33658	2.0787	2.64211	16.3919	27.0695	13.9867	3.12522	1.34612e-22	7.33782e-21	RPKMmore5
Tubb4a	MGI:107848	ENSMUSG00000062591	0.09635	0.094641	0.142271	3.27502	2.39542	3.11194	4.53034	1.39055e-22	7.56512e-21	RPKMless5
Sspn	MGI:1353511	ENSMUSG00000030255	5.25099	5.12644	3.69389	26.1309	21.5059	26.8242	2.267	1.422e-22	7.72112e-21	RPKMmore5
Lrp3	MGI:3584516	ENSMUSG00000001802	0.417453	0.499828	0.408584	5.81202	5.4968	4.98546	3.28033	1.48786e-22	8.06292e-21	RPKMless5
Arhgap24	MGI:1922647	ENSMUSG00000057315	0.370682	0.32335	0.361436	4.23905	6.91957	4.92976	3.68169	1.61796e-22	8.75084e-21	RPKMless5
Rnase6	MGI:1925666	ENSMUSG00000021880	0	0	0	4.32624	2.02023	2.15344	10.2999	1.71736e-22	9.27038e-21	RPKMless5
Exoc3l4	MGI:1921363	ENSMUSG00000021280	2.54691	2.68274	3.17747	15.9072	18.6179	17.3842	2.49957	1.73057e-22	9.32357e-21	RPKMmore5
Sox9	MGI:98371	ENSMUSG00000000567	160.113	199.038	204.077	46.1625	57.2029	69.6715	-1.82407	1.81563e-22	9.76287e-21	RPKMmore5
Abca1	MGI:99607	ENSMUSG00000015243	56.3621	96.9269	135.324	9.97211	10.5236	18.8423	-2.98242	1.85778e-22	9.97022e-21	RPKMmore5
2900026A02Rik	MGI:1920194	ENSMUSG00000051339	4.29472	2.89705	3.43064	17.8393	18.5219	16.8797	2.18845	2.05921e-22	1.10299e-20	RPKMmore5
Sorbs2	MGI:1924574	ENSMUSG00000031626	31.9182	30.4531	51.6413	202.92	137.379	180.102	2.11983	2.25173e-22	1.20379e-20	RPKMmore5
Hadh	MGI:96009	ENSMUSG00000027984	488.798	592.049	457.447	168.074	159.257	193.818	-1.69169	2.54634e-22	1.35867e-20	RPKMmore5
Sh3kbp1	MGI:1889583	ENSMUSG00000040990	3.43098	2.12256	1.82711	24.953	16.7878	23.8899	3.02203	2.80014e-22	1.49122e-20	RPKMmore5
Synj2	MGI:1201671	ENSMUSG00000023805	85.1305	119.358	105.931	21.7738	22.1454	36.6874	-1.98671	3.12437e-22	1.66071e-20	RPKMmore5
Pcdh18	MGI:1920423	ENSMUSG00000037892	0.960043	1.7012	1.1978	16.7556	8.48446	12.3746	3.11977	3.17183e-22	1.68271e-20	RPKMmore5
Epha4	MGI:98277	ENSMUSG00000026235	3.89621	2.95365	2.45112	22.6237	29.2906	14.6707	2.67084	3.37726e-22	1.78827e-20	RPKMmore5
Vat1	MGI:1349450	ENSMUSG00000034993	584.946	527.788	417.34	153.189	148.312	177.202	-1.8122	3.42444e-22	1.8098e-20	RPKMmore5
Bmp7	MGI:103302	ENSMUSG00000008999	0	0.03591	0	12.8703	3.83453	2.44952	8.78017	3.6056e-22	1.90192e-20	RPKMless5
Mpdz	MGI:1343489	ENSMUSG00000028402	18.223	16.0382	22.4989	65.6974	67.493	58.3143	1.66455	3.93752e-22	2.07306e-20	RPKMmore5
Prkcq	MGI:97601	ENSMUSG00000026778	0.045765	0.01134	0.046454	1.7371	1.54155	3.31835	5.6274	3.95162e-22	2.07655e-20	RPKMless5
Plekhg1	MGI:2676551	ENSMUSG00000040624	10.999	11.5238	15.7871	2.97064	3.27176	2.28918	-2.26829	4.05652e-22	2.12764e-20	RPKMmore5
Scube3	MGI:3045253	ENSMUSG00000038677	3.20887	5.0955	4.97093	18.7983	18.6577	25.3969	2.1568	4.23236e-22	2.21568e-20	RPKMmore5
Slc37a2	MGI:1929693	ENSMUSG00000032122	13.8679	22.5022	19.5164	3.97931	3.89906	4.4723	-2.34577	4.65486e-22	2.43228e-20	RPKMmore5
Olfm1	MGI:1860437	ENSMUSG00000026833	2.68267	2.10875	1.84772	14.833	17.9215	16.5859	2.79353	4.94236e-22	2.57764e-20	RPKMmore5
Maml2	MGI:2389460	ENSMUSG00000031925	1.95982	1.6887	1.48063	11.7071	11.6124	9.17727	2.53436	5.46017e-22	2.84236e-20	RPKMmore5
Slc7a2	MGI:99828	ENSMUSG00000031596	27.2255	35.2673	33.1796	11.3813	12.2579	13.9814	-1.64765	5.48267e-22	2.84873e-20	RPKMmore5
Kdelr3	MGI:2145953	ENSMUSG00000010830	5.66267	4.49148	4.47849	36.4892	31.4922	32.4503	2.63915	5.89216e-22	3.05577e-20	RPKMmore5
Lrrc1	MGI:2442313	ENSMUSG00000032352	17.2853	16.0941	20.7907	70.7899	72.2446	53.1303	1.72588	6.33657e-22	3.28012e-20	RPKMmore5
Arhgap42	MGI:1918794	ENSMUSG00000050730	5.72961	6.28797	7.86959	26.9124	22.269	23.7824	1.73805	6.5028e-22	3.3599e-20	RPKMmore5
Pcdh11x	MGI:2442849	ENSMUSG00000034755	0.271556	0.330794	0.340947	3.94043	3.01978	3.79106	3.24204	7.09264e-22	3.65785e-20	RPKMless5
Edn3	MGI:95285	ENSMUSG00000027524	0	0	0	0.693615	0.744063	0.763219	9.89605	7.42828e-22	3.82384e-20	RPKMless5
Shank2	MGI:2671987	ENSMUSG00000037541	0.092882	0.082111	0.105801	1.76622	1.43965	1.35339	3.69841	7.62854e-22	3.91966e-20	RPKMless5
Nrep	MGI:99444	ENSMUSG00000042834	0.954294	2.32965	2.05803	19.509	19.7969	17.6563	3.30204	7.95137e-22	4.07798e-20	RPKMmore5
Lgi3	MGI:2182619	ENSMUSG00000033595	0.276098	0.253796	0.164742	11.3799	3.56555	6.27619	4.75834	8.32323e-22	4.26082e-20	RPKMless5
Snn	MGI:1276549	ENSMUSG00000037972	7.37751	11.4087	13.7536	49.9298	50.2416	46.8368	2.0576	8.44708e-22	4.31625e-20	RPKMmore5
Mtus1	MGI:2142572	ENSMUSG00000045636	6.12709	9.11523	9.64897	34.3912	46.839	44.7081	1.95529	9.05374e-22	4.61774e-20	RPKMmore5
Tnfaip8	MGI:2147191	ENSMUSG00000062210	1.29824	1.72835	2.18633	11.921	13.3606	15.5207	3.08251	1.0761e-21	5.47844e-20	RPKMmore5
Htra1	MGI:1929076	ENSMUSG00000006205	663.158	694.24	609.803	195.003	246.904	248.221	-1.64367	1.08022e-21	5.48935e-20	RPKMmore5
Hoxc4	MGI:96195	ENSMUSG00000075394	0.165985	0.199377	0.122276	3.61924	3.7808	3.10573	4.22664	1.18596e-21	6.01566e-20	RPKMless5
Hip1r	MGI:1352504	ENSMUSG00000000915	1.459	1.25137	1.37498	8.11639	8.73398	6.73796	2.46076	1.20516e-21	6.10189e-20	RPKMless5
Zcchc18	MGI:1914245	ENSMUSG00000031428	0.075593	0.30573	0.33023	4.66023	5.02847	6.74778	4.14019	1.47565e-21	7.45782e-20	RPKMless5
Id3	MGI:96398	ENSMUSG00000007872	76.4623	94.4776	65.4405	299.666	275.426	368.682	1.86357	1.48968e-21	7.51504e-20	RPKMmore5
Klf9	MGI:1333856	ENSMUSG00000033863	24.8966	24.0396	23.364	6.0733	6.57742	6.58127	-2.04127	1.61452e-21	8.13003e-20	RPKMmore5
Ifitm3	MGI:1913391	ENSMUSG00000025492	3.37727	7.96949	8.92412	67.3816	82.6661	74.6288	3.35758	1.63067e-21	8.18167e-20	RPKMmore5
Ctsh	MGI:107285	ENSMUSG00000032359	65.4249	116.854	110.554	27.5536	26.2958	26.5789	-1.95287	1.66123e-21	8.31995e-20	RPKMmore5
Arhgap26	MGI:1918552	ENSMUSG00000036452	46.7409	50.9454	57.8955	13.2811	20.0833	18.587	-1.73636	1.79797e-21	8.98856e-20	RPKMmore5
Bex2	MGI:1338017	ENSMUSG00000042750	370.018	629.496	886.095	103.577	51.3156	108.562	-2.94956	1.98667e-21	9.91404e-20	RPKMmore5
Tmem200b	MGI:3646343	ENSMUSG00000070720	30.7104	36.2545	43.452	8.19196	7.64331	6.65181	-2.41819	2.0507e-21	1.02152e-19	RPKMmore5
Fat2	MGI:2685369	ENSMUSG00000055333	0	0	0	0.18602	0.435524	0.138797	10.5788	2.10035e-21	1.04438e-19	RPKMless5
Tmod1	MGI:98775	ENSMUSG00000028328	0.165219	0.146739	0.232352	8.79683	3.93683	3.13751	4.69593	2.16092e-21	1.07258e-19	RPKMless5
Il10ra	MGI:96538	ENSMUSG00000032089	13.0172	30.8688	26.4585	2.24443	0.903772	2.31243	-3.78472	2.49257e-21	1.23498e-19	RPKMmore5
AU015836	MGI:2147954	ENSMUSG00000081044	184.865	215.051	263.798	11.4142	12.3491	32.051	-3.43232	2.61862e-21	1.29282e-19	RPKMmore5
2610318N02Rik	MGI:1917708	ENSMUSG00000049916	0.367302	0.591536	1.02372	12.5802	12.1805	11.8257	4.00312	2.71082e-21	1.33596e-19	RPKMmore5
Trib2	MGI:2145021	ENSMUSG00000020601	12.0975	17.1468	15.6245	51.2246	73.3821	51.8601	1.85821	2.81224e-21	1.38348e-19	RPKMmore5
Cd200	MGI:1196990	ENSMUSG00000022661	1.70889	6.4565	4.71482	74.8496	82.8162	41.1158	3.8917	2.91842e-21	1.43318e-19	RPKMmore5
Sox6	MGI:98368	ENSMUSG00000051910	9.47164	14.1475	14.0702	3.40687	3.05495	3.85705	-1.98621	3.03267e-21	1.48665e-19	RPKMmore5
Cyp1a1	MGI:88588	ENSMUSG00000032315	0.483597	0.217785	0.341086	30.439	87.4204	8.29167	6.75659	3.18118e-21	1.5567e-19	RPKMmore5
Jag2	MGI:1098270	ENSMUSG00000002799	0.294002	0.409538	0.411631	5.74158	3.48753	4.26724	3.46419	3.50486e-21	1.71207e-19	RPKMless5
Uroc1	MGI:2385332	ENSMUSG00000034456	0.020669	0	0	1.24643	1.85505	0.786342	7.18639	3.8863e-21	1.89506e-19	RPKMless5
Aldh3a2	MGI:1353452	ENSMUSG00000010025	113.192	155.813	192.004	45.584	48.6619	52.9352	-1.82352	3.96975e-21	1.93236e-19	RPKMmore5
Sbno2	MGI:2448490	ENSMUSG00000035673	64.6295	64.1579	59.121	19.9274	25.9103	21.4469	-1.6136	4.13042e-21	2.00705e-19	RPKMmore5
Elp5	MGI:1859017	ENSMUSG00000018565	280.239	323.097	305.485	97.4894	109.741	133.536	-1.52638	4.18892e-21	2.03192e-19	RPKMmore5
Cry2	MGI:1270859	ENSMUSG00000068742	33.7833	34.7871	35.7709	12.1897	13.9923	11.0634	-1.62721	4.36913e-21	2.11564e-19	RPKMmore5
Top2a	MGI:98790	ENSMUSG00000020914	63.1432	74.9111	73.9865	225.419	200.419	208.922	1.44427	4.55766e-21	2.20308e-19	RPKMmore5
Cyb5r1	MGI:1919267	ENSMUSG00000026456	148.641	154.422	173.155	67.2313	61.0052	66.9087	-1.45958	4.60501e-21	2.2221e-19	RPKMmore5
Thbs2	MGI:98738	ENSMUSG00000023885	0.48733	0.61875	0.579051	7.90309	4.53637	4.46251	3.18959	4.94851e-21	2.3837e-19	RPKMless5
Ndst1	MGI:104719	ENSMUSG00000054008	16.4167	22.2692	20.3623	58.9897	76.4657	64.0845	1.6309	5.21768e-21	2.50901e-19	RPKMmore5
Cdh23	MGI:1890219	ENSMUSG00000012819	7.20791	9.17461	12.8031	1.25021	2.44195	1.54774	-2.61581	5.4064e-21	2.59526e-19	RPKMless5
Nkd1	MGI:2135954	ENSMUSG00000031661	0.983189	1.92966	0.934826	62.7576	12.1601	34.3641	4.68762	5.51324e-21	2.64198e-19	RPKMmore5
Ncald	MGI:1196326	ENSMUSG00000051359	0.594223	0.670768	0.724544	9.48957	10.0148	4.944	3.38578	5.55445e-21	2.65625e-19	RPKMless5
Fstl3	MGI:1890391	ENSMUSG00000020325	43.2382	55.3537	63.4486	11.8651	11.04	16.2087	-2.17057	5.59645e-21	2.66803e-19	RPKMmore5
Lipa	MGI:96789	ENSMUSG00000024781	93.314	87.3536	85.7774	25.0788	29.3647	35.2409	-1.69975	6.03301e-21	2.87122e-19	RPKMmore5
Spn	MGI:98384	ENSMUSG00000051457	0.095523	0.147879	0.100083	2.30167	1.91705	3.31279	4.22986	6.61418e-21	3.14241e-19	RPKMless5
Fermt1	MGI:2443583	ENSMUSG00000027356	0	0.015102	0.069894	6.55015	6.82775	2.24015	7.19915	7.5282e-21	3.57056e-19	RPKMless5
Mef2c	MGI:99458	ENSMUSG00000005583	40.2748	43.7681	60.5058	9.66232	13.2094	15.3163	-1.89621	7.78396e-21	3.68556e-19	RPKMmore5
Garnl3	MGI:2139309	ENSMUSG00000038860	38.5893	59.4327	77.8133	15.5565	15.7019	15.6322	-1.99893	7.99691e-21	3.77993e-19	RPKMmore5
Ccdc92	MGI:106485	ENSMUSG00000037979	2.99958	3.50082	3.29284	18.0143	19.4255	19.3851	2.41189	8.55632e-21	4.03748e-19	RPKMmore5
Pard6b	MGI:2135605	ENSMUSG00000044641	74.4142	69.5126	69.5332	21.128	29.3234	19.6889	-1.73866	8.62531e-21	4.06312e-19	RPKMmore5
Marcks	MGI:96907	ENSMUSG00000069662	19.4289	16.0127	17.5652	65.2835	53.4663	76.1195	1.74781	9.46052e-21	4.44901e-19	RPKMmore5
Aldh3b1	MGI:1914939	ENSMUSG00000024885	33.9701	37.0373	34.1657	8.7441	9.14366	9.18134	-2.08691	9.90105e-21	4.6483e-19	RPKMmore5
Thbs4	MGI:1101779	ENSMUSG00000021702	0	0	0	0.847228	0.471745	0.767487	9.85794	9.92034e-21	4.64949e-19	RPKMless5
Agtrap	MGI:1339977	ENSMUSG00000029007	39.3622	47.3029	54.5798	17.7164	17.5884	16.893	-1.55685	1.14456e-20	5.35528e-19	RPKMmore5
Adap1	MGI:2442201	ENSMUSG00000056413	1.7936	0.915594	0.876948	12.2479	17.7207	22.1388	3.96407	1.1741e-20	5.48425e-19	RPKMmore5
F3	MGI:88381	ENSMUSG00000028128	297.36	295.252	234.475	89.3921	109.709	80.6033	-1.70917	1.1869e-20	5.53477e-19	RPKMmore5
Gpbar1	MGI:2653863	ENSMUSG00000064272	0	0.06571	0	4.33451	6.10034	2.39529	7.2029	1.35159e-20	6.29217e-19	RPKMless5
Fhod3	MGI:1925847	ENSMUSG00000034295	28.929	34.9413	39.0453	138.466	102.697	102.811	1.61458	1.54287e-20	7.1614e-19	RPKMmore5
Nrarp	MGI:1914372	ENSMUSG00000078202	0.24942	0.17354	0.178567	4.67166	3.0146	7.80633	4.52977	1.54347e-20	7.1614e-19	RPKMless5
Ptprz1	MGI:97816	ENSMUSG00000068748	2.71059	2.33523	3.051	12.5067	17.4681	19.7202	2.39235	1.55863e-20	7.21966e-19	RPKMmore5
Pgm2l1	MGI:1918224	ENSMUSG00000030729	1.03086	0.972246	1.34888	7.32563	5.30034	9.12177	2.49236	1.79694e-20	8.30963e-19	RPKMless5
Amer2	MGI:1919375	ENSMUSG00000021986	0	0	0	0.822283	0.571542	0.858837	9.73644	1.80726e-20	8.34346e-19	RPKMless5
Agrn	MGI:87961	ENSMUSG00000041936	5.48545	9.8543	13.247	61.4529	110.605	49.6658	2.87018	1.92389e-20	8.86714e-19	RPKMmore5
Syngap1	MGI:3039785	ENSMUSG00000067629	2.50771	3.06717	4.32164	22.8502	23.4098	17.8764	2.43193	1.99915e-20	9.19872e-19	RPKMmore5
Shroom3	MGI:1351655	ENSMUSG00000029381	2.6766	5.92717	11.0389	73.3344	86.1895	67.7291	3.4572	2.21409e-20	1.01709e-18	RPKMmore5
Sfrp2	MGI:108078	ENSMUSG00000027996	1.20899	1.00088	2.76035	23.5924	65.7837	24.847	4.39899	2.29517e-20	1.05259e-18	RPKMmore5
Slc7a9	MGI:1353656	ENSMUSG00000030492	0	0	0	2.14818	2.68581	0.653444	10.3535	2.48012e-20	1.13553e-18	RPKMless5
Mmp11	MGI:97008	ENSMUSG00000000901	109.877	103.866	111.17	30.4725	34.4255	43.2299	-1.73166	2.5258e-20	1.15454e-18	RPKMmore5
Ism1	MGI:2442963	ENSMUSG00000074766	0.080472	0.391274	0.340273	15.6611	5.41247	11.6998	5.20735	2.53298e-20	1.15592e-18	RPKMmore5
Stbd1	MGI:1261768	ENSMUSG00000047963	8.97603	12.0873	16.0708	55.7164	53.1959	69.0904	2.14263	2.55836e-20	1.16559e-18	RPKMmore5
Smpd3	MGI:1927578	ENSMUSG00000031906	0.175842	0.45908	0.363025	4.95106	8.6029	4.12485	4.01818	2.56811e-20	1.16811e-18	RPKMless5
Sowahd	MGI:3045274	ENSMUSG00000044400	48.7382	69.1115	64.3784	9.39755	13.4871	16.2692	-2.33805	2.66635e-20	1.21081e-18	RPKMmore5
Cenpf	MGI:1313302	ENSMUSG00000026605	7.87659	8.28841	10.2952	28.6877	28.0378	24.7177	1.49816	2.79241e-20	1.26547e-18	RPKMmore5
St8sia2	MGI:106020	ENSMUSG00000025789	1.32063	1.50056	1.92	16.3653	18.1586	7.66796	3.02683	2.79584e-20	1.26547e-18	RPKMmore5
Adam33	MGI:1341813	ENSMUSG00000027318	0.153128	0.452488	0.449888	4.82261	6.08541	5.52467	3.7433	2.94916e-20	1.33269e-18	RPKMless5
Hoxc5	MGI:96196	ENSMUSG00000022485	0.081601	0.054104	0.098585	1.71464	2.67888	1.87997	4.32711	2.96437e-20	1.33739e-18	RPKMless5
Cdh6	MGI:107435	ENSMUSG00000039385	0.172184	0.303834	0.525525	11.7249	6.20887	5.39551	4.41585	2.9748e-20	1.33992e-18	RPKMless5
Cftr	MGI:88388	ENSMUSG00000041301	0.044615	0.02056	0.035964	1.21499	2.71926	0.847269	5.3402	3.13908e-20	1.41162e-18	RPKMless5
Tubb3	MGI:107813	ENSMUSG00000062380	509.135	641.265	590.945	74.0484	74.615	163.872	-2.59667	3.36314e-20	1.50993e-18	RPKMmore5
Deptor	MGI:2146322	ENSMUSG00000022419	9.1002	12.0443	15.7695	1.79077	2.5528	3.12529	-2.41855	3.41529e-20	1.53086e-18	RPKMmore5
Cpn1	MGI:2135874	ENSMUSG00000025196	0	0	0	1.56988	1.59192	0.704836	9.96906	4.06288e-20	1.81821e-18	RPKMless5
Fam124a	MGI:3645930	ENSMUSG00000035184	11.5395	9.85387	7.81761	1.53163	1.45751	1.64938	-2.81006	4.26682e-20	1.90639e-18	RPKMless5
Il17rb	MGI:1355292	ENSMUSG00000015966	0.18285	0.188138	0.135744	5.35858	10.0838	3.03354	4.82059	4.54717e-20	2.02839e-18	RPKMless5
Sufu	MGI:1345643	ENSMUSG00000025231	9.95615	11.4985	13.8973	34.5614	38.0593	40.3734	1.58483	4.60679e-20	2.05169e-18	RPKMmore5
Rai2	MGI:1344378	ENSMUSG00000043518	0.162332	0.206965	0.261491	3.96136	3.09008	3.24906	3.8619	4.72903e-20	2.10275e-18	RPKMless5
Fam234a	MGI:2146854	ENSMUSG00000024187	226.484	308.455	358.284	107.874	113.78	107.15	-1.56263	5.18224e-20	2.30058e-18	RPKMmore5
Epb41l2	MGI:103009	ENSMUSG00000019978	403.195	463.935	441.684	122.736	161.931	176.583	-1.63008	5.86289e-20	2.59859e-18	RPKMmore5
Fam171a2	MGI:2448496	ENSMUSG00000034685	1.73443	1.66599	1.44792	10.9659	10.7253	11.206	2.62021	6.08935e-20	2.69466e-18	RPKMmore5
Adipor1	MGI:1919924	ENSMUSG00000026457	288.862	316.997	314.69	113.669	114.283	135.814	-1.46414	6.11158e-20	2.70019e-18	RPKMmore5
Flrt1	MGI:3026647	ENSMUSG00000047787	0.916015	1.50899	1.42798	8.43045	8.13362	7.9264	2.54296	6.66382e-20	2.9395e-18	RPKMless5
Map3k5	MGI:1346876	ENSMUSG00000071369	0.617632	0.493009	0.554152	4.13725	5.41022	4.18827	2.94269	6.84648e-20	3.01528e-18	RPKMless5
Bmpr1b	MGI:107191	ENSMUSG00000052430	0	0.113334	0.075421	22.5899	9.06758	9.41017	7.40613	6.91585e-20	3.041e-18	RPKMmore5
Car12	MGI:1923709	ENSMUSG00000032373	0.205399	0.127249	0.434261	6.49607	10.7928	4.15318	4.63246	7.24682e-20	3.18149e-18	RPKMless5
Baalc	MGI:1928704	ENSMUSG00000022296	0	0	0	4.82348	2.04817	5.16466	10.0573	7.73748e-20	3.39153e-18	RPKMless5
Skida1	MGI:1919918	ENSMUSG00000054074	0.365683	0.332358	0.278162	6.00537	4.41548	4.94627	3.32554	7.83367e-20	3.42828e-18	RPKMless5
AA414768	MGI:3035137	ENSMUSG00000083307	153.011	142.485	160.755	29.9294	34.8968	54.8151	-2.05403	8.35397e-20	3.65022e-18	RPKMmore5
Tnfrsf19	MGI:1352474	ENSMUSG00000060548	1.21511	3.5461	2.20922	27.6813	18.3645	24.8149	3.16557	8.4729e-20	3.69637e-18	RPKMmore5
Steap1	MGI:1917608	ENSMUSG00000015652	19.3337	15.3438	15.7996	68.8452	77.5034	87.2836	2.07398	8.60989e-20	3.75024e-18	RPKMmore5
Fut9	MGI:1330859	ENSMUSG00000055373	0	0	0	0.24882	0.109486	0.20726	9.8986	8.89009e-20	3.86622e-18	RPKMless5
Kazn	MGI:1918779	ENSMUSG00000040606	16.1458	22.2721	26.4927	90.9182	90.8109	63.1507	1.76975	1.04845e-19	4.55248e-18	RPKMmore5
Hoxc6	MGI:96197	ENSMUSG00000001661	0.635268	0.842518	1.32753	7.99902	11.6488	10.5842	3.50864	1.22161e-19	5.29607e-18	RPKMmore5
Syk	MGI:99515	ENSMUSG00000021457	8.36855	10.6003	14.6973	53.4338	83.4031	40.9864	2.26128	1.24709e-19	5.39808e-18	RPKMmore5
Pde8a	MGI:1277116	ENSMUSG00000025584	19.791	26.5705	21.1322	3.7555	4.01756	6.27856	-2.38571	1.30238e-19	5.62864e-18	RPKMmore5
Hvcn1	MGI:1921346	ENSMUSG00000064267	0	0.172197	0.191808	21.2021	20.6755	8.05531	6.96168	1.31144e-19	5.65896e-18	RPKMmore5
Strip2	MGI:2444363	ENSMUSG00000039629	3.61492	5.36304	9.80979	0.581292	0.677875	0.501085	-3.50164	1.34837e-19	5.80928e-18	RPKMless5
Arsi	MGI:2670959	ENSMUSG00000036412	0.290633	0.256932	0.116234	6.06416	18.6134	5.05423	5.31278	1.39451e-19	5.99879e-18	RPKMless5
Mxd3	MGI:104987	ENSMUSG00000021485	2.44622	3.17672	3.0726	28.133	24.4013	17.3266	2.86901	1.4121e-19	6.06503e-18	RPKMmore5
Ogfrl1	MGI:1917405	ENSMUSG00000026158	27.2953	26.0156	21.4126	6.69125	6.27173	8.51457	-1.95976	1.43048e-19	6.13449e-18	RPKMmore5
Ptk2b	MGI:104908	ENSMUSG00000059456	64.8939	83.7279	119.009	7.94285	21.2928	14.8411	-2.70745	1.43312e-19	6.13633e-18	RPKMmore5
Grm4	MGI:1351341	ENSMUSG00000063239	0.052572	0.087142	0.13509	1.78849	1.7054	1.54307	4.0426	1.43586e-19	6.13856e-18	RPKMless5
Gem	MGI:99844	ENSMUSG00000028214	0.287085	0.249649	0.274085	10.3805	3.96179	4.76448	4.38197	1.44558e-19	6.17061e-18	RPKMless5
Ifih1	MGI:1918836	ENSMUSG00000026896	13.5192	13.7689	14.9771	2.80984	4.28155	3.25127	-2.12658	1.4713e-19	6.27078e-18	RPKMmore5
Cldn15	MGI:1913103	ENSMUSG00000001739	0.388755	0.57621	0.651472	8.38363	27.7108	9.23826	4.61297	1.48764e-19	6.33069e-18	RPKMmore5
Tspo	MGI:88222	ENSMUSG00000041736	253.351	185.042	158.561	51.0477	65.2932	51.4625	-1.97531	1.54244e-19	6.55383e-18	RPKMmore5
Rab20	MGI:102789	ENSMUSG00000031504	99.8535	95.0956	84.4894	24.7971	25.2422	35.0982	-1.84477	1.83536e-19	7.78653e-18	RPKMmore5
Wasf3	MGI:2658986	ENSMUSG00000029636	0.739384	0.56464	0.632228	5.30972	4.5233	5.23358	2.8233	1.90556e-19	8.072e-18	RPKMless5
Has2	MGI:107821	ENSMUSG00000022367	0	0	0	2.8473	0.295563	2.63995	11.7329	2.01795e-19	8.53508e-18	RPKMless5
Adamts17	MGI:3588195	ENSMUSG00000058145	0.050559	0.13491	0.221377	13.9336	3.45656	4.73763	5.49338	2.08941e-19	8.82384e-18	RPKMless5
Abi3bp	MGI:2444583	ENSMUSG00000035258	4.87644	4.81281	7.15909	0.4255	0.756843	0.716198	-3.20144	2.14769e-19	9.05622e-18	RPKMless5
C1qtnf7	MGI:1925911	ENSMUSG00000061535	0.030745	0.149489	0.170862	3.3929	6.72407	3.65725	5.07604	2.23908e-19	9.41294e-18	RPKMless5
Slc26a9	MGI:2444594	ENSMUSG00000042268	0.055364	0.055619	0.036453	1.49199	1.22017	0.929199	4.36312	2.35164e-19	9.87121e-18	RPKMless5
Cyp4v3	MGI:2142763	ENSMUSG00000079057	7.56558	6.93367	8.45257	0.909848	1.49088	1.07723	-2.84536	2.37142e-19	9.93917e-18	RPKMless5
Fam181b	MGI:1930951	ENSMUSG00000051515	0.154806	0.105404	0.115236	2.57542	2.48486	2.68136	4.1679	2.55591e-19	1.06963e-17	RPKMless5
Atxn1	MGI:104783	ENSMUSG00000046876	10.5869	11.8105	12.4248	35.0427	31.5001	31.7972	1.36735	2.56465e-19	1.07167e-17	RPKMmore5
Gm5148	MGI:3646006	ENSMUSG00000058174	0.53357	0.5441	0.475696	7.62007	10.8115	4.42655	4.03193	2.68327e-19	1.11787e-17	RPKMless5
Nrcam	MGI:104750	ENSMUSG00000020598	16.7186	20.3112	19.1436	3.14804	1.86423	4.88323	-2.6202	2.79566e-19	1.16295e-17	RPKMmore5
Pcdhac2	MGI:1891443	ENSMUSG00000102697	22.6224	33.1585	27.9097	4.05493	5.92368	8.43897	-2.30328	2.97916e-19	1.23742e-17	RPKMmore5
Abhd3	MGI:2147183	ENSMUSG00000002475	13.0144	20.519	14.1379	2.32061	1.5529	2.47447	-3.02884	3.14671e-19	1.30506e-17	RPKMmore5
Mrc2	MGI:107818	ENSMUSG00000020695	1.22724	0.650913	0.899049	7.51351	8.02132	6.59651	2.82298	3.47233e-19	1.43796e-17	RPKMless5
Il34	MGI:1923777	ENSMUSG00000031750	1.99685	2.85439	3.37972	16.2096	22.1618	21.0061	2.80717	3.69369e-19	1.52735e-17	RPKMmore5
Slc30a4	MGI:1345282	ENSMUSG00000005802	61.8538	74.776	90.7885	21.998	23.8291	31.005	-1.68147	4.00093e-19	1.65193e-17	RPKMmore5
Rdh10	MGI:1924238	ENSMUSG00000025921	3.74383	4.52319	5.62841	32.4767	47.5363	18.5488	2.70686	4.23332e-19	1.74529e-17	RPKMmore5
Cyp4a12b	MGI:3611747	ENSMUSG00000078597	0	0	0	0.784334	1.68192	0.642712	10.012	4.5108e-19	1.85693e-17	RPKMless5
Foxc1	MGI:1347466	ENSMUSG00000050295	0.585288	0.53342	0.998474	7.11277	9.89178	5.474	3.28366	4.51853e-19	1.85735e-17	RPKMless5
Basp1	MGI:1917600	ENSMUSG00000045763	493.334	459.151	455.849	111.679	129.248	189.56	-1.83668	4.80258e-19	1.97119e-17	RPKMmore5
Ebf4	MGI:2385972	ENSMUSG00000053552	0.079986	0.180137	0.098277	3.20207	2.39361	2.09939	4.16608	4.84111e-19	1.98407e-17	RPKMless5
Uap1l1	MGI:2443318	ENSMUSG00000026956	34.9731	28.9209	31.8941	8.84864	11.1063	7.88299	-1.89493	4.89819e-19	2.0045e-17	RPKMmore5
Myl9	MGI:2138915	ENSMUSG00000067818	357.733	299.463	335.732	987.346	938.963	971.784	1.40344	5.09058e-19	2.08016e-17	RPKMmore5
Npr1	MGI:97371	ENSMUSG00000027931	21.7764	48.78	67.329	8.39919	5.1921	7.93898	-2.79752	5.5671e-19	2.27154e-17	RPKMmore5
Csrp1	MGI:88549	ENSMUSG00000026421	112.746	109.367	85.9951	325.86	335.278	317.419	1.53082	6.32683e-19	2.57774e-17	RPKMmore5
Lsr	MGI:1927471	ENSMUSG00000001247	237.799	317.273	365.106	103.512	128.243	105.217	-1.5722	6.54987e-19	2.6647e-17	RPKMmore5
Cyp24a1	MGI:88593	ENSMUSG00000038567	0.0335	0	0	2.10693	0.904477	1.74408	6.77007	6.68592e-19	2.71607e-17	RPKMless5
Tmem201	MGI:1196277	ENSMUSG00000044700	14.7696	12.0775	13.1679	46.872	44.3339	40.9716	1.54773	6.71535e-19	2.72404e-17	RPKMmore5
Vapa	MGI:1353561	ENSMUSG00000024091	344.952	357.5	405.482	136.359	162.446	159.168	-1.40002	6.77129e-19	2.74272e-17	RPKMmore5
Pxk	MGI:1289230	ENSMUSG00000033885	17.2144	16.4626	18.4452	50.2521	55.5275	55.36	1.50007	6.7819e-19	2.74301e-17	RPKMmore5
Ndst3	MGI:1932544	ENSMUSG00000027977	0.103674	0.108838	0.051735	1.25904	1.85734	2.08639	4.0911	7.05345e-19	2.84869e-17	RPKMless5
Tnfsf13	MGI:1916833	ENSMUSG00000089669	3.66223	5.07158	4.85088	29.6649	24.3299	25.8959	2.47204	7.30312e-19	2.94524e-17	RPKMmore5
Galnt16	MGI:1917754	ENSMUSG00000021130	0.292065	0.813591	0.50502	8.50118	5.48161	11.3339	3.84703	7.4034e-19	2.98134e-17	RPKMless5
Tnik	MGI:1916264	ENSMUSG00000027692	14.1882	20.0552	21.4459	6.07809	8.18969	6.3322	-1.65749	7.55125e-19	3.03648e-17	RPKMmore5
Diras2	MGI:1915453	ENSMUSG00000047842	0.63075	1.0851	1.54752	11.3494	24.0218	9.08811	3.64973	7.56452e-19	3.03741e-17	RPKMmore5
Gsdmd	MGI:1916396	ENSMUSG00000022575	113.582	111.302	126.673	36.7026	50.7095	31.6109	-1.69228	7.58631e-19	3.04176e-17	RPKMmore5
Clec12b	MGI:1918433	ENSMUSG00000030158	7.68768	14.0791	24.2801	0.355358	0.148041	0.755223	-5.26253	8.26974e-19	3.311e-17	RPKMmore5
Thy1	MGI:98747	ENSMUSG00000032011	0.934832	0.607669	0.431829	7.50469	15.3303	23.0206	4.38445	8.90923e-19	3.5619e-17	RPKMmore5
Ddo	MGI:1925528	ENSMUSG00000063428	0	0	0	1.1547	3.24125	0.513552	10.9895	9.09614e-19	3.63139e-17	RPKMless5
Slc9b2	MGI:2140077	ENSMUSG00000037994	0.228123	1.46923	0.919498	0	0	0	-9.89827	9.23949e-19	3.68332e-17	RPKMless5
Ksr1	MGI:105051	ENSMUSG00000018334	3.15754	3.06959	3.13803	12.3511	15.7209	15.5555	2.06893	9.57427e-19	3.8113e-17	RPKMmore5
Trpm6	MGI:2675603	ENSMUSG00000024727	0.467071	0.251102	0.54418	6.0691	6.85834	3.17517	3.53887	9.66028e-19	3.84003e-17	RPKMless5
Star	MGI:102760	ENSMUSG00000031574	21.1911	27.3891	43.0893	6.51166	7.02319	6.63523	-2.29779	9.77631e-19	3.88059e-17	RPKMmore5
Foxl2os	MGI:3614944	ENSMUSG00000097072	0	0.042751	0.046553	3.50301	1.96306	2.28049	5.81919	9.82875e-19	3.89583e-17	RPKMless5
Npy	MGI:97374	ENSMUSG00000029819	0	0	0	4.41359	2.18646	3.55242	9.64473	9.94017e-19	3.93438e-17	RPKMless5
Ctsl	MGI:88564	ENSMUSG00000021477	604.666	592.929	745.897	236.439	296.395	241.888	-1.45259	1.16602e-18	4.59633e-17	RPKMmore5
Slco3a1	MGI:1351867	ENSMUSG00000025790	62.819	65.9814	68.5127	20.6097	25.0141	28.7378	-1.53202	1.16546e-18	4.59633e-17	RPKMmore5
Tox	MGI:2181659	ENSMUSG00000041272	4.07495	3.46602	4.02886	0.086835	0.187595	0.350827	-4.3012	1.16623e-18	4.59633e-17	RPKMless5
Gm867	MGI:2685713	ENSMUSG00000050157	19.3958	16.4472	20.1007	3.34863	2.89584	3.24045	-2.6874	1.18563e-18	4.66616e-17	RPKMmore5
Slitrk1	MGI:2679446	ENSMUSG00000075478	0.005614	0.006203	0.027128	0.896226	1.81239	0.687859	6.0084	1.26336e-18	4.96506e-17	RPKMless5
Rras	MGI:98179	ENSMUSG00000038387	277.867	240.216	199.797	76.3805	91.0846	83.6185	-1.65227	1.36809e-18	5.36902e-17	RPKMmore5
Eml4	MGI:1926048	ENSMUSG00000032624	12.1724	13.688	15.7785	74.2672	38.7597	55.4445	1.88573	1.37601e-18	5.39247e-17	RPKMmore5
Pde8b	MGI:2443999	ENSMUSG00000021684	7.80664	5.90166	5.54716	1.14472	1.05389	1.02741	-2.80487	1.63707e-18	6.40651e-17	RPKMless5
Colq	MGI:1338761	ENSMUSG00000057606	0	0.018387	0.010051	2.01358	0.816163	0.978595	6.55043	1.91862e-18	7.49776e-17	RPKMless5
Igf2bp1	MGI:1890357	ENSMUSG00000013415	0.477064	0.494405	0.422386	4.30113	4.19593	2.98759	2.99105	1.96691e-18	7.67565e-17	RPKMless5
Cend1	MGI:1929898	ENSMUSG00000060240	0.316558	0.045628	0.149652	9.47567	7.23352	4.67822	5.16657	2.20274e-18	8.58389e-17	RPKMless5
Sv2a	MGI:1927139	ENSMUSG00000038486	0.329877	0.574957	0.349532	6.3287	7.53116	3.29379	3.59019	2.26114e-18	8.7991e-17	RPKMless5
C77080	MGI:2140651	ENSMUSG00000050390	3.97767	3.91563	3.78812	23.1299	18.6356	13.6249	2.08415	2.33766e-18	9.08412e-17	RPKMmore5
Gk	MGI:106594	ENSMUSG00000025059	3.33719	3.65146	3.92878	17.6912	15.2594	14.2913	2.03783	2.45225e-18	9.5161e-17	RPKMmore5
Ndp	MGI:102570	ENSMUSG00000040138	0.135313	0.135934	0.505288	6.53799	9.43742	5.55574	4.66186	2.46588e-18	9.55563e-17	RPKMless5
Kcnk6	MGI:1891291	ENSMUSG00000046410	4.83633	4.68823	6.21815	0.667744	0.967946	0.575405	-2.95057	2.81189e-18	1.08813e-16	RPKMless5
Cx3cl1	MGI:1097153	ENSMUSG00000031778	0.871667	2.41717	1.80342	27.6297	10.8189	19.9458	3.47124	2.86475e-18	1.10704e-16	RPKMmore5
Cdkl1	MGI:1918341	ENSMUSG00000020990	0.314778	0.46317	1.1013	14.6032	16.099	8.11556	4.2469	3.09476e-18	1.19426e-16	RPKMmore5
Osr1	MGI:1344424	ENSMUSG00000048387	62.8801	39.3706	42.2116	7.43254	10.1344	3.95929	-2.89061	3.14325e-18	1.21129e-16	RPKMmore5
Car10	MGI:1919855	ENSMUSG00000056158	0	0	0	0.583422	0.470855	0.4127	9.36347	3.22134e-18	1.23966e-16	RPKMless5
Ppargc1b	MGI:2444934	ENSMUSG00000033871	0.229451	0.100932	0.074011	3.69569	2.55417	2.80829	4.28379	3.38681e-18	1.30153e-16	RPKMless5
Slco5a1	MGI:2443431	ENSMUSG00000025938	9.33967	7.68262	9.15759	1.50552	1.44264	2.48159	-2.40676	3.46927e-18	1.33137e-16	RPKMless5
Rundc3b	MGI:2685286	ENSMUSG00000040570	0.729391	1.29739	0.905116	16.9297	6.10676	10.5284	3.42067	3.51911e-18	1.34864e-16	RPKMmore5
Sin3b	MGI:107158	ENSMUSG00000031622	351.798	409.342	470.898	120.009	147.208	138.742	-1.46525	3.59377e-18	1.37535e-16	RPKMmore5
C2	MGI:88226	ENSMUSG00000024371	49.3632	61.7821	52.592	17.4905	15.852	22.4105	-1.73065	3.65174e-18	1.39369e-16	RPKMmore5
Cytip	MGI:2183535	ENSMUSG00000026832	85.3172	57.6605	86.2965	6.34792	5.48696	13.054	-2.88339	3.78186e-18	1.44137e-16	RPKMmore5
Ppl	MGI:1194898	ENSMUSG00000039457	0.955295	1.04137	1.2441	14.0084	21.2749	5.31532	3.51231	3.82096e-18	1.45427e-16	RPKMmore5
Lif	MGI:96787	ENSMUSG00000034394	37.4982	38.9533	42.7218	9.91975	14.8442	15.0417	-1.74718	3.90486e-18	1.48417e-16	RPKMmore5
Eln	MGI:95317	ENSMUSG00000029675	1.36798	1.47111	1.55206	9.52858	29.9169	12.8271	3.4205	4.033e-18	1.53077e-16	RPKMmore5
Erbb2	MGI:95410	ENSMUSG00000062312	42.2088	48.962	38.8931	13.9394	14.8161	17.9541	-1.60368	4.04267e-18	1.53235e-16	RPKMmore5
Gm19461	MGI:5011646	ENSMUSG00000101693	0.064655	0.030816	0.10107	3.92877	2.14107	3.13197	5.11285	4.11653e-18	1.55822e-16	RPKMless5
Tet1	MGI:1098693	ENSMUSG00000047146	0.121144	0.236501	0.252831	1.86696	1.84106	1.6089	2.97134	4.4337e-18	1.67599e-16	RPKMless5
Lxn	MGI:107633	ENSMUSG00000047557	157.964	142.351	120.543	27.1343	39.633	48.183	-2.00787	4.48321e-18	1.6924e-16	RPKMmore5
Steap2	MGI:1921301	ENSMUSG00000015653	7.10252	6.55133	11.6949	25.4504	28.9574	36.3826	1.57437	4.69587e-18	1.77026e-16	RPKMmore5
Cxcl14	MGI:1888514	ENSMUSG00000021508	0	0	0.031614	1.7385	1.0993	1.24879	6.69043	4.8097e-18	1.81072e-16	RPKMless5
Ptger1	MGI:97793	ENSMUSG00000019464	64.1458	57.8633	62.7205	21.6624	26.0313	22.5363	-1.45424	5.15662e-18	1.93869e-16	RPKMmore5
Zbtb7c	MGI:2443302	ENSMUSG00000044646	0.733517	1.60342	1.08737	8.58686	11.8412	6.84297	2.85355	5.30311e-18	1.99107e-16	RPKMless5
Hpse	MGI:1343124	ENSMUSG00000035273	4.9756	5.6532	4.61438	44.722	18.7866	40.7217	2.64804	5.54047e-18	2.07457e-16	RPKMmore5
Aldh1b1	MGI:1919785	ENSMUSG00000035561	10.6299	11.138	11.9754	1.91371	2.39084	2.08398	-2.56117	5.95799e-18	2.2279e-16	RPKMmore5
Ankrd55	MGI:1924568	ENSMUSG00000049985	0.050893	0.100336	0.083231	1.70004	1.77956	4.05058	4.86537	6.90956e-18	2.57678e-16	RPKMless5
Jph4	MGI:2443113	ENSMUSG00000022208	0	0	0	0.408248	0.307178	0.328358	9.32743	6.98444e-18	2.60121e-16	RPKMless5
Msln	MGI:1888992	ENSMUSG00000063011	59.9795	52.7987	58.1544	19.313	21.4461	13.1916	-1.79799	7.57696e-18	2.8181e-16	RPKMmore5
Tmem150a	MGI:2385244	ENSMUSG00000055912	44.4827	46.5682	52.8641	11.6041	14.6621	14.5284	-1.91963	7.90536e-18	2.93631e-16	RPKMmore5
Sh2d4a	MGI:1919531	ENSMUSG00000053886	24.8606	27.7948	25.9029	69.7606	101.137	81.5613	1.55516	8.19117e-18	3.0384e-16	RPKMmore5
Wipf3	MGI:3044681	ENSMUSG00000086040	5.67904	9.40235	15.5388	1.10094	1.47106	0.705286	-3.39712	8.28153e-18	3.06782e-16	RPKMmore5
Uxs1	MGI:1915133	ENSMUSG00000057363	67.1195	70.0976	72.3592	25.7364	28.9598	28.8935	-1.34481	8.36851e-18	3.0959e-16	RPKMmore5
Pipox	MGI:1197006	ENSMUSG00000017453	0	0.026384	0.100958	2.73313	2.96681	2.24182	5.69824	8.42489e-18	3.11261e-16	RPKMless5
Skp2	MGI:1351663	ENSMUSG00000054115	8.12347	8.95678	10.1944	29.1518	24.1219	29.9617	1.66063	8.94397e-18	3.29999e-16	RPKMmore5
Mki67	MGI:106035	ENSMUSG00000031004	46.5834	48.5622	54.3852	144.992	135.321	122.755	1.30227	9.2286e-18	3.40049e-16	RPKMmore5
Mroh7	MGI:2685873	ENSMUSG00000047502	0.25032	0.394152	0.850024	0	0	0	-9.84848	9.51248e-18	3.50044e-16	RPKMless5
Mapk9	MGI:1346862	ENSMUSG00000020366	66.7949	73.7611	87.0412	27.3498	30.1328	33.9086	-1.40575	9.80598e-18	3.60367e-16	RPKMmore5
Rprm	MGI:1915124	ENSMUSG00000075334	67.0038	45.4891	24.119	3.38233	5.3825	6.03661	-3.35093	1.01889e-17	3.73449e-16	RPKMmore5
Agpat4	MGI:1915512	ENSMUSG00000023827	268.57	288.213	271.59	94.5386	122.647	120.677	-1.42054	1.06248e-17	3.88914e-16	RPKMmore5
Slc48a1	MGI:1914989	ENSMUSG00000081534	93.2543	67.558	63.8578	278.139	291.407	226.674	1.68015	1.09346e-17	3.99726e-16	RPKMmore5
Podxl2	MGI:2442488	ENSMUSG00000033152	1.62472	1.72895	1.97517	11.5809	11.7545	12.094	2.71303	1.09678e-17	4.00411e-16	RPKMmore5
Cdh1	MGI:88354	ENSMUSG00000000303	0.100123	0.107692	0.540029	24.1911	27.468	5.58913	6.16593	1.11106e-17	4.05091e-16	RPKMmore5
Il16	MGI:1270855	ENSMUSG00000001741	1.38472	3.19136	3.3758	16.8533	24.1123	14.0299	2.75404	1.15875e-17	4.21924e-16	RPKMmore5
Pkn1	MGI:108022	ENSMUSG00000057672	98.6023	109.642	107.443	38.4436	50.1266	43.4668	-1.4081	1.17396e-17	4.26902e-16	RPKMmore5
Notum	MGI:1924833	ENSMUSG00000042988	0.534223	1.26364	0.964411	37.0977	7.97893	18.4989	4.46889	1.26834e-17	4.60622e-16	RPKMmore5
Baiap2	MGI:2137336	ENSMUSG00000025372	8.86572	7.67442	6.82105	36.9546	45.1076	30.327	2.05423	1.27335e-17	4.61836e-16	RPKMmore5
Bex4	MGI:3606746	ENSMUSG00000047844	634.574	1014.33	943.043	218.84	120.039	261.39	-2.2296	1.29139e-17	4.67158e-16	RPKMmore5
Plau	MGI:97611	ENSMUSG00000021822	2.80482	4.32353	4.66761	25.7897	21.4881	19.1262	2.36862	1.29074e-17	4.67158e-16	RPKMmore5
Shc4	MGI:2655364	ENSMUSG00000035109	5.20002	6.33835	7.75257	1.16455	1.23623	1.01873	-2.56487	1.29384e-17	4.67434e-16	RPKMless5
Tex19.2	MGI:1918206	ENSMUSG00000039337	6.53749	10.508	8.38391	0.39626	0.120839	0.652681	-4.54946	1.42854e-17	5.14756e-16	RPKMless5
Nrgn	MGI:1927184	ENSMUSG00000053310	0	0	0	2.31129	1.16196	0.884135	9.75393	1.45198e-17	5.22525e-16	RPKMless5
Fyco1	MGI:107277	ENSMUSG00000025241	12.7438	14.3622	10.6704	4.32117	4.03543	3.77829	-1.77886	1.47015e-17	5.28377e-16	RPKMmore5
Casp3	MGI:107739	ENSMUSG00000031628	12.157	14.1715	14.6003	55.7706	48.8132	58.5579	1.86891	1.48705e-17	5.33759e-16	RPKMmore5
Ano5	MGI:3576659	ENSMUSG00000055489	0.045958	0.030471	0.040717	0.993077	3.04825	0.556389	4.58388	1.60257e-17	5.74481e-16	RPKMless5
Inpp5a	MGI:2686961	ENSMUSG00000025477	188.922	222.483	191.474	75.7581	69.8167	92.5692	-1.47494	1.70202e-17	6.08561e-16	RPKMmore5
Rnf182	MGI:3045355	ENSMUSG00000044164	0.148065	0.089247	0.113834	1.61677	1.93462	2.40109	3.78633	1.69999e-17	6.08561e-16	RPKMless5
F11r	MGI:1321398	ENSMUSG00000038235	178.186	186.097	184.981	79.0797	89.7648	76.1954	-1.30158	1.72816e-17	6.1711e-16	RPKMmore5
Ces2g	MGI:1919611	ENSMUSG00000031877	6.11125	7.65515	8.83009	37.6021	57.6169	26.6381	2.304	1.76164e-17	6.2826e-16	RPKMmore5
Abcc3	MGI:1923658	ENSMUSG00000020865	0.277819	0.317738	0.765404	4.49955	3.35493	2.57045	3.48372	1.77931e-17	6.33745e-16	RPKMless5
Slc35d1	MGI:2140361	ENSMUSG00000028521	25.6991	34.7028	38.3948	12.4125	13.2701	10.5408	-1.58605	1.78199e-17	6.33887e-16	RPKMmore5
Alad	MGI:96853	ENSMUSG00000028393	71.5917	83.2454	73.412	230.263	231.241	185.92	1.42334	1.79389e-17	6.37302e-16	RPKMmore5
Atg16l2	MGI:1920933	ENSMUSG00000047767	2.62273	2.07522	3.30322	19.4342	18.5522	12.6912	2.49575	1.8318e-17	6.49108e-16	RPKMmore5
Faxc	MGI:1923382	ENSMUSG00000028246	0.987093	0.514617	1.12006	7.09314	6.53996	8.75897	3.19526	1.83016e-17	6.49108e-16	RPKMless5
Cyp7b1	MGI:104978	ENSMUSG00000039519	0.308336	0.340727	0.598676	4.88414	4.30267	5.42882	3.42397	2.00883e-17	7.10026e-16	RPKMless5
Cdca7	MGI:1914203	ENSMUSG00000055612	7.53125	7.29647	7.85986	35.3582	28.7712	29.1023	1.90788	2.05211e-17	7.24399e-16	RPKMmore5
Slc24a5	MGI:2677271	ENSMUSG00000035183	35.0564	16.4327	20.1802	3.20143	3.80929	3.67648	-2.94605	2.14786e-17	7.57236e-16	RPKMmore5
Col6a3	MGI:88461	ENSMUSG00000048126	0.740065	0.90749	1.04389	4.92318	4.44564	7.03191	2.50619	2.23439e-17	7.86742e-16	RPKMless5
Spns2	MGI:2384936	ENSMUSG00000040447	0.353539	0.358577	0.542559	6.16748	18.727	5.46849	4.47356	2.30375e-17	8.10137e-16	RPKMmore5
Col4a1	MGI:88454	ENSMUSG00000031502	241.437	258.516	250.318	605.992	752.808	802.665	1.39943	2.4867e-17	8.73367e-16	RPKMmore5
Slc4a8	MGI:1928745	ENSMUSG00000023032	0.184634	0.044763	0.024441	1.15596	0.536147	1.38246	4.30361	2.63369e-17	9.22657e-16	RPKMless5
Timp1	MGI:98752	ENSMUSG00000001131	701.325	427.279	272.266	75.0183	92.2232	100.623	-2.53178	2.63255e-17	9.22657e-16	RPKMmore5
Iqgap2	MGI:2449975	ENSMUSG00000021676	0.252097	0.479699	0.888806	13.8168	5.16308	8.08486	3.94684	2.64641e-17	9.25944e-16	RPKMless5
Gm43820	MGI:5663957	ENSMUSG00000106062	0	0	0.025836	0.739688	0.748594	0.663585	6.26334	2.79815e-17	9.77801e-16	RPKMless5
Gria4	MGI:95811	ENSMUSG00000025892	0.039454	0.092041	0.052961	1.14845	1.13718	1.70117	4.09549	2.83361e-17	9.88949e-16	RPKMless5
Gria1	MGI:95808	ENSMUSG00000020524	0.012902	0.104556	0.06235	1.77828	1.71826	2.08887	4.80699	2.88213e-17	1.00462e-15	RPKMless5
Tceal3	MGI:1913354	ENSMUSG00000044550	2.86699	3.73557	2.62192	27.1351	26.2337	17.539	2.80792	2.91384e-17	1.0144e-15	RPKMmore5
Kcna6	MGI:96663	ENSMUSG00000038077	12.2204	22.5902	23.0594	1.47505	1.67684	3.93512	-3.17293	3.15118e-17	1.09565e-15	RPKMmore5
Klhl30	MGI:1918038	ENSMUSG00000026308	37.3735	35.453	23.2168	5.91282	7.50578	9.0867	-2.22919	3.27693e-17	1.13794e-15	RPKMmore5
Vwa5a	MGI:1915026	ENSMUSG00000023186	35.2462	51.1837	49.572	15.5782	17.6416	16.888	-1.5723	3.60452e-17	1.25014e-15	RPKMmore5
Crip2	MGI:1915587	ENSMUSG00000006356	91.1539	43.2394	38.008	332.083	415.508	337.373	2.50854	3.62722e-17	1.25644e-15	RPKMmore5
Hspb1	MGI:96240	ENSMUSG00000004951	796.714	642.612	462.079	199.192	203.848	215.5	-1.76125	3.68553e-17	1.27505e-15	RPKMmore5
Fzd10	MGI:2136761	ENSMUSG00000081683	0.007339	0.194641	0.159598	11.4686	3.85208	10.2415	5.9991	3.77283e-17	1.30362e-15	RPKMless5
Cdh3	MGI:88356	ENSMUSG00000061048	9.09761	20.8443	21.3268	80.7275	95.7473	73.0715	2.16692	3.89858e-17	1.3454e-15	RPKMmore5
Cdr2l	MGI:2684867	ENSMUSG00000050910	145.783	133.531	156.72	54.541	64.3866	66.6031	-1.35967	3.92243e-17	1.35195e-15	RPKMmore5
C1ra	MGI:1355313	ENSMUSG00000055172	49.4244	59.6211	66.485	12.0505	21.6939	19.2262	-1.84927	4.14089e-17	1.42547e-15	RPKMmore5
Cpz	MGI:88487	ENSMUSG00000036596	0.435604	0.656769	0.384945	5.46004	6.17674	4.43022	3.2962	4.24456e-17	1.45935e-15	RPKMless5
Sox8	MGI:98370	ENSMUSG00000024176	0.368976	0.553517	0.410559	3.46165	11.4573	6.26275	3.86516	4.48913e-17	1.54153e-15	RPKMless5
Ttc7b	MGI:2144724	ENSMUSG00000033530	49.4974	61.1057	57.4217	19.2411	18.1376	25.2524	-1.54777	4.70648e-17	1.61417e-15	RPKMmore5
Il6st	MGI:96560	ENSMUSG00000021756	36.5656	53.0271	51.0791	185.716	131.913	237.953	1.84181	5.24566e-17	1.79687e-15	RPKMmore5
Ankrd45	MGI:1921094	ENSMUSG00000044835	0.087757	0.031155	0.092873	2.30342	1.77264	1.20373	4.36709	6.03415e-17	2.06441e-15	RPKMless5
Adra1b	MGI:104774	ENSMUSG00000050541	0.602209	0.96884	0.529607	6.8453	6.34697	5.70857	3.02392	6.09734e-17	2.08346e-15	RPKMless5
Tmem71	MGI:2146049	ENSMUSG00000036944	10.9193	9.5258	10.8922	2.28867	2.39444	1.66969	-2.43408	6.29055e-17	2.14683e-15	RPKMmore5
Arhgap11a	MGI:2444300	ENSMUSG00000041219	23.1346	22.2213	21.9785	68.9585	62.3725	55.4752	1.32597	6.61522e-17	2.25486e-15	RPKMmore5
Gm7357	MGI:3643257	ENSMUSG00000102269	0	0	0	0.887772	0.674156	0.323602	9.60974	6.63355e-17	2.25834e-15	RPKMless5
Tmem132a	MGI:2147810	ENSMUSG00000024736	36.8151	36.7204	26.298	97.4866	117.414	108.355	1.56556	6.74938e-17	2.29495e-15	RPKMmore5
Ncor2	MGI:1337080	ENSMUSG00000029478	112.251	123.885	116.573	54.5418	57.386	53.079	-1.25057	6.84717e-17	2.32536e-15	RPKMmore5
B4galnt1	MGI:1342057	ENSMUSG00000006731	85.8163	66.6904	61.3715	23.2368	26.0463	27.3609	-1.61679	7.6544e-17	2.59632e-15	RPKMmore5
Abcd3	MGI:1349216	ENSMUSG00000028127	131.642	148.582	172.298	59.8574	72.7961	69.7755	-1.33207	9.28143e-17	3.14052e-15	RPKMmore5
Cacng8	MGI:1932376	ENSMUSG00000053395	0.37124	0.286023	0.236902	5.74282	4.35893	6.83496	3.71057	9.82188e-17	3.31934e-15	RPKMless5
Lgals3bp	MGI:99554	ENSMUSG00000033880	0.404429	0.499777	1.06898	4.9487	8.87493	6.59114	3.26987	1.08194e-16	3.65199e-15	RPKMless5
Defb19	MGI:2385955	ENSMUSG00000050645	42.1744	96.2516	339.33	5.92379	6.11504	4.48534	-4.93716	1.10177e-16	3.71442e-15	RPKMmore5
Itga8	MGI:109442	ENSMUSG00000026768	0.590856	0.37464	0.479096	3.22164	3.7841	3.91417	2.79525	1.14164e-16	3.84416e-15	RPKMless5
Fzd5	MGI:108571	ENSMUSG00000045005	19.0553	25.0433	24.911	9.10013	9.61634	9.42954	-1.4205	1.2143e-16	4.08387e-15	RPKMmore5
Wnk4	MGI:1917097	ENSMUSG00000035112	26.2967	18.4747	25.9679	5.60459	6.74187	7.81288	-1.88861	1.27357e-16	4.27802e-15	RPKMmore5
Pygm	MGI:97830	ENSMUSG00000032648	1.45249	1.36204	1.03251	7.16933	9.94545	7.41068	2.73667	1.31417e-16	4.40906e-15	RPKMless5
Rspo3	MGI:1920030	ENSMUSG00000019880	0	0	0	1.02624	0.629988	0.435342	9.44247	1.34158e-16	4.49558e-15	RPKMless5
Ercc6	MGI:1100494	ENSMUSG00000054051	31.7919	39.5397	48.6828	12.6713	13.7178	17.5287	-1.56807	1.34553e-16	4.5034e-15	RPKMmore5
4921539H07Rik	MGI:1925506	ENSMUSG00000104586	0.023972	0	0	0.899394	1.99319	1.05637	6.5078	1.38011e-16	4.61357e-15	RPKMless5
H2-K1	MGI:95904	ENSMUSG00000061232	192.317	200.766	174.792	76.909	87.6882	71.7869	-1.39475	1.39286e-16	4.65059e-15	RPKMmore5
Tril	MGI:1914123	ENSMUSG00000043496	0.184146	0.614623	0.482734	12.5659	3.74123	18.285	4.6405	1.45987e-16	4.86847e-15	RPKMmore5
Oaf	MGI:94852	ENSMUSG00000032014	4.60429	4.13179	3.28745	26.2937	19.9158	18.794	2.2921	1.58879e-16	5.29202e-15	RPKMmore5
Hoxb8	MGI:96189	ENSMUSG00000056648	1.34911	2.33428	1.69967	15.5532	10.8682	13.9697	2.79237	1.61334e-16	5.36734e-15	RPKMmore5
Clip2	MGI:1313136	ENSMUSG00000063146	1.34381	1.2227	1.49524	6.45086	7.10803	8.89823	2.35365	1.62381e-16	5.3957e-15	RPKMless5
Amt	MGI:3646700	ENSMUSG00000032607	4.51775	4.63101	5.18523	26.6668	19.2326	21.5316	2.2056	1.64788e-16	5.46914e-15	RPKMmore5
Rtkn	MGI:107371	ENSMUSG00000034930	46.4786	46.0165	41.7209	14.2694	18.0945	15.6351	-1.61689	1.68887e-16	5.59849e-15	RPKMmore5
Ripk3	MGI:2154952	ENSMUSG00000022221	111.362	83.6444	84.3146	32.1129	39.0176	31.2088	-1.58566	1.71847e-16	5.68981e-15	RPKMmore5
Cfap54	MGI:1922208	ENSMUSG00000020014	0	0	0	0.275756	0.121646	0.119266	9.24749	1.9636e-16	6.48594e-15	RPKMless5
Atp8b2	MGI:1859660	ENSMUSG00000060671	79.836	97.6098	110.962	34.2414	41.8168	43.4957	-1.41416	2.0433e-16	6.7408e-15	RPKMmore5
Elf1	MGI:107180	ENSMUSG00000036461	28.2203	38.0825	40.032	12.7175	13.5289	14.9849	-1.4841	2.04561e-16	6.7408e-15	RPKMmore5
Slco4a1	MGI:1351866	ENSMUSG00000038963	0.023075	0.042499	0.102421	2.21482	2.25881	1.24424	4.67611	2.05025e-16	6.74807e-15	RPKMless5
Mical3	MGI:2442733	ENSMUSG00000051586	10.1202	9.87503	10.1764	30.9478	40.2395	36.7597	1.3034	2.05637e-16	6.7602e-15	RPKMmore5
Gpr45	MGI:2135882	ENSMUSG00000041907	0.023316	0.013298	0.049884	3.2585	1.0373	2.24473	5.65125	2.13863e-16	7.0223e-15	RPKMless5
2700046A07Rik	MGI:1919803	ENSMUSG00000041789	0	0.065161	0	2.88894	1.011	1.63431	6.86707	2.3335e-16	7.65311e-15	RPKMless5
Amfr	MGI:1345634	ENSMUSG00000031751	335.802	348.454	327.503	122.533	129.695	164.395	-1.40674	2.50311e-16	8.19969e-15	RPKMmore5
Ccdc160	MGI:3588225	ENSMUSG00000073207	51.148	55.137	63.6495	7.33702	7.10284	16.0109	-2.59603	2.68368e-16	8.78083e-15	RPKMmore5
Adam19	MGI:105377	ENSMUSG00000011256	1.3864	1.24607	1.56025	8.6823	7.37626	20.6192	3.02771	2.71517e-16	8.87338e-15	RPKMmore5
Slc13a5	MGI:3037150	ENSMUSG00000020805	144.012	95.1177	64.2889	8.88831	12.2734	22.5511	-2.92418	3.0347e-16	9.90597e-15	RPKMmore5
Lef1	MGI:96770	ENSMUSG00000027985	0.249854	0.348147	0.265222	19.8624	2.32476	12.1479	5.14485	3.18381e-16	1.03805e-14	RPKMmore5
Ptk7	MGI:1918711	ENSMUSG00000023972	12.7802	24.4007	31.2636	98.5883	95.8785	92.3954	1.95415	3.31638e-16	1.08e-14	RPKMmore5
Tmem151b	MGI:2685169	ENSMUSG00000096847	0	0.043467	0	1.34211	1.12636	1.52404	6.31078	3.33481e-16	1.08473e-14	RPKMless5
Hmga2	MGI:101761	ENSMUSG00000056758	0.501241	0.809699	2.00237	14.2164	11.0185	15.4003	3.5069	3.39053e-16	1.10156e-14	RPKMmore5
Kcnab2	MGI:109239	ENSMUSG00000028931	1.02764	0.788983	0.644472	6.84317	5.66523	5.40275	2.67625	3.46368e-16	1.12401e-14	RPKMless5
Sall2	MGI:1354373	ENSMUSG00000049532	7.14675	9.23683	11.5391	31.5452	29.631	27.4924	1.54827	3.7988e-16	1.23133e-14	RPKMmore5
Serpinb7	MGI:2151053	ENSMUSG00000067001	0.973292	0.55453	0.64138	0	0	0	-9.29303	3.8529e-16	1.2474e-14	RPKMless5
Neurl1b	MGI:3643092	ENSMUSG00000034413	1.40166	1.3603	1.3249	6.38593	7.15494	6.40305	2.1301	4.10223e-16	1.32658e-14	RPKMless5
Phf8	MGI:2444341	ENSMUSG00000041229	39.653	52.9166	64.6124	14.3284	18.7864	21.8369	-1.64468	4.30287e-16	1.38984e-14	RPKMmore5
Efhd1	MGI:1921607	ENSMUSG00000026255	317.552	263.389	316.023	105.691	145.286	108.427	-1.44151	4.66221e-16	1.50416e-14	RPKMmore5
Lingo3	MGI:3609246	ENSMUSG00000051067	0	0	0	0.644082	0.328081	0.349783	9.30185	4.82542e-16	1.55501e-14	RPKMless5
Col4a2	MGI:88455	ENSMUSG00000031503	241.253	245.042	255.854	580.508	716.591	642.171	1.25628	4.9172e-16	1.58274e-14	RPKMmore5
Syt13	MGI:1933945	ENSMUSG00000027220	0.317096	0.263086	0.099604	2.80205	7.66328	4.45622	4.27885	5.01116e-16	1.61112e-14	RPKMless5
Dhfr	MGI:94890	ENSMUSG00000021707	6.85105	6.40256	6.74968	23.2616	18.9044	21.3772	1.53613	5.02635e-16	1.6135e-14	RPKMmore5
Hs2st1	MGI:1346049	ENSMUSG00000040151	92.6857	97.7165	93.2476	30.3634	30.5614	45.419	-1.53898	5.03018e-16	1.6135e-14	RPKMmore5
Nkain3	MGI:2444830	ENSMUSG00000055761	0.060531	0.089689	0.067576	0.977466	1.38529	1.20205	3.73243	5.35247e-16	1.71489e-14	RPKMless5
Slc38a5	MGI:2148066	ENSMUSG00000031170	1.96048	2.34273	2.54753	0.21062	0.215746	0.194233	-3.51357	5.5189e-16	1.76414e-14	RPKMless5
Mical2	MGI:2444947	ENSMUSG00000038244	61.6125	41.2082	52.6537	148.822	190.562	161.698	1.54153	5.54324e-16	1.76988e-14	RPKMmore5
Itga6	MGI:96605	ENSMUSG00000027111	273.979	315.392	317.203	120.365	92.4694	141.028	-1.51337	5.61094e-16	1.78944e-14	RPKMmore5
Hagh	MGI:95745	ENSMUSG00000024158	114.864	105.168	92.1017	33.0165	34.6464	42.6549	-1.61644	5.68734e-16	1.81172e-14	RPKMmore5
Dlg2	MGI:1344351	ENSMUSG00000052572	8.01432	12.0662	9.3753	0.45061	0.409217	1.56273	-3.51744	5.79876e-16	1.84509e-14	RPKMless5
Chsy1	MGI:2681120	ENSMUSG00000032640	7.76092	7.71125	7.2336	26.2466	22.1808	27.2037	1.60467	6.20008e-16	1.97053e-14	RPKMmore5
Igsf11	MGI:2388477	ENSMUSG00000022790	37.6649	42.8385	34.899	13.9593	6.25494	9.50555	-2.09154	6.21087e-16	1.9717e-14	RPKMmore5
Atp1b1	MGI:88108	ENSMUSG00000026576	395.141	409.484	404.588	151.453	201.834	128.104	-1.4629	6.22103e-16	1.97267e-14	RPKMmore5
Gm43272	MGI:5663409	ENSMUSG00000105632	0.135523	0.158578	0.161728	3.26195	5.54966	2.02451	4.37599	6.28984e-16	1.99221e-14	RPKMless5
Tdrd12	MGI:1919231	ENSMUSG00000030491	0	0	0	1.10742	0.547815	0.250791	9.64705	6.41191e-16	2.02856e-14	RPKMless5
Sik1	MGI:104754	ENSMUSG00000024042	2.92727	5.23951	3.25897	50.8308	15.3574	30.9972	2.955	6.45404e-16	2.03956e-14	RPKMmore5
Aqp4	MGI:107387	ENSMUSG00000024411	0	0	0	0.286338	1.17853	0.280868	10.2622	6.74209e-16	2.12817e-14	RPKMless5
Pcdh19	MGI:2685563	ENSMUSG00000051323	0.057955	0.087099	0.058814	0.954079	0.737307	1.13654	3.37029	7.08984e-16	2.23539e-14	RPKMless5
Arid3c	MGI:3650624	ENSMUSG00000066224	52.8194	38.3118	36.2001	1.37086	1.83871	5.71005	-3.96333	7.21705e-16	2.27034e-14	RPKMmore5
Gata1	MGI:95661	ENSMUSG00000031162	3.35568	4.57024	7.50034	0.542514	0.532738	0.483621	-3.3651	7.26657e-16	2.28075e-14	RPKMless5
Ppp1r12a	MGI:1309528	ENSMUSG00000019907	138.431	161.954	172.021	72.0231	65.932	76.7528	-1.26238	7.26269e-16	2.28075e-14	RPKMmore5
Rab11fip3	MGI:2444431	ENSMUSG00000037098	12.2977	12.1897	14.9901	37.8259	32.6011	33.7351	1.32588	8.16025e-16	2.55835e-14	RPKMmore5
Cbx6	MGI:3512628	ENSMUSG00000089715	28.0606	34.42	30.1496	81.7374	100.638	77.4329	1.30801	8.29868e-16	2.59882e-14	RPKMmore5
Bcl7a	MGI:1924295	ENSMUSG00000029438	3.66056	3.41023	3.58997	13.4329	13.2481	15.0731	1.83713	8.54202e-16	2.669e-14	RPKMmore5
Cebpd	MGI:103573	ENSMUSG00000071637	33.2837	111.593	119.831	6.96895	9.46479	13.1894	-3.26203	8.64537e-16	2.69825e-14	RPKMmore5
Elovl2	MGI:1858960	ENSMUSG00000021364	5.67464	15.2138	17.1777	0.647041	0.705667	1.60521	-3.75576	8.93448e-16	2.78535e-14	RPKMmore5
Sgms2	MGI:1921692	ENSMUSG00000050931	24.0197	21.6942	23.0842	8.37311	9.92606	8.62592	-1.44327	8.95235e-16	2.78779e-14	RPKMmore5
Ehf	MGI:1270840	ENSMUSG00000012350	0.016012	0	0.045136	3.60307	1.46146	1.35584	6.06643	9.25316e-16	2.87823e-14	RPKMless5
Tnfrsf21	MGI:2151075	ENSMUSG00000023915	33.3338	36.5535	38.3774	13.2538	17.1048	13.7615	-1.42218	1.01651e-15	3.15837e-14	RPKMmore5
Itgb3	MGI:96612	ENSMUSG00000020689	2.72995	4.2293	4.76924	0.547941	0.502195	0.775749	-2.79576	1.02113e-15	3.16916e-14	RPKMless5
Adam9	MGI:105376	ENSMUSG00000031555	413.364	325.571	321.37	96.2697	130.899	149.514	-1.62624	1.02451e-15	3.1761e-14	RPKMmore5
Acsl6	MGI:894291	ENSMUSG00000020333	0	0	0	0.499981	0.18576	0.295647	9.19266	1.08719e-15	3.36031e-14	RPKMless5
Dlk2	MGI:2146838	ENSMUSG00000047428	5.09286	6.91061	9.88188	0.842837	0.837245	1.04309	-3.10194	1.08757e-15	3.36031e-14	RPKMless5
Cpxm2	MGI:1926006	ENSMUSG00000030862	0.093331	0.162075	0.183978	3.85998	4.33182	1.54677	4.04684	1.09613e-15	3.38302e-14	RPKMless5
Dusp4	MGI:2442191	ENSMUSG00000031530	77.4262	63.5776	69.7798	180.511	193.558	231.903	1.39328	1.11083e-15	3.42457e-14	RPKMmore5
Ltbp2	MGI:99502	ENSMUSG00000002020	0.083653	0.067642	0.076628	0.719061	1.08825	1.01217	3.46517	1.19523e-15	3.67253e-14	RPKMless5
Il17rc	MGI:2159336	ENSMUSG00000030281	13.4512	11.1648	10.611	43.1283	64.6106	40.5827	1.94712	1.21334e-15	3.72403e-14	RPKMmore5
F2rl1	MGI:101910	ENSMUSG00000021678	0.181878	0.402543	0.596416	5.92945	7.66634	3.85863	3.75844	1.2541e-15	3.84488e-14	RPKMless5
Fbxl7	MGI:3052506	ENSMUSG00000043556	0.64688	0.483402	0.305929	9.18892	4.7629	6.73177	3.67292	1.26624e-15	3.87784e-14	RPKMless5
Phospho1	MGI:2447348	ENSMUSG00000050860	15.5494	11.8757	13.2606	2.15681	3.52989	2.36959	-2.59881	1.39124e-15	4.25593e-14	RPKMmore5
Abcg3	MGI:1351624	ENSMUSG00000029299	0	0	0	0.401491	0.361163	0.471519	9.02208	1.42212e-15	4.3456e-14	RPKMless5
Tcn2	MGI:98534	ENSMUSG00000020432	99.1489	117.303	124.058	44.3484	55.6294	42.8055	-1.36513	1.42652e-15	4.35427e-14	RPKMmore5
Ntrk3	MGI:97385	ENSMUSG00000059146	0.065249	0.008026	0.112132	1.65866	0.824964	0.903078	4.23398	1.57774e-15	4.80528e-14	RPKMless5
Gper1	MGI:1924104	ENSMUSG00000053647	0.084615	0.010389	0.234324	3.89139	3.37268	4.93857	5.03943	1.66729e-15	5.07243e-14	RPKMless5
Ikzf4	MGI:1343139	ENSMUSG00000002578	0.555572	0.600422	0.419655	5.49395	3.60852	3.72669	2.79317	1.67522e-15	5.09097e-14	RPKMless5
Lrrc2	MGI:1921499	ENSMUSG00000032495	10.3484	7.55928	7.42481	1.28904	1.77911	1.18082	-2.67795	1.75085e-15	5.31501e-14	RPKMless5
Atad2	MGI:1917722	ENSMUSG00000022360	15.5954	13.3035	17.237	43.9152	40.7079	39.786	1.30239	1.85879e-15	5.63651e-14	RPKMmore5
Kank2	MGI:2384568	ENSMUSG00000032194	122.02	99.0998	101.025	36.1086	49.2862	44.7691	-1.44043	1.97317e-15	5.97682e-14	RPKMmore5
Nrxn2	MGI:1096362	ENSMUSG00000033768	0.010733	0	0.008644	1.13155	0.385074	0.557783	5.48727	2.00894e-15	6.07852e-14	RPKMless5
Sh3bp4	MGI:2138297	ENSMUSG00000036206	16.284	23.8658	18.9732	58.3488	52.912	57.3404	1.38597	2.05054e-15	6.19764e-14	RPKMmore5
Cyp27a1	MGI:88594	ENSMUSG00000026170	11.8154	12.4226	10.1788	2.1536	2.36032	2.61866	-2.49868	2.05982e-15	6.2189e-14	RPKMmore5
Fam189a2	MGI:2685813	ENSMUSG00000071604	28.8106	25.7071	22.9987	6.92423	8.82559	7.30134	-1.884	2.12515e-15	6.40919e-14	RPKMmore5
Net1	MGI:1927138	ENSMUSG00000021215	16.8719	27.4502	35.3611	111.858	138.363	79.556	1.92636	2.28035e-15	6.86978e-14	RPKMmore5
Capn1	MGI:88263	ENSMUSG00000024942	71.2595	72.3136	61.324	27.5117	31.7033	29.5827	-1.33975	2.35851e-15	7.09753e-14	RPKMmore5
Syt14	MGI:2444490	ENSMUSG00000016200	5.78039	7.33383	10.0518	0.903624	0.851464	1.91692	-2.77096	2.36788e-15	7.11802e-14	RPKMless5
Def6	MGI:1346328	ENSMUSG00000002257	0.30378	0.335693	0.253108	3.09438	3.74967	2.59313	3.2363	2.44919e-15	7.35445e-14	RPKMless5
Lrrn4	MGI:2445154	ENSMUSG00000043110	0.269659	0.949939	0.876512	10.5007	45.2872	10.0044	4.84997	2.468e-15	7.40294e-14	RPKMmore5
Kcna2	MGI:96659	ENSMUSG00000040724	0	0	0	0.737532	0.299398	0.06653	10.7781	2.4736e-15	7.41171e-14	RPKMless5
4930512B01Rik	MGI:1921974	ENSMUSG00000020992	0	0	0.057009	1.1968	1.96575	0.772742	6.66066	2.51151e-15	7.501e-14	RPKMless5
Acsbg1	MGI:2385656	ENSMUSG00000032281	21.1929	26.1073	52.0765	3.05609	7.12262	4.51072	-2.86038	2.50718e-15	7.501e-14	RPKMmore5
B230219D22Rik	MGI:1925771	ENSMUSG00000045767	19.107	18.8604	23.9293	50.9858	57.526	55.9659	1.28551	2.51125e-15	7.501e-14	RPKMmore5
Mybphl	MGI:1916003	ENSMUSG00000068745	65.7273	96.2908	146.453	25.5034	32.4835	19.2702	-2.11273	2.55538e-15	7.62383e-14	RPKMmore5
Cux2	MGI:107321	ENSMUSG00000042589	0.132945	0.142294	0.166783	3.52488	1.52015	2.22896	3.2847	2.61731e-15	7.8002e-14	RPKMless5
Dact3	MGI:3654828	ENSMUSG00000078794	0.566574	0.556253	0.530243	4.04302	3.79279	4.25224	2.72688	2.6227e-15	7.80789e-14	RPKMless5
Msx2	MGI:97169	ENSMUSG00000021469	0.039388	0.064736	0.048556	1.37698	1.05864	1.15715	4.13378	2.6315e-15	7.82567e-14	RPKMless5
Cdca7l	MGI:2384982	ENSMUSG00000021175	5.18579	5.20885	5.67998	27.6709	19.163	20.8409	1.93315	2.68292e-15	7.97005e-14	RPKMmore5
Lamc3	MGI:1344394	ENSMUSG00000026840	0	0	0	0.146463	0.259266	0.355904	9.29152	2.72874e-15	8.0975e-14	RPKMless5
4930486L24Rik	MGI:1922258	ENSMUSG00000050345	31.7861	20.8386	35.6684	1.85522	5.53021	2.40852	-3.2961	2.7493e-15	8.1498e-14	RPKMmore5
Pcyt1a	MGI:88557	ENSMUSG00000005615	208.131	318.897	286.683	106.095	111.249	122.26	-1.37618	2.79898e-15	8.2882e-14	RPKMmore5
Iglon5	MGI:2686277	ENSMUSG00000013367	0.047667	0.04021	0	1.76503	0.931512	1.44408	5.25892	2.84196e-15	8.40651e-14	RPKMless5
Adh4	MGI:1349472	ENSMUSG00000037797	15.9034	10.4093	10.5884	1.61563	2.1182	1.48555	-2.91697	2.92371e-15	8.63911e-14	RPKMmore5
Gm15222	MGI:3705297	ENSMUSG00000086746	0	0	0	5.00148	4.18104	2.50607	9.12857	3.00792e-15	8.87849e-14	RPKMless5
Ano2	MGI:2387214	ENSMUSG00000038115	0	0	0.007342	3.02761	0.25242	2.60717	8.83438	3.01161e-15	8.87993e-14	RPKMless5
Dlgap4	MGI:2138865	ENSMUSG00000061689	174.889	181.626	174.998	70.3586	76.8582	93.4666	-1.27862	3.03419e-15	8.93701e-14	RPKMmore5
Creb3	MGI:99946	ENSMUSG00000028466	423.192	499.806	417.301	188.011	190.117	220.546	-1.30873	3.17103e-15	9.33016e-14	RPKMmore5
Spag5	MGI:1927470	ENSMUSG00000002055	25.5854	31.5401	28.0064	79.1704	93.4071	71.4174	1.32678	3.22704e-15	9.48489e-14	RPKMmore5
Stat6	MGI:103034	ENSMUSG00000002147	87.6045	81.1483	74.7556	28.6012	40.3234	31.152	-1.42211	3.37833e-15	9.89811e-14	RPKMmore5
Abcb1a	MGI:97570	ENSMUSG00000040584	0.237427	0.060659	0.098034	7.84994	2.00032	3.8816	4.90219	3.38805e-15	9.91612e-14	RPKMless5
Prss36	MGI:1924863	ENSMUSG00000070371	12.8873	24.0551	20.9368	4.69815	5.35585	5.63127	-2.46217	3.48803e-15	1.0198e-13	RPKMmore5
Cacna1a	MGI:109482	ENSMUSG00000034656	44.2229	38.0702	33.1513	13.1312	16.8631	8.91669	-1.84491	3.80277e-15	1.11065e-13	RPKMmore5
Ezh2	MGI:107940	ENSMUSG00000029687	35.4471	36.6099	37.9354	101.498	90.509	94.3635	1.23521	3.92642e-15	1.14556e-13	RPKMmore5
Ptpn21	MGI:1344406	ENSMUSG00000021009	60.7131	76.1523	80.4654	29.0221	33.2043	34.6066	-1.2879	4.04223e-15	1.17564e-13	RPKMmore5
Sat1	MGI:98233	ENSMUSG00000025283	117.271	160.77	194.125	55.6705	57.9783	65.1957	-1.53446	4.03923e-15	1.17564e-13	RPKMmore5
Ralgapa2	MGI:3036245	ENSMUSG00000037110	21.8868	24.5839	28.128	8.43809	9.62769	12.3475	-1.44847	4.64951e-15	1.35084e-13	RPKMmore5
Trip12	MGI:1309481	ENSMUSG00000026219	222.739	224.648	296.115	93.8384	103.302	115.18	-1.44582	4.74283e-15	1.37651e-13	RPKMmore5
Adgrb2	MGI:2451244	ENSMUSG00000028782	0.058592	0.430596	0.309823	6.06435	3.83734	6.14415	4.29984	4.99266e-15	1.44751e-13	RPKMless5
Gprasp2	MGI:2442071	ENSMUSG00000072966	56.1428	103.924	148.946	14.3729	21.3596	26.4771	-2.47403	5.12042e-15	1.483e-13	RPKMmore5
Sesn1	MGI:2155278	ENSMUSG00000038332	10.3088	19.1719	24.3401	80.5108	86.186	68.5183	1.92693	5.13927e-15	1.4869e-13	RPKMmore5
Mapk4	MGI:2444559	ENSMUSG00000024558	1.47972	1.37663	1.57672	12.6904	7.38436	6.84502	2.44191	5.71892e-15	1.65289e-13	RPKMless5
Ccdc8	MGI:3612184	ENSMUSG00000041117	0.461267	1.37023	1.62393	9.62495	10.8068	10.0494	3.0297	5.73706e-15	1.6564e-13	RPKMmore5
Aqp1	MGI:103201	ENSMUSG00000004655	0.127114	0.140467	0.098723	2.69511	2.64856	1.19916	3.98816	5.95054e-15	1.71626e-13	RPKMless5
Gpr176	MGI:2685858	ENSMUSG00000040133	47.1395	49.3264	45.9681	14.6101	22.6465	18.5331	-1.48169	6.02813e-15	1.73683e-13	RPKMmore5
Chmp4c	MGI:1913621	ENSMUSG00000027536	12.9469	10.186	11.6391	2.95865	4.13409	3.61741	-1.85889	6.09032e-15	1.75293e-13	RPKMmore5
Shc2	MGI:106180	ENSMUSG00000020312	38.1002	45.1527	36.4056	16.1516	14.0963	18.5451	-1.45275	6.16483e-15	1.77253e-13	RPKMmore5
Tshz1	MGI:1346031	ENSMUSG00000046982	7.6329	8.35651	7.99914	29.1002	23.8543	19.5917	1.48178	6.20263e-15	1.78155e-13	RPKMmore5
Zc3hav1	MGI:1926031	ENSMUSG00000029826	40.002	39.9846	49.9146	20.1698	18.947	20.2733	-1.24782	6.24576e-15	1.79209e-13	RPKMmore5
Igdcc4	MGI:1858497	ENSMUSG00000032816	0.289515	0.30934	0.404163	2.63793	3.51734	1.90419	2.84651	6.2882e-15	1.8024e-13	RPKMless5
Uhrf1	MGI:1338889	ENSMUSG00000001228	52.6913	52.9559	50.243	155.133	125.463	129.365	1.23854	6.42224e-15	1.83892e-13	RPKMmore5
Nefm	MGI:97314	ENSMUSG00000022054	13.7777	6.41944	4.40801	0.685314	0.6281	0.931004	-3.60412	6.81177e-15	1.94845e-13	RPKMless5
Osbpl1a	MGI:1927551	ENSMUSG00000044252	63.459	67.6786	62.9558	22.3166	24.284	28.0927	-1.44845	6.86904e-15	1.9628e-13	RPKMmore5
Arhgef40	MGI:2685515	ENSMUSG00000004562	16.1805	18.2097	18.3796	46.5405	47.6996	45.244	1.26977	7.23557e-15	2.06541e-13	RPKMmore5
Zbed5	None	ENSG00000236287	109.446	154.812	112.698	56.1123	54.7389	53.3087	-1.27905	7.31768e-15	2.0867e-13	RPKMmore5
Nrp1	MGI:106206	ENSMUSG00000025810	23.2402	25.3361	26.9909	65.2418	78.1176	56.8183	1.2767	7.49119e-15	2.13399e-13	RPKMmore5
Syt9	MGI:1926373	ENSMUSG00000062542	11.2115	15.3404	17.2176	3.58868	2.88719	2.70085	-2.13521	7.68028e-15	2.18561e-13	RPKMmore5
Ddah1	MGI:1916469	ENSMUSG00000028194	144.351	143.219	149.589	51.6616	64.1886	72.8745	-1.34186	7.6915e-15	2.18656e-13	RPKMmore5
Tuba8	MGI:1858225	ENSMUSG00000030137	0.23188	0.71048	0.76402	10.2631	4.97398	12.2542	3.88633	7.72672e-15	2.19433e-13	RPKMless5
Syt7	MGI:1859545	ENSMUSG00000024743	7.37977	12.9885	15.0942	1.23344	0.408529	1.81483	-3.4255	8.4529e-15	2.3981e-13	RPKMmore5
Filip1	MGI:1917848	ENSMUSG00000034898	0.462029	0.732788	0.76388	6.96211	10.3503	3.32692	3.26547	8.97406e-15	2.54335e-13	RPKMless5
Ankrd34a	MGI:3617846	ENSMUSG00000049097	0.507882	0.520418	0.535494	4.96499	7.91828	3.27531	3.22968	9.15008e-15	2.59059e-13	RPKMless5
Echdc2	MGI:1289238	ENSMUSG00000028601	102.382	106.745	87.8182	32.0644	23.2756	35.25	-1.67087	9.44264e-15	2.6707e-13	RPKMmore5
Alpl	MGI:87983	ENSMUSG00000028766	10.8578	16.8687	22.6125	3.34261	2.91954	3.90361	-2.39533	1.05746e-14	2.98781e-13	RPKMmore5
Cd93	MGI:106664	ENSMUSG00000027435	0.089307	0.236852	0.327954	6.21357	3.15616	2.06995	4.00448	1.07132e-14	3.02389e-13	RPKMless5
Gm37310	MGI:5610538	ENSMUSG00000103047	0	0	0	0.314552	0.588266	0.368629	9.04338	1.10228e-14	3.10813e-13	RPKMless5
Skap2	MGI:1889206	ENSMUSG00000059182	15.3286	18.6496	23.4806	4.06932	5.39425	6.07803	-1.92656	1.11986e-14	3.15449e-13	RPKMmore5
Gpx3	MGI:105102	ENSMUSG00000018339	1.97561	2.22145	3.19402	16.2556	24.2456	12.4011	2.71713	1.16279e-14	3.27209e-13	RPKMmore5
Abcc12	MGI:2441679	ENSMUSG00000036872	0	0	0	0.256231	0.347258	0.175567	8.92381	1.18046e-14	3.31845e-13	RPKMless5
Npnt	MGI:2148811	ENSMUSG00000040998	8.1494	13.2608	19.6863	67.8891	75.7905	45.3046	2.07256	1.18373e-14	3.32427e-13	RPKMmore5
Csrnp1	MGI:2387989	ENSMUSG00000032515	54.8655	48.8526	47.1056	21.4954	21.4166	22.9833	-1.32741	1.20488e-14	3.38025e-13	RPKMmore5
Akr1c14	MGI:2145458	ENSMUSG00000033715	0.662328	0.41565	0.592724	5.68445	18.5849	6.62297	3.91538	1.21748e-14	3.41215e-13	RPKMmore5
Dcun1d4	MGI:2140972	ENSMUSG00000051674	4.26588	5.42272	5.67137	16.2225	24.579	18.8549	1.84048	1.23977e-14	3.47112e-13	RPKMmore5
Sema5b	MGI:107555	ENSMUSG00000052133	4.73789	10.4694	10.4854	1.48106	0.653744	0.7517	-3.2856	1.26824e-14	3.54725e-13	RPKMless5
Tmem119	MGI:2385228	ENSMUSG00000054675	0.265755	0.329177	0.128529	4.41613	3.56699	2.53478	3.66138	1.27305e-14	3.55712e-13	RPKMless5
Hmgcll1	MGI:2446108	ENSMUSG00000007908	0.243781	0.331498	0.500173	3.16718	2.73645	2.75429	2.91346	1.38222e-14	3.85824e-13	RPKMless5
Pdgfra	MGI:97530	ENSMUSG00000029231	1.45613	1.41369	1.67746	9.41308	6.17685	19.3803	2.90682	1.41002e-14	3.93191e-13	RPKMmore5
Slc35f5	MGI:1921400	ENSMUSG00000026342	80.5823	78.9906	78.0081	38.8303	38.0783	37.5128	-1.19732	1.52225e-14	4.23877e-13	RPKMmore5
Znfx1	MGI:2138982	ENSMUSG00000039501	40.3698	46.8649	56.0531	13.8834	20.3914	20.4746	-1.48283	1.52312e-14	4.23877e-13	RPKMmore5
Plet1	MGI:1923759	ENSMUSG00000032068	0.354744	0.163697	1.12747	76.9429	17.5708	13.3832	5.89754	1.60598e-14	4.46487e-13	RPKMmore5
Plxnc1	MGI:1890127	ENSMUSG00000074785	46.3267	79.5393	86.916	2.83627	2.02016	10.7634	-3.86742	1.71646e-14	4.76248e-13	RPKMmore5
Lypd6	MGI:2443848	ENSMUSG00000050447	0.046123	0.050968	0.06095	1.01516	1.08077	0.669819	4.08863	1.78408e-14	4.94023e-13	RPKMless5
Litaf	MGI:1929512	ENSMUSG00000022500	63.2209	76.8458	77.0029	179.772	191.31	168.349	1.18355	1.82846e-14	5.05806e-13	RPKMmore5
Syne3	MGI:2442408	ENSMUSG00000054150	6.1697	5.51549	5.13519	0.877331	0.975159	1.50307	-2.45354	1.90502e-14	5.26461e-13	RPKMless5
Boc	MGI:2151153	ENSMUSG00000022687	1.72992	1.46339	1.28139	13.5785	6.42738	8.80422	2.54254	1.93424e-14	5.34004e-13	RPKMless5
Prrg3	MGI:2685214	ENSMUSG00000033361	0.193036	0.502133	0.864829	6.91773	7.84391	4.82235	3.51742	1.96791e-14	5.42759e-13	RPKMless5
Twist1	MGI:98872	ENSMUSG00000035799	1.9483	1.79415	1.51713	10.1497	11.0034	16.2988	2.69423	1.98804e-14	5.47766e-13	RPKMmore5
Rarres1	MGI:1924461	ENSMUSG00000049404	11.6955	11.8276	7.99494	0.908558	1.8006	1.45345	-3.04548	2.05048e-14	5.6441e-13	RPKMmore5
Aspm	MGI:1334448	ENSMUSG00000033952	5.45039	5.83931	8.17668	18.1541	19.0169	19.0363	1.36171	2.05547e-14	5.65224e-13	RPKMmore5
Ucp3	MGI:1099787	ENSMUSG00000032942	0	0	0	0.74347	0.759724	0.284841	9.17299	2.1214e-14	5.82777e-13	RPKMless5
Myo1b	MGI:107752	ENSMUSG00000018417	5.10884	6.27335	6.27205	24.3747	16.1925	20.9708	1.67532	2.19914e-14	6.03534e-13	RPKMmore5
Aff3	MGI:106927	ENSMUSG00000037138	0.370956	0.488303	0.453138	2.77979	2.68378	4.8239	2.81474	2.22502e-14	6.10035e-13	RPKMless5
Ppp1r16b	MGI:2151841	ENSMUSG00000037754	0.813117	1.00291	1.22453	0.146834	0.082663	0.124806	-3.18917	2.28921e-14	6.27013e-13	RPKMless5
Slc9a7	MGI:2444530	ENSMUSG00000037341	27.0353	31.4066	33.3562	5.68715	8.98605	10.2221	-2.02177	2.29944e-14	6.29194e-13	RPKMmore5
Rffl	MGI:1914588	ENSMUSG00000020696	1.68579	2.13321	2.74471	10.6531	10.2178	7.90055	2.09731	2.34923e-14	6.42185e-13	RPKMless5
Wnt5a	MGI:98958	ENSMUSG00000021994	3.5523	2.21693	2.78398	19.9024	31.337	12.9243	2.54707	2.44307e-14	6.6718e-13	RPKMmore5
Rrp1b	MGI:1919712	ENSMUSG00000058392	8.82477	9.41275	9.31196	29.6857	23.279	29.4424	1.48461	2.45349e-14	6.69366e-13	RPKMmore5
Gfra4	MGI:1341873	ENSMUSG00000027316	0.200049	0.314222	0.18568	3.72603	2.47043	4.13932	3.61534	2.45642e-14	6.69508e-13	RPKMless5
Gramd4	MGI:2676308	ENSMUSG00000035900	16.0467	21.1171	25.0237	60.5246	50.9855	50.583	1.33848	2.48308e-14	6.76108e-13	RPKMmore5
Arhgap33	MGI:2673998	ENSMUSG00000036882	1.31889	3.1052	2.84224	20.3109	16.2331	11.313	2.51194	2.50913e-14	6.82532e-13	RPKMmore5
A330033J07Rik	MGI:2444369	ENSMUSG00000097622	0	0	0	0.370493	0.527004	0.412078	8.88826	2.52682e-14	6.86553e-13	RPKMless5
Chrdl2	MGI:1916371	ENSMUSG00000030732	0	0	0	0.966536	1.62146	0.461906	9.37062	2.52886e-14	6.86553e-13	RPKMless5
Ccdc88c	MGI:1915589	ENSMUSG00000021182	0.806157	0.539662	0.67211	7.17767	2.97066	6.35477	2.88892	2.53237e-14	6.86833e-13	RPKMless5
Egr1	MGI:95295	ENSMUSG00000038418	19.0039	26.5851	28.8594	6.23507	9.00004	9.40222	-1.71342	2.63536e-14	7.14071e-13	RPKMmore5
Fer1l6	MGI:3645398	ENSMUSG00000037106	0	0	0	0.349275	0.359573	0.150543	9.23523	2.64776e-14	7.1673e-13	RPKMless5
Prex1	MGI:3040696	ENSMUSG00000039621	0.193466	0.290487	0.304307	2.69612	2.00207	2.10891	2.77741	2.67398e-14	7.23122e-13	RPKMless5
Jade1	MGI:1925835	ENSMUSG00000025764	34.3371	51.8798	44.179	18.4053	17.5724	19.6023	-1.3028	2.72308e-14	7.35683e-13	RPKMmore5
Meox2	MGI:103219	ENSMUSG00000036144	0	0	0	0.478871	1.32746	0.393612	9.49628	2.76424e-14	7.46075e-13	RPKMless5
Sema3d	MGI:1860118	ENSMUSG00000040254	44.1886	40.5949	52.8087	11.8493	19.2394	19.583	-1.60976	2.82736e-14	7.62369e-13	RPKMmore5
Atp13a2	MGI:1922022	ENSMUSG00000036622	59.0691	59.7856	58.4494	24.358	26.8549	29.7241	-1.24899	2.95366e-14	7.95653e-13	RPKMmore5
Homer3	MGI:1347359	ENSMUSG00000003573	79.8746	108.186	103.299	275.227	223.583	278.453	1.31493	2.97693e-14	8.01145e-13	RPKMmore5
Gng11	MGI:1913316	ENSMUSG00000032766	0.700765	0.814534	0.815259	8.50127	6.71346	6.0648	3.05288	3.1752e-14	8.53673e-13	RPKMless5
Aatk	MGI:1197518	ENSMUSG00000025375	0	0.05247	0	3.81594	2.18018	3.72925	6.93453	3.18098e-14	8.544e-13	RPKMless5
Nxn	MGI:109331	ENSMUSG00000020844	5.79643	13.5399	8.207	42.9025	37.2022	49.9055	2.12188	3.57024e-14	9.57102e-13	RPKMmore5
Gja4	MGI:95715	ENSMUSG00000050234	0.042467	0.12514	0.051305	3.06191	1.17596	3.2943	4.79101	3.60723e-14	9.66084e-13	RPKMless5
Akap13	MGI:2676556	ENSMUSG00000066406	29.8586	41.4224	53.0025	16.4094	17.1224	17.4561	-1.37926	3.62171e-14	9.69025e-13	RPKMmore5
Cast	MGI:1098236	ENSMUSG00000021585	86.9414	93.157	92.5077	37.7379	46.9365	43.3992	-1.21777	3.62571e-14	9.69162e-13	RPKMmore5
Mfap2	MGI:99559	ENSMUSG00000060572	0.489043	0.417595	0.347246	6.1283	4.23183	5.22445	3.41223	3.63699e-14	9.7124e-13	RPKMless5
Neb	MGI:97292	ENSMUSG00000026950	5.88207	6.51142	5.90234	0.486459	0.392917	1.18514	-2.22781	3.77114e-14	1.0061e-12	RPKMless5
Il3ra	MGI:96553	ENSMUSG00000068758	41.1251	45.2035	41.5218	15.5357	14.4735	13.0506	-1.70131	3.82244e-14	1.0188e-12	RPKMmore5
Fbxo21	MGI:1924223	ENSMUSG00000032898	26.135	24.035	24.7248	67.7347	70.0325	57.2664	1.23367	3.88266e-14	1.03386e-12	RPKMmore5
Mid2	MGI:1344333	ENSMUSG00000000266	20.6886	21.8988	26.4802	8.21169	10.3748	10.4479	-1.35488	3.91145e-14	1.03953e-12	RPKMmore5
Tgfb2	MGI:98726	ENSMUSG00000039239	91.2601	75.1646	67.4428	283.77	274.922	182.141	1.52736	3.90924e-14	1.03953e-12	RPKMmore5
Lrba	MGI:1933162	ENSMUSG00000028080	27.9213	34.6939	35.346	11.2694	13.6898	13.0658	-1.28535	3.98682e-14	1.05799e-12	RPKMmore5
Nat8l	MGI:2447776	ENSMUSG00000048142	47.3159	95.6422	67.6545	17.8151	10.1147	22.3025	-2.1772	3.98854e-14	1.05799e-12	RPKMmore5
Sgcg	MGI:1346524	ENSMUSG00000035296	3.54701	3.87544	3.90225	0.273205	0.450489	0.537024	-3.24443	4.19457e-14	1.11158e-12	RPKMless5
Defb12	MGI:1924924	ENSMUSG00000043787	0	0	0	0.905323	1.12248	1.14345	8.80102	4.24546e-14	1.12399e-12	RPKMless5
Psd4	MGI:2674093	ENSMUSG00000026979	0.110024	0.221659	0.079299	0.847018	1.09305	0.708573	3.26006	4.36207e-14	1.15377e-12	RPKMless5
Rgs22	MGI:3613651	ENSMUSG00000037627	30.9524	28.225	25.8571	5.44136	4.30652	8.69383	-2.26187	4.45621e-14	1.17642e-12	RPKMmore5
Hap1	MGI:1261831	ENSMUSG00000006930	2.26437	3.36473	3.04688	20.6149	14.9964	10.8848	2.32286	4.47786e-14	1.18101e-12	RPKMmore5
Svep1	MGI:1928849	ENSMUSG00000028369	0.154087	0.489573	0.381684	2.02501	10.2344	6.36651	4.05616	4.58744e-14	1.20877e-12	RPKMless5
Radil	MGI:2443088	ENSMUSG00000029576	9.29405	5.39695	6.10337	1.0608	1.26056	1.39288	-2.58632	4.65765e-14	1.2261e-12	RPKMless5
Dclk3	MGI:3039580	ENSMUSG00000032500	8.84309	8.09921	8.21748	1.16815	1.96119	0.754268	-2.82909	4.768e-14	1.25396e-12	RPKMless5
Vamp5	MGI:1858622	ENSMUSG00000073002	78.2252	67.3529	69.2268	16.7334	30.6201	22.7883	-1.94011	4.77881e-14	1.25562e-12	RPKMmore5
Adamts4	MGI:1339949	ENSMUSG00000006403	0.027319	0.090212	0.093644	1.12056	1.24834	1.04442	3.82737	4.78747e-14	1.2567e-12	RPKMless5
Ap3b2	MGI:1100869	ENSMUSG00000062444	0	0	0.098479	9.1161	3.42173	4.75727	7.29296	5.0116e-14	1.31429e-12	RPKMless5
Cyb5a	MGI:1926952	ENSMUSG00000024646	521.834	434.058	370.345	163.067	218.748	170.384	-1.32847	5.19304e-14	1.35876e-12	RPKMmore5
D630045J12Rik	MGI:2669829	ENSMUSG00000063455	1.60719	1.54725	1.16324	4.80843	4.49361	3.92943	1.9251	5.19496e-14	1.35876e-12	RPKMless5
Zfp804b	MGI:2685287	ENSMUSG00000092094	0.4623	0.681876	0.641573	0.044367	0.030497	0.046035	-3.93476	5.19585e-14	1.35876e-12	RPKMless5
Pear1	MGI:1920432	ENSMUSG00000028073	1.57082	1.15687	0.767478	9.44749	9.54537	6.71556	2.58206	5.23139e-14	1.36676e-12	RPKMless5
Thrsp	MGI:109126	ENSMUSG00000035686	0.017037	0.056481	0.041166	2.24356	2.39328	1.08424	5.03884	5.40294e-14	1.40893e-12	RPKMless5
Hoxd3	MGI:96207	ENSMUSG00000079277	0.095773	0.047392	0.112992	2.10689	1.07042	1.72348	3.85722	5.42308e-14	1.41285e-12	RPKMless5
Helz2	MGI:2385169	ENSMUSG00000027580	8.03687	10.2929	12.3342	3.07835	3.51445	3.86235	-1.66562	5.43784e-14	1.41537e-12	RPKMmore5
Nuf2	MGI:1914227	ENSMUSG00000026683	29.7706	32.877	33.0131	85.0984	78.639	71.2882	1.22036	5.54175e-14	1.44106e-12	RPKMmore5
Tph2	MGI:2651811	ENSMUSG00000006764	0	0	0	0.449917	0.561983	0.296711	8.90603	5.56159e-14	1.44487e-12	RPKMless5
Pcbp4	MGI:1890471	ENSMUSG00000023495	73.8847	85.4378	66.872	210.21	175.017	209.642	1.28289	5.66639e-14	1.47072e-12	RPKMmore5
Ak3	MGI:1860835	ENSMUSG00000024782	167.219	217.029	211.244	88.6692	99.1816	101.58	-1.21206	5.97553e-14	1.54913e-12	RPKMmore5
Esrrg	MGI:1347056	ENSMUSG00000026610	0.004439	0	0.032179	0.731603	0.596056	0.473479	5.37762	5.97965e-14	1.54913e-12	RPKMless5
Aldh1a1	MGI:1353450	ENSMUSG00000053279	5029.15	5239.24	4713.28	1855.43	2622.04	2224.07	-1.29142	6.06401e-14	1.56952e-12	RPKMmore5
Prr11	MGI:2444496	ENSMUSG00000020493	15.9474	16.4548	17.2519	42.2073	39.6607	45.1976	1.22776	6.1633e-14	1.59373e-12	RPKMmore5
Ptprm	MGI:102694	ENSMUSG00000033278	37.2056	45.4253	41.4667	11.9705	18.5316	18.2735	-1.47223	6.2516e-14	1.61506e-12	RPKMmore5
Gvin1	MGI:1921808	ENSMUSG00000045868	0.008167	0.005366	0.0352	0.339526	0.4881	0.629164	4.69808	6.25863e-14	1.61537e-12	RPKMless5
Bora	MGI:1924994	ENSMUSG00000022070	10.9118	10.5	12.2963	42.66	31.0747	34.4588	1.55316	6.26945e-14	1.61666e-12	RPKMmore5
Trabd2b	MGI:3650152	ENSMUSG00000070867	0.499749	0.681546	0.625754	3.58212	2.92953	5.47424	2.60542	6.29327e-14	1.62129e-12	RPKMless5
Pdzd4	MGI:2443483	ENSMUSG00000002006	1.11245	1.14075	0.896571	6.84799	5.12674	5.94433	2.3508	6.31689e-14	1.62587e-12	RPKMless5
Coro2b	MGI:2444283	ENSMUSG00000041729	0.665048	0.50891	0.768865	4.62378	4.9241	3.73683	2.65796	6.39274e-14	1.64386e-12	RPKMless5
Eva1a	MGI:2385247	ENSMUSG00000035104	0.672645	0.280349	0.325209	5.39968	5.56381	7.3138	3.83246	6.40911e-14	1.64655e-12	RPKMless5
Fcgrt	MGI:103017	ENSMUSG00000003420	0.631295	0.936015	0.994808	6.12168	6.91227	5.66378	2.73108	6.48066e-14	1.66339e-12	RPKMless5
Syngr3	MGI:1341881	ENSMUSG00000007021	0.157799	0.055935	0.073324	2.57359	1.44384	2.27109	4.21234	6.52306e-14	1.67273e-12	RPKMless5
Pdzd2	MGI:1922394	ENSMUSG00000022197	73.4521	112.049	103.912	14.142	12.1659	33.547	-2.45385	6.67193e-14	1.70932e-12	RPKMmore5
Dgki	MGI:2443430	ENSMUSG00000038665	0	0	0	0.914324	0.236757	0.201968	9.62816	6.78e-14	1.7338e-12	RPKMless5
Ptger4	MGI:104311	ENSMUSG00000039942	0.739212	0.358043	0.225554	9.46235	8.22363	3.56583	3.79275	6.85465e-14	1.75128e-12	RPKMless5
St8sia6	MGI:2386797	ENSMUSG00000003418	0	0	0.015131	0.560249	0.333972	0.264725	5.99245	6.98198e-14	1.78217e-12	RPKMless5
Inpp1	MGI:104848	ENSMUSG00000026102	6.63095	6.8264	7.79077	21.9472	26.5146	21.6975	1.42885	7.37705e-14	1.88128e-12	RPKMmore5
Nr0b2	MGI:1346344	ENSMUSG00000037583	0.31606	0	0.356385	9.07133	14.3819	7.16068	5.35654	7.98694e-14	2.03495e-12	RPKMmore5
Serpinb2	MGI:97609	ENSMUSG00000062345	17.6446	6.64358	6.49456	0.492348	1.17323	0.567666	-3.92324	8.07257e-14	2.05488e-12	RPKMmore5
Mylk3	MGI:2443063	ENSMUSG00000031698	13.076	25.6818	23.284	4.91934	5.27122	5.94989	-2.07245	8.40974e-14	2.13874e-12	RPKMmore5
Mxd1	MGI:96908	ENSMUSG00000001156	14.2045	16.1709	19.4855	4.80996	6.6525	5.19328	-1.70114	8.46095e-14	2.14979e-12	RPKMmore5
Susd2	MGI:1918983	ENSMUSG00000006342	0.630484	0.445816	0.450968	7.10542	27.5741	4.23772	4.50878	9.06409e-14	2.30094e-12	RPKMmore5
Arl4c	MGI:2445172	ENSMUSG00000049866	9.70919	30.5133	30.3311	154.147	141.015	104.62	2.38752	9.31597e-14	2.36271e-12	RPKMmore5
Dpy19l3	MGI:2443952	ENSMUSG00000043671	14.5077	14.1803	19.2279	6.30523	7.2106	7.0764	-1.39288	9.67199e-14	2.45077e-12	RPKMmore5
Flt3	MGI:95559	ENSMUSG00000042817	2.11222	2.07844	1.62114	0.297949	0.273443	0.291929	-2.8784	9.75343e-14	2.46745e-12	RPKMless5
Lin7a	MGI:2135609	ENSMUSG00000019906	0.097438	0.040378	0.053954	1.56837	1.02311	0.705732	3.91002	9.7556e-14	2.46745e-12	RPKMless5
Lhfpl2	MGI:2145236	ENSMUSG00000045312	6.12973	4.13008	2.50793	25.7682	20.3248	26.0547	2.35039	9.77574e-14	2.47029e-12	RPKMmore5
P3h3	MGI:1315208	ENSMUSG00000023191	3.98186	3.75293	2.99223	19.1903	15.3489	17.2529	2.10773	1.01325e-13	2.5581e-12	RPKMmore5
Slc12a6	MGI:2135960	ENSMUSG00000027130	24.2487	34.8067	40.675	12.8286	14.5617	13.6064	-1.40771	1.07124e-13	2.70206e-12	RPKMmore5
Cdh17	MGI:1095414	ENSMUSG00000028217	0	0	0	0.515065	0.20813	0.353397	9.01521	1.07362e-13	2.7056e-12	RPKMless5
Rufy3	MGI:106484	ENSMUSG00000029291	38.6665	36.3873	37.2556	16.4308	18.5375	16.1838	-1.27706	1.09124e-13	2.7475e-12	RPKMmore5
9930012K11Rik	MGI:2145726	ENSMUSG00000044551	3.33053	3.42073	2.53805	16.3095	23.0019	13.4721	2.36005	1.09414e-13	2.75231e-12	RPKMmore5
Cnn1	MGI:104979	ENSMUSG00000001349	1.0677	1.07968	1.13172	6.55289	5.78255	9.81098	2.62264	1.11936e-13	2.81319e-12	RPKMless5
Ncoa2	MGI:1276533	ENSMUSG00000005886	36.2867	41.3308	51.1321	17.8321	16.9607	23.1731	-1.30231	1.12469e-13	2.82404e-12	RPKMmore5
Smtn	MGI:1354727	ENSMUSG00000020439	33.4408	39.9923	39.1028	99.573	138.682	86.4968	1.37756	1.15447e-13	2.89619e-12	RPKMmore5
Padi2	MGI:1338892	ENSMUSG00000028927	2.27162	2.71362	7.04268	0.257312	0.491658	0.303735	-3.58132	1.15949e-13	2.90617e-12	RPKMless5
Shbg	MGI:98295	ENSMUSG00000005202	13.1118	45.2722	79.3892	1.88152	1.24036	4.09171	-4.36963	1.1818e-13	2.95941e-12	RPKMmore5
Nfatc4	MGI:1920431	ENSMUSG00000023411	0.249262	0.562898	0.450528	6.47409	2.91688	4.03866	3.21182	1.2349e-13	3.0896e-12	RPKMless5
Bcl3	MGI:88140	ENSMUSG00000053175	21.5034	42.5394	38.2972	7.2429	10.615	6.53366	-2.16348	1.23657e-13	3.09098e-12	RPKMmore5
Plxna3	MGI:107683	ENSMUSG00000031398	2.65286	2.89674	2.42202	10.2995	11.5993	9.2512	1.73682	1.27271e-13	3.17845e-12	RPKMmore5
Sel1l3	MGI:1916941	ENSMUSG00000029189	13.2183	18.11	16.764	5.51733	4.10519	5.83101	-1.76148	1.39684e-13	3.48532e-12	RPKMmore5
Antxr2	MGI:1919164	ENSMUSG00000029338	70.4563	64.7551	68.3902	31.8164	35.1085	34.3164	-1.13649	1.42882e-13	3.56191e-12	RPKMmore5
Zfp422	MGI:1914505	ENSMUSG00000059878	13.1176	15.7794	16.0372	41.3712	40.2154	42.7896	1.33865	1.44997e-13	3.6114e-12	RPKMmore5
Dock5	MGI:2652871	ENSMUSG00000044447	35.7873	39.1226	41.6944	11.2031	12.2025	19.6654	-1.55796	1.58307e-13	3.93935e-12	RPKMmore5
Gpr162	MGI:1315214	ENSMUSG00000038390	0	0.059098	0.064421	1.44667	1.34966	0.979649	4.91502	1.60131e-13	3.98117e-12	RPKMless5
Ctsc	MGI:109553	ENSMUSG00000030560	0.569434	1.47428	1.42921	10.7878	9.08684	6.94576	2.96908	1.63984e-13	4.07331e-12	RPKMless5
Edn1	MGI:95283	ENSMUSG00000021367	91.5463	104.189	154.707	46.1023	34.1078	50.6426	-1.5378	1.65901e-13	4.11725e-12	RPKMmore5
Golm1	MGI:1917329	ENSMUSG00000021556	26.5278	28.9542	22.3215	82.182	108.688	60.7288	1.55712	1.67503e-13	4.15329e-12	RPKMmore5
Tmem176b	MGI:1916348	ENSMUSG00000029810	89.5278	108.874	120.228	258.843	378.225	258.566	1.36246	1.72158e-13	4.26491e-12	RPKMmore5
Tubb6	MGI:1915201	ENSMUSG00000001473	816.397	863.29	726.433	380.168	376.186	406.688	-1.18083	1.83181e-13	4.53394e-12	RPKMmore5
Specc1	MGI:2442356	ENSMUSG00000042331	3.98428	5.1169	5.25585	16.0024	14.3946	14.2329	1.51871	1.85711e-13	4.59246e-12	RPKMmore5
Ankrd35	MGI:2442590	ENSMUSG00000038354	0	0.01301	0	0.636638	0.796967	0.263797	6.5376	1.87213e-13	4.62135e-12	RPKMless5
Slc25a48	MGI:2145373	ENSMUSG00000021509	0.176734	0.109368	0.36725	3.39789	6.6801	2.09302	4.08146	1.92163e-13	4.73934e-12	RPKMless5
Strn	MGI:1333757	ENSMUSG00000024077	23.8314	29.3486	38.0056	12.2035	14.0179	13.5777	-1.30031	1.95982e-13	4.82922e-12	RPKMmore5
Tubb2a	MGI:107861	ENSMUSG00000058672	361.37	307.01	253.645	122.875	142.766	133.582	-1.34498	2.04989e-13	5.0467e-12	RPKMmore5
Igfbp5	MGI:96440	ENSMUSG00000026185	0.306181	2.35476	0.921056	49.7968	25.0138	13.4707	4.49545	2.06452e-13	5.07821e-12	RPKMmore5
Casq2	MGI:1309469	ENSMUSG00000027861	1.62828	1.43537	1.60183	5.9363	10.2473	14.1173	2.79043	2.07909e-13	5.10952e-12	RPKMmore5
Tk1	MGI:98763	ENSMUSG00000025574	48.6185	52.0792	54.7968	156.19	120.198	122.586	1.23152	2.09025e-13	5.13241e-12	RPKMmore5
Enpp1	MGI:97370	ENSMUSG00000037370	0.567382	0.945835	1.20074	0.07613	0.056484	0.117011	-3.45362	2.09355e-13	5.13596e-12	RPKMless5
Cks1b	MGI:1889208	ENSMUSG00000028044	67.8407	75.3348	64.9655	198.742	182.446	164.876	1.25517	2.09549e-13	5.13617e-12	RPKMmore5
Flnb	MGI:2446089	ENSMUSG00000025278	311.401	205.71	210.74	85.2911	103.081	101.298	-1.46709	2.11874e-13	5.18859e-12	RPKMmore5
Prrx2	MGI:98218	ENSMUSG00000039476	1.23109	0.687597	0.868814	6.00298	6.8181	7.14354	2.849	2.12802e-13	5.2067e-12	RPKMless5
Oasl2	MGI:1344390	ENSMUSG00000029561	20.3109	24.4424	43.3532	7.32071	7.58202	5.3234	-2.05842	2.19106e-13	5.35622e-12	RPKMmore5
1110032F04Rik	MGI:1915975	ENSMUSG00000046999	0.018504	0.040896	0.011178	0.841954	1.06125	0.598951	4.7283	2.20167e-13	5.37742e-12	RPKMless5
Cnpy1	MGI:2442451	ENSMUSG00000044681	0	0	0	1.74437	0.355035	0.330027	9.82581	2.25765e-13	5.50931e-12	RPKMless5
Mxra7	MGI:1914872	ENSMUSG00000020814	185.636	231.856	181.021	71.757	66.7225	100.514	-1.44688	2.31544e-13	5.64536e-12	RPKMmore5
1190005I06Rik	MGI:1916168	ENSMUSG00000043687	0.798095	0.700707	0.539197	6.32542	11.3422	5.98067	3.36071	2.51198e-13	6.11917e-12	RPKMless5
Sgpl1	MGI:1261415	ENSMUSG00000020097	175.717	180.072	154.757	70.1278	74.6034	90.1205	-1.25867	2.57509e-13	6.2674e-12	RPKMmore5
BC107364	MGI:3618860	ENSMUSG00000046317	0	0	0	0.961952	0.910173	0.680385	8.6845	2.62288e-13	6.37254e-12	RPKMless5
Rcan2	MGI:1858219	ENSMUSG00000039601	25.4436	42.5127	31.6532	82.0621	116.935	114.562	1.53421	2.67814e-13	6.50111e-12	RPKMmore5
Slc25a1	MGI:1345283	ENSMUSG00000003528	238.041	310.671	292.656	119.486	115.375	148.508	-1.25697	2.80425e-13	6.80129e-12	RPKMmore5
Acadl	MGI:87866	ENSMUSG00000026003	334.009	351.847	351.325	166.629	194.365	156.006	-1.1346	2.80852e-13	6.80569e-12	RPKMmore5
Fgd1	MGI:104566	ENSMUSG00000025265	6.56105	9.24989	9.60998	25.6232	25.5249	25.4795	1.47396	2.8666e-13	6.94037e-12	RPKMmore5
Jade3	MGI:2148019	ENSMUSG00000037315	46.9174	64.7616	84.619	22.5437	23.3593	29.677	-1.53462	2.88316e-13	6.97439e-12	RPKMmore5
Gng12	MGI:1336171	ENSMUSG00000036402	132.662	147.067	151.477	53.61	63.347	74.5426	-1.24562	2.88616e-13	6.97556e-12	RPKMmore5
Cds2	MGI:1332236	ENSMUSG00000058793	45.9527	53.0261	46.4628	16.4552	21.4056	24.8136	-1.34436	2.93172e-13	7.0795e-12	RPKMmore5
Agap1	MGI:2653690	ENSMUSG00000055013	4.54551	4.8731	3.82775	14.0891	13.8924	12.0019	1.4207	3.03813e-13	7.33009e-12	RPKMmore5
St6galnac5	MGI:1349471	ENSMUSG00000039037	0.012655	0.033116	0.029751	2.92816	0.302022	1.74735	5.71151	3.0415e-13	7.33184e-12	RPKMless5
Pak1	MGI:1339975	ENSMUSG00000030774	18.8699	20.2781	21.4211	5.69819	7.69968	6.64752	-1.70234	3.048e-13	7.34112e-12	RPKMmore5
Mirt1	MGI:1922001	ENSMUSG00000097636	4.13329	3.6869	7.83316	25.5002	37.486	24.1064	2.25727	3.17284e-13	7.62857e-12	RPKMmore5
Vstm2a	MGI:2384826	ENSMUSG00000048834	16.3632	13.787	10.554	1.82919	2.04471	3.7677	-2.63769	3.29584e-13	7.91059e-12	RPKMmore5
Trim12a	MGI:1923931	ENSMUSG00000066258	27.257	30.7109	40.8612	6.26059	10.9828	8.8796	-2.01339	3.30256e-13	7.91986e-12	RPKMmore5
Slc9a2	MGI:105075	ENSMUSG00000026062	5.56666	8.51548	7.95286	1.04035	0.563335	1.76398	-2.92548	3.43072e-13	8.21911e-12	RPKMless5
Xaf1	MGI:3772572	ENSMUSG00000040483	40.883	34.461	30.9637	5.06699	6.82531	11.2001	-2.30427	3.43327e-13	8.21911e-12	RPKMmore5
Tnfsf12	MGI:1196259	ENSMUSG00000097328	47.7802	48.1926	44.4872	16.6038	17.3745	18.8581	-1.58985	3.46539e-13	8.28884e-12	RPKMmore5
Rpp25	MGI:2143151	ENSMUSG00000062309	104.804	102.582	105.936	40.6501	47.2881	24.1417	-1.61775	3.50072e-13	8.36616e-12	RPKMmore5
Wsb2	MGI:2144041	ENSMUSG00000029364	641.106	686.237	532.734	224.584	261.577	308.798	-1.34304	3.63246e-13	8.6735e-12	RPKMmore5
Dnajc9	MGI:1915326	ENSMUSG00000021811	64.7505	66.2404	59.0166	153.839	162.123	148.205	1.15573	3.80093e-13	9.06557e-12	RPKMmore5
Fam177a	MGI:1920635	ENSMUSG00000095595	32.8109	27.2305	24.6978	9.38179	11.6819	11.6046	-1.50971	3.80645e-13	9.06557e-12	RPKMmore5
Gm38056	MGI:5611284	ENSMUSG00000102145	13.2274	13.5258	15.967	5.26012	5.15608	5.6601	-1.53473	3.80514e-13	9.06557e-12	RPKMmore5
Mageb18	MGI:3045344	ENSMUSG00000067649	0.780631	0.526146	1.34014	0	0.031676	0	-6.45185	3.8227e-13	9.09646e-12	RPKMless5
Hmgn5	MGI:1355295	ENSMUSG00000031245	100.786	94.2572	99.1214	49.7255	47.5308	33.8978	-1.29933	3.96545e-13	9.42805e-12	RPKMmore5
Tstd3	MGI:1924282	ENSMUSG00000028251	20.0847	19.3429	21.3092	5.21006	5.50655	6.34483	-1.95745	3.98912e-13	9.4762e-12	RPKMmore5
Cebpb	MGI:88373	ENSMUSG00000056501	10.7472	9.27383	16.5098	45.1538	66.5289	44.2816	1.97295	3.99833e-13	9.48997e-12	RPKMmore5
Anxa7	MGI:88031	ENSMUSG00000021814	364.936	317.894	262.935	103.841	133.947	148.125	-1.4306	4.01135e-13	9.51274e-12	RPKMmore5
Cdc6	MGI:1345150	ENSMUSG00000017499	5.06476	5.14486	5.14878	17.9177	14.8625	16.7454	1.55563	4.0543e-13	9.60636e-12	RPKMmore5
Fam3c	MGI:107892	ENSMUSG00000029672	5.95954	6.28918	7.85507	25.1679	25.8263	22.7617	1.67222	4.32798e-13	1.02461e-11	RPKMmore5
Mir7005	MGI:5531217	ENSMUSG00000098735	0.228149	1.09251	0.563797	25.234	44.1563	18.4997	5.26494	4.37585e-13	1.03506e-11	RPKMmore5
Fat1	MGI:109168	ENSMUSG00000070047	209.478	192.654	211.226	88.9512	96.6549	101.288	-1.25756	4.53094e-13	1.07083e-11	RPKMmore5
Nqo2	MGI:104513	ENSMUSG00000046949	26.0195	32.0289	29.8022	12.3158	12.6307	13.9831	-1.30077	4.53724e-13	1.07141e-11	RPKMmore5
Pip5k1b	MGI:107930	ENSMUSG00000024867	21.8422	20.9645	24.6442	8.34357	5.22204	7.27396	-1.82134	4.65986e-13	1.09943e-11	RPKMmore5
Slc1a6	MGI:1096331	ENSMUSG00000005357	399.899	424.539	302.207	99.3064	139.58	170.864	-1.59061	4.84497e-13	1.14213e-11	RPKMmore5
2810032G03Rik	MGI:1919919	ENSMUSG00000037735	0	0.062906	0.022925	1.16306	1.19556	1.11246	4.9125	4.87016e-13	1.14709e-11	RPKMless5
Sema3a	MGI:107558	ENSMUSG00000028883	0.512399	0.704872	1.12515	4.95518	4.02366	5.748	2.55148	4.94494e-13	1.16372e-11	RPKMless5
Upf3b	MGI:1915384	ENSMUSG00000036572	86.3785	87.6955	94.3686	51.8217	45.9306	39.3017	-1.15734	5.19629e-13	1.22183e-11	RPKMmore5
Gab2	MGI:1333854	ENSMUSG00000004508	17.9751	25.8574	23.2982	8.96745	9.7983	10.3755	-1.31419	5.32567e-13	1.25119e-11	RPKMmore5
Emp2	MGI:1098726	ENSMUSG00000022505	18.7954	22.017	25.6428	56.0511	71.3824	50.9882	1.29982	5.37336e-13	1.26133e-11	RPKMmore5
Npr3	MGI:97373	ENSMUSG00000022206	2.66201	3.60354	5.44884	15.7541	39.4938	15.4748	2.47667	5.3795e-13	1.2617e-11	RPKMmore5
Arhgef19	MGI:1925912	ENSMUSG00000028919	0.898728	1.45314	1.93997	7.75853	6.84056	10.1144	2.40008	5.46328e-13	1.28027e-11	RPKMless5
Hs3st6	MGI:3580487	ENSMUSG00000039628	0.019567	0.064867	0.212754	2.91654	1.97648	2.98849	4.58924	5.56705e-13	1.30349e-11	RPKMless5
Sgsh	MGI:1350341	ENSMUSG00000005043	30.1917	36.8001	36.0564	14.9496	17.6335	16.0858	-1.21642	5.5916e-13	1.30813e-11	RPKMmore5
Dennd5b	MGI:2444273	ENSMUSG00000030313	1.22607	1.32396	1.63852	5.80152	4.45783	6.80291	1.87929	5.75098e-13	1.34429e-11	RPKMless5
Tlcd1	MGI:1915572	ENSMUSG00000019437	26.553	35.7186	25.0724	8.66069	7.57549	9.82229	-1.79625	5.78489e-13	1.35107e-11	RPKMmore5
Kremen1	MGI:1933988	ENSMUSG00000020393	21.2429	25.88	23.4092	9.0882	11.618	9.8952	-1.339	5.86918e-13	1.36961e-11	RPKMmore5
Atp8a1	MGI:1330848	ENSMUSG00000037685	4.58362	5.57274	6.80595	17.1482	19.528	14.2838	1.46034	6.09818e-13	1.42185e-11	RPKMmore5
Tacc2	MGI:1928899	ENSMUSG00000030852	121.159	119.629	115.084	53.4041	58.473	61.0225	-1.1354	6.25651e-13	1.45754e-11	RPKMmore5
Pqlc3	MGI:2444067	ENSMUSG00000045679	40.8514	32.2006	34.2511	9.62764	11.3943	13.391	-1.67353	6.69668e-13	1.55878e-11	RPKMmore5
Gss	MGI:95852	ENSMUSG00000027610	80.6771	62.7405	47.7676	18.8889	24.6875	23.7178	-1.60637	6.72405e-13	1.56383e-11	RPKMmore5
Tyk2	MGI:1929470	ENSMUSG00000032175	20.7331	21.1843	21.4479	7.25917	9.84754	8.84705	-1.41583	6.82214e-13	1.58532e-11	RPKMmore5
Nfib	MGI:103188	ENSMUSG00000008575	21.495	23.0726	26.4356	56.381	69.9102	51.4921	1.21536	6.89923e-13	1.60189e-11	RPKMmore5
Dmrt1	MGI:1354733	ENSMUSG00000024837	206.177	224.971	212.052	78.688	67.9015	114.134	-1.42822	7.16176e-13	1.6592e-11	RPKMmore5
Adap2	MGI:2663075	ENSMUSG00000020709	19.2842	15.9411	18.7207	2.92642	3.99422	5.38723	-2.25516	7.35373e-13	1.70172e-11	RPKMmore5
Sgms1	MGI:2444110	ENSMUSG00000040451	54.8314	60.8161	78.6904	27.5262	24.8304	31.2825	-1.25874	7.71215e-13	1.78318e-11	RPKMmore5
Rcsd1	MGI:2676394	ENSMUSG00000040723	0.195547	0.38858	0.308046	3.15191	4.68742	6.35419	3.02758	7.77954e-13	1.79726e-11	RPKMless5
Crb2	MGI:2679260	ENSMUSG00000035403	0.362122	1.52163	2.20324	17.3175	29.9478	9.70636	3.68634	8.05008e-13	1.85822e-11	RPKMmore5
Btbd17	MGI:1919264	ENSMUSG00000000202	0	0	0.019084	1.6561	0.335418	3.47258	7.14023	8.35242e-13	1.9264e-11	RPKMless5
Mcm5	MGI:103197	ENSMUSG00000005410	39.9697	42.7088	35.4748	111.109	89.7358	95.1185	1.19075	8.41343e-13	1.93886e-11	RPKMmore5
C130012C08Rik	MGI:2145684	ENSMUSG00000103160	0.020696	0.007192	0.03145	0.858712	0.492856	0.470938	4.53653	8.48289e-13	1.95325e-11	RPKMless5
Pcdh7	MGI:1860487	ENSMUSG00000029108	2.34203	2.18393	2.38003	6.93513	18.5603	9.70604	2.06394	8.69375e-13	2.00014e-11	RPKMmore5
Acsl4	MGI:1354713	ENSMUSG00000031278	81.74	109.877	143.59	46.9003	39.1381	50.1795	-1.40457	8.74128e-13	2.00941e-11	RPKMmore5
Slc2a12	MGI:3052471	ENSMUSG00000037490	1.45608	1.69779	2.56736	0.211984	0.337769	0.264418	-2.91506	9.28154e-13	2.13183e-11	RPKMless5
Sema3f	MGI:1096347	ENSMUSG00000034684	4.13327	5.66554	6.01951	17.9102	42.083	23.4007	2.27081	9.49052e-13	2.17803e-11	RPKMmore5
Hoxb2	MGI:96183	ENSMUSG00000075588	0.015221	0.045163	0.025377	1.09106	0.960457	1.08198	4.26303	9.67129e-13	2.21768e-11	RPKMless5
B4galt5	MGI:1927169	ENSMUSG00000017929	27.3004	27.0677	28.2957	98.465	61.745	66.84	1.33105	9.72546e-13	2.22826e-11	RPKMmore5
Gm8773	MGI:3646213	ENSMUSG00000073234	2.08773	1.52038	1.54757	9.8341	8.49859	10.9176	2.3666	9.7822e-13	2.23941e-11	RPKMless5
Armcx4	MGI:2147887	ENSMUSG00000049804	2.82209	3.27592	3.70449	11.4397	10.9181	8.75791	1.53912	9.85381e-13	2.25395e-11	RPKMmore5
Shroom1	MGI:1919024	ENSMUSG00000018387	1.55852	1.84476	2.38966	11.5266	13.3612	7.0078	2.32878	1.05254e-12	2.40559e-11	RPKMmore5
Ggt6	MGI:1918772	ENSMUSG00000040471	0	0	0	0.39028	0.720843	0.51096	8.68966	1.1125e-12	2.54053e-11	RPKMless5
Sgcd	MGI:1346525	ENSMUSG00000020354	0.06544	0.052611	0	1.27277	3.53902	1.75299	5.2314	1.11448e-12	2.54296e-11	RPKMless5
Atf6	MGI:1926157	ENSMUSG00000026663	38.773	43.5653	43.4917	18.9226	21.4977	22.6602	-1.1218	1.11815e-12	2.54922e-11	RPKMmore5
Tmem181a	MGI:1924356	ENSMUSG00000038141	23.3932	23.7343	25.2132	10.5031	11.3849	11.0177	-1.26454	1.12178e-12	2.55542e-11	RPKMmore5
Coro1b	MGI:1345963	ENSMUSG00000024835	472.708	513.52	435.133	236.144	225.427	246.146	-1.13923	1.12304e-12	2.55618e-11	RPKMmore5
Ugt1a7c	MGI:3032636	ENSMUSG00000090124	0.652989	0.607515	1.29124	6.67406	14.5133	7.24146	3.37861	1.14499e-12	2.60402e-11	RPKMless5
Kif15	MGI:1098258	ENSMUSG00000036768	6.79199	7.58448	8.15031	21.3775	20.7354	19.9092	1.33395	1.15771e-12	2.63079e-11	RPKMmore5
Gabra5	MGI:95617	ENSMUSG00000055078	0	0	0.021577	0.706231	1.13572	0.373314	6.35312	1.1876e-12	2.69648e-11	RPKMless5
Tmem86a	MGI:1915143	ENSMUSG00000010307	21.4669	36.6332	57.5644	6.30771	5.29028	10.2518	-2.50682	1.21792e-12	2.76308e-11	RPKMmore5
Hexa	MGI:96073	ENSMUSG00000025232	118.838	118.008	113.405	55.1367	61.729	59.1089	-1.12379	1.24716e-12	2.82709e-11	RPKMmore5
Steap3	MGI:1915678	ENSMUSG00000026389	6.38206	9.11154	10.1516	1.18554	2.23454	1.02857	-2.2756	1.27634e-12	2.89088e-11	RPKMless5
Prkag2	MGI:1336153	ENSMUSG00000028944	19.1283	17.3176	15.221	41.3041	44.6971	36.024	1.35905	1.29463e-12	2.92993e-11	RPKMmore5
Trpv4	MGI:1926945	ENSMUSG00000014158	0.221673	0.155141	0.387788	7.20885	5.5123	1.55376	4.06125	1.31377e-12	2.97082e-11	RPKMless5
1700017G19Rik	MGI:1919477	ENSMUSG00000037884	0	0	0	0.650599	1.74741	0.473396	8.91808	1.32924e-12	3.00336e-11	RPKMless5
Gm37509	MGI:5610737	ENSMUSG00000104379	0.060213	0.094005	0.050956	2.1541	0.754737	1.17332	4.0872	1.36158e-12	3.07392e-11	RPKMless5
Wdr6	MGI:1930140	ENSMUSG00000066357	50.3283	61.3915	57.9392	132.666	142.503	121.408	1.0965	1.37893e-12	3.11054e-11	RPKMmore5
Necab2	MGI:2152211	ENSMUSG00000031837	0.024142	0.12005	0	1.80083	1.83483	2.60158	5.12607	1.38168e-12	3.11423e-11	RPKMless5
F2r	MGI:101802	ENSMUSG00000048376	50.4485	37.3312	42.2586	109.178	187.557	117.574	1.53666	1.42667e-12	3.21302e-11	RPKMmore5
A330041J22Rik	MGI:2442269	ENSMUSG00000087466	4.75453	7.12762	9.14662	0.325857	0.821667	1.06829	-3.3452	1.47287e-12	3.31438e-11	RPKMless5
Tmpo	MGI:106920	ENSMUSG00000019961	68.4991	68.3243	70.3216	161.662	150.561	156.769	1.05257	1.52625e-12	3.4317e-11	RPKMmore5
Tgfb1	MGI:98725	ENSMUSG00000002603	26.349	26.8162	22.1578	8.30787	7.35076	9.27511	-1.72521	1.53312e-12	3.44438e-11	RPKMmore5
Peg3	MGI:104748	ENSMUSG00000002265	9.81827	12.0826	24.4243	66.0815	113.183	52.5535	2.20532	1.5489e-12	3.47701e-11	RPKMmore5
Dnm1	MGI:107384	ENSMUSG00000026825	0.244859	0.239141	0.137668	2.39186	1.34186	1.76264	3.03335	1.55946e-12	3.49787e-11	RPKMless5
Vsig1	MGI:1926039	ENSMUSG00000031430	0.616785	0.555	1.12551	0.045379	0.016636	0	-5.20872	1.62275e-12	3.6369e-11	RPKMless5
Tmem176a	MGI:1913308	ENSMUSG00000023367	24.9812	34.986	37.7658	93.9724	134.815	82.2639	1.53598	1.68414e-12	3.77143e-11	RPKMmore5
Maob	MGI:96916	ENSMUSG00000040147	47.911	50.5335	40.4974	8.73009	10.5426	18.9868	-1.99398	1.75414e-12	3.92187e-11	RPKMmore5
Arhgef10l	MGI:1920004	ENSMUSG00000040964	6.33204	7.33985	6.90506	22.3699	20.9736	17.1307	1.46261	1.78487e-12	3.98735e-11	RPKMmore5
Lrch2	MGI:2147870	ENSMUSG00000031290	6.54896	7.75038	3.48722	27.8107	10.2952	17.6978	2.12045	1.78662e-12	3.98806e-11	RPKMmore5
Adgrg1	MGI:1340051	ENSMUSG00000031785	6.28098	9.31834	12.0304	32.4984	64.7409	29.8466	2.07742	1.824e-12	4.06822e-11	RPKMmore5
Gm37800	MGI:5611028	ENSMUSG00000103308	0	0	0	2.84393	0.90493	2.44194	8.96084	1.8569e-12	4.13828e-11	RPKMless5
Hirip3	MGI:2142364	ENSMUSG00000042606	14.231	13.0023	12.0757	52.9	39.5438	31.9928	1.54285	1.90333e-12	4.23835e-11	RPKMmore5
Traf3ip2	MGI:2143599	ENSMUSG00000019842	39.6824	44.9915	49.7044	18.5512	22.7462	20.2139	-1.2628	2.03878e-12	4.53632e-11	RPKMmore5
Syap1	MGI:1914293	ENSMUSG00000031357	98.99	115.437	160.846	49.6916	55.3999	58.8567	-1.29038	2.17001e-12	4.82445e-11	RPKMmore5
Vps18	MGI:2443626	ENSMUSG00000034216	36.0786	42.5405	39.9545	17.6607	18.6741	20.91	-1.17903	2.22183e-12	4.93569e-11	RPKMmore5
Bmp2	MGI:88177	ENSMUSG00000027358	34.4798	33.0835	18.4414	7.98904	5.94285	9.73607	-2.00082	2.23075e-12	4.95156e-11	RPKMmore5
Mamld1	MGI:3045303	ENSMUSG00000059401	30.7802	28.5478	35.308	12.5788	15.7509	15.5827	-1.20246	2.26269e-12	5.01501e-11	RPKMmore5
Pkdcc	MGI:2147077	ENSMUSG00000024247	3.68071	5.27684	4.75469	20.8806	15.6038	19.2342	1.89204	2.26295e-12	5.01501e-11	RPKMmore5
Gm43103	MGI:5663240	ENSMUSG00000106610	0.267666	0.175279	0.260496	4.31168	3.62182	2.61739	3.65401	2.28671e-12	5.0636e-11	RPKMless5
Pea15a	MGI:104799	ENSMUSG00000013698	233.914	191.941	144.413	510.417	559.669	643.071	1.44339	2.38089e-12	5.26797e-11	RPKMmore5
Os9	MGI:1924301	ENSMUSG00000040462	122.659	126.305	121.011	63.0392	70.4698	60.4898	-1.07064	2.39878e-12	5.3033e-11	RPKMmore5
Gm42528	MGI:5662665	ENSMUSG00000107134	0.33517	0.456439	0.480552	3.35947	2.55178	2.46287	2.58066	2.46381e-12	5.44274e-11	RPKMless5
Qsox2	MGI:2387194	ENSMUSG00000036327	33.1593	33.8346	38.1986	16.4006	16.5616	17.357	-1.16433	2.47324e-12	5.45924e-11	RPKMmore5
Kcp	MGI:2141640	ENSMUSG00000059022	0.140701	0.596713	0.076686	3.34759	1.44804	1.49665	3.50361	2.47896e-12	5.46751e-11	RPKMless5
Pxn	MGI:108295	ENSMUSG00000029528	155.258	184.848	167.041	84.0398	89.3716	91.1469	-1.10072	2.53437e-12	5.58528e-11	RPKMmore5
Tm4sf1	MGI:104678	ENSMUSG00000027800	21.3448	13.8605	11.4424	57.0476	66.5387	68.8368	1.95637	2.53983e-12	5.59286e-11	RPKMmore5
Qdpr	MGI:97836	ENSMUSG00000015806	106.355	123.932	121.317	59.244	54.5691	63.1229	-1.15757	2.62004e-12	5.76492e-11	RPKMmore5
Zbtb43	MGI:1919084	ENSMUSG00000026788	30.7301	34.3972	37.8207	14.287	15.0067	16.8108	-1.15848	2.62324e-12	5.76739e-11	RPKMmore5
Ptprj	MGI:104574	ENSMUSG00000025314	4.0219	9.40523	11.6333	35.582	33.5954	34.2761	1.94261	2.64123e-12	5.80234e-11	RPKMmore5
Kcnn3	MGI:2153183	ENSMUSG00000000794	0	0	0	0.313615	0.148132	0.107089	8.95507	2.65425e-12	5.82632e-11	RPKMless5
Tbx18	MGI:1923615	ENSMUSG00000032419	5.10699	4.05389	6.58456	0.768056	1.41726	1.0579	-2.39806	2.81189e-12	6.16748e-11	RPKMless5
Hhatl	MGI:1922020	ENSMUSG00000032523	0.395407	0.552242	0.518847	4.1306	5.57865	2.82246	2.95121	2.82917e-12	6.1956e-11	RPKMless5
Zfp9	MGI:99210	ENSMUSG00000072623	2.54834	2.46168	3.06908	9.90961	10.7365	10.191	1.80301	2.85424e-12	6.24557e-11	RPKMmore5
Gpm6b	MGI:107672	ENSMUSG00000031342	29.2896	49.6274	67.3498	3.97057	3.71937	12.8699	-2.78318	2.87847e-12	6.29361e-11	RPKMmore5
Nbl1	MGI:104591	ENSMUSG00000041120	44.3356	44.3656	37.6484	122.637	160.94	92.9357	1.44311	3.02386e-12	6.60629e-11	RPKMmore5
Abcg1	MGI:107704	ENSMUSG00000024030	4.97361	8.20036	12.533	1.83782	0.870859	1.46239	-2.72649	3.16782e-12	6.91536e-11	RPKMless5
Slc4a2	MGI:109351	ENSMUSG00000028962	95.2398	150.644	184.066	51.5437	63.2962	61.5827	-1.41335	3.25321e-12	7.0962e-11	RPKMmore5
Col8a2	MGI:88464	ENSMUSG00000056174	0.016518	0.15211	0.199692	2.59724	2.39683	2.87707	4.2915	3.36989e-12	7.34494e-11	RPKMless5
Cmtr1	MGI:1921407	ENSMUSG00000024019	50.0789	60.5429	65.0778	30.9907	28.5077	29.5899	-1.09213	3.52537e-12	7.67778e-11	RPKMmore5
Ildr2	MGI:1196370	ENSMUSG00000040612	228.213	293.82	299.923	137.124	151.277	108.821	-1.17728	3.58306e-12	7.7973e-11	RPKMmore5
Fam214b	MGI:2441854	ENSG00000005238	61.0918	48.9342	51.7951	17.1403	26.0078	21.8531	-1.43021	3.601e-12	7.8302e-11	RPKMmore5
St6galnac2	MGI:107553	ENSMUSG00000057286	0.241669	0.290074	0.314439	3.52439	4.18878	1.85662	3.23569	3.64591e-12	7.92164e-11	RPKMless5
Epas1	MGI:109169	ENSMUSG00000024140	4.64204	8.45465	5.66789	1.66183	1.59481	1.52336	-2.09992	3.65495e-12	7.93507e-11	RPKMless5
H2-T22	MGI:95956	ENSMUSG00000056116	48.7693	48.2767	49.4337	17.4769	22.6626	17.5161	-1.4115	3.73244e-12	8.09697e-11	RPKMmore5
Ncapd2	MGI:1915548	ENSMUSG00000038252	44.4642	58.1448	52.8495	133.721	115.843	115.914	1.09744	3.7606e-12	8.1517e-11	RPKMmore5
Ung	MGI:109352	ENSMUSG00000029591	9.17828	7.15125	8.39011	35.0445	26.3552	26.8817	1.68309	3.85384e-12	8.34728e-11	RPKMmore5
Tmem26	MGI:2143537	ENSMUSG00000060044	0.042492	0.088693	0.068447	0.836445	0.666597	0.713067	3.30844	3.89335e-12	8.42628e-11	RPKMless5
Pld1	MGI:109585	ENSMUSG00000027695	8.50788	10.2455	11.8962	1.85599	4.25156	2.76409	-2.01232	3.90171e-12	8.4378e-11	RPKMmore5
Birc5	MGI:1203517	ENSMUSG00000017716	94.0565	96.8954	85.4471	233.161	211.773	206.278	1.11895	3.9148e-12	8.45949e-11	RPKMmore5
Hps1	MGI:2177763	ENSMUSG00000025188	25.006	30.0532	21.9759	11.481	10.2244	11.416	-1.39524	4.08293e-12	8.81594e-11	RPKMmore5
Chst13	MGI:1919047	ENSMUSG00000056643	0	0	0	0.474717	0.583836	0.474927	8.4799	4.09527e-12	8.83573e-11	RPKMless5
Cyth3	MGI:1335107	ENSMUSG00000018001	168.322	110.66	94.6704	39.1029	47.2154	51.6969	-1.57984	4.12031e-12	8.88283e-11	RPKMmore5
Plk4	MGI:101783	ENSMUSG00000025758	14.4757	15.1391	15.8471	42.9605	35.2352	36.8777	1.19543	4.22497e-12	9.09434e-11	RPKMmore5
Cdca2	MGI:1919787	ENSMUSG00000048922	14.5042	16.693	18.0616	42.8052	39.2096	41.7788	1.17817	4.28709e-12	9.2209e-11	RPKMmore5
Slc30a2	MGI:106637	ENSMUSG00000028836	53.8264	106.39	141.677	28.9429	26.8207	40.4926	-1.82527	4.37803e-12	9.39465e-11	RPKMmore5
Homer2	MGI:1347354	ENSMUSG00000025813	0.043187	0.043201	0.188329	0.808324	0.910769	1.0732	3.16858	4.39381e-12	9.42122e-11	RPKMless5
Cdt1	MGI:1914427	ENSMUSG00000006585	16.6875	13.3665	14.4429	56.8435	43.2639	38.4566	1.5016	4.45643e-12	9.54811e-11	RPKMmore5
Pbx3	MGI:97496	ENSMUSG00000038718	6.75862	5.84317	7.49583	20.1695	22.3544	24.9081	1.60779	4.48317e-12	9.58804e-11	RPKMmore5
Sowahb	MGI:1925338	ENSMUSG00000045314	0.34249	0.628934	0.97532	6.27622	6.98063	3.35778	2.97522	4.48543e-12	9.58804e-11	RPKMless5
Sesn3	MGI:1922997	ENSMUSG00000032009	5.96216	9.54862	11.4525	30.3535	25.6935	23.1166	1.43777	4.51224e-12	9.63792e-11	RPKMmore5
Gpr4	MGI:2441992	ENSMUSG00000044317	0.105604	0.027437	0.159979	2.51564	2.51883	1.11633	4.20642	4.55344e-12	9.71844e-11	RPKMless5
Acy3	MGI:1918920	ENSMUSG00000024866	4.09097	3.70688	5.92601	23.2825	19.5361	18.8478	2.04257	4.63807e-12	9.89146e-11	RPKMmore5
Spink13	MGI:3642511	ENSMUSG00000073551	0	0	0	1.88274	1.04778	0.799531	8.69492	4.85761e-12	1.03517e-10	RPKMless5
Adarb1	MGI:891999	ENSMUSG00000020262	0.742555	0.818982	0.879749	3.52392	4.34063	3.63808	2.03635	4.94639e-12	1.05328e-10	RPKMless5
Rnase4	MGI:1926217	ENSMUSG00000021876	22.5116	16.8816	16.889	115.348	72.9213	49.4721	1.93779	4.9577e-12	1.05488e-10	RPKMmore5
Ap1m2	MGI:1336974	ENSMUSG00000003309	0.576785	0.568035	0.999285	5.28153	5.19619	4.54971	2.67725	4.98333e-12	1.05952e-10	RPKMless5
Pnoc	MGI:105308	ENSMUSG00000045731	0	0	0	2.3805	0.448149	0.315114	9.86846	5.03743e-12	1.0702e-10	RPKMless5
Zfp503	MGI:1353644	ENSMUSG00000039081	17.3995	13.3547	9.7883	51.4472	36.5228	49.4729	1.61876	5.0526e-12	1.0726e-10	RPKMmore5
Adtrp	MGI:1924596	ENSMUSG00000058022	0	0	0	1.40422	0.682894	0.170668	9.21742	5.08508e-12	1.07867e-10	RPKMless5
Fbxo6	MGI:1354743	ENSMUSG00000055401	52.5525	74.0853	65.4713	20.9353	28.535	26.4767	-1.46622	5.21688e-12	1.10579e-10	RPKMmore5
Gstm2	MGI:95861	ENSMUSG00000040562	6943.08	8944.87	10066	4148.99	4315.66	4521.36	-1.12057	5.22812e-12	1.10732e-10	RPKMmore5
Rspo1	MGI:2183426	ENSMUSG00000028871	0.450707	1.51296	1.60282	10.8365	25.4972	10.2727	3.61954	5.24152e-12	1.10931e-10	RPKMmore5
Emc7	MGI:1920274	ENSMUSG00000055943	45.6984	48.6717	41.0881	20.2448	22.7103	23.9509	-1.1487	5.29701e-12	1.1202e-10	RPKMmore5
Hoxd9	MGI:96210	ENSMUSG00000043342	0.493008	0.740383	1.3623	7.51134	5.27222	10.8534	3.07669	5.30552e-12	1.12115e-10	RPKMless5
Ptchd4	MGI:1920485	ENSMUSG00000042256	0.724145	0.670724	0.516978	2.49147	4.35765	4.34045	2.41366	5.32043e-12	1.12344e-10	RPKMless5
St6galnac4	MGI:1341894	ENSMUSG00000079442	1.91186	1.99595	1.81291	8.06225	11.3945	8.53784	2.05673	5.44332e-12	1.14852e-10	RPKMless5
Gm16192	MGI:3802024	ENSMUSG00000086773	0	0	0.029176	1.07138	2.17917	1.12901	6.35208	5.58491e-12	1.1775e-10	RPKMless5
Pitpnm3	MGI:2685726	ENSMUSG00000040543	0.354767	0.146074	0.114298	1.1724	1.70128	1.07218	3.02283	5.74263e-12	1.20891e-10	RPKMless5
Emilin1	MGI:1926189	ENSMUSG00000029163	1.01556	1.12691	1.06566	5.94672	4.52382	11.1332	2.60492	6.04846e-12	1.27137e-10	RPKMless5
Tbc1d16	MGI:2652878	ENSMUSG00000039976	2.34981	2.84267	3.70022	11.4027	12.0913	8.26966	1.68503	6.10022e-12	1.28128e-10	RPKMmore5
Nptxr	MGI:1920590	ENSMUSG00000022421	2.39189	3.21075	3.14262	12.8506	9.88878	9.20964	1.74185	6.13334e-12	1.28726e-10	RPKMmore5
Asphd2	MGI:1920148	ENSMUSG00000029348	0.062346	0.089153	0.043041	2.00602	0.774756	3.24291	4.47681	6.19003e-12	1.29817e-10	RPKMless5
Gm11110	MGI:3779362	ENSMUSG00000079414	0	0	0	1.19812	0.555598	1.05396	8.6333	6.25113e-12	1.31e-10	RPKMless5
Cox6a2	MGI:104649	ENSMUSG00000030785	9.01721	15.629	20.7277	2.30471	1.29076	2.44226	-3.01317	6.28511e-12	1.31612e-10	RPKMmore5
Zswim4	MGI:2443726	ENSMUSG00000035671	47.2926	40.6727	33.8615	14.1525	19.7795	17.5879	-1.37764	6.49474e-12	1.359e-10	RPKMmore5
Map7d2	MGI:1917474	ENSMUSG00000041020	0.097488	0.122093	0.408296	3.61373	2.93676	2.84346	3.59237	6.52064e-12	1.36339e-10	RPKMless5
Fxyd6	MGI:1890226	ENSMUSG00000066705	19.6697	33.6662	48.0132	9.83892	8.74984	8.1017	-2.03806	6.57209e-12	1.37311e-10	RPKMmore5
D030062O11Rik	MGI:3641918	ENSMUSG00000103710	0.817998	0.752679	1.05722	0.028359	0.10028	0.065442	-3.80664	6.73718e-12	1.40655e-10	RPKMless5
Gpd1l	MGI:1289257	ENSMUSG00000050627	15.8695	15.909	16.0802	35.7427	39.2526	37.5842	1.10872	6.9294e-12	1.44559e-10	RPKMmore5
Gpc2	MGI:1919201	ENSMUSG00000029510	0.146178	0.16652	0.946521	6.93535	5.25457	6.93558	3.84431	7.00869e-12	1.46103e-10	RPKMless5
Ccnf	MGI:102551	ENSMUSG00000072082	18.287	21.8128	18.6144	50.8147	44.5067	49.6784	1.17422	7.18499e-12	1.49666e-10	RPKMmore5
Ptprs	MGI:97815	ENSMUSG00000013236	21.8722	27.2463	23.1601	56.6918	56.062	51.8241	1.09427	7.26669e-12	1.51254e-10	RPKMmore5
Gabra3	MGI:95615	ENSMUSG00000031343	0.071647	0.143952	0.251808	1.85972	1.34733	2.30898	3.44434	7.28811e-12	1.51586e-10	RPKMless5
Cldn3	MGI:1329044	ENSMUSG00000070473	0.416794	0.795545	1.02962	12.2938	15.0342	3.92308	3.66991	7.42519e-12	1.54322e-10	RPKMmore5
Rarb	MGI:97857	ENSMUSG00000017491	1.07389	2.85573	2.24965	14.0079	9.33315	15.3653	2.52851	7.49878e-12	1.55734e-10	RPKMmore5
Tmem37	MGI:2157899	ENSMUSG00000050777	30.693	38.4562	48.6455	139.224	93.2352	106.13	1.4009	7.54659e-12	1.5661e-10	RPKMmore5
Fam214a	MGI:2387648	ENSG00000047346	18.3202	22.3515	25.6133	7.41263	10.4709	8.51853	-1.44275	7.61663e-12	1.57945e-10	RPKMmore5
Dtna	MGI:106039	ENSMUSG00000024302	117.512	107.717	135.025	44.9918	65.201	57.018	-1.21004	7.73247e-12	1.60228e-10	RPKMmore5
Slc44a5	MGI:3035141	ENSMUSG00000028360	0.027581	0.053003	0	0.479276	0.618954	0.569395	4.61122	8.04645e-12	1.6661e-10	RPKMless5
Zmiz1	MGI:3040693	ENSMUSG00000007817	14.1945	12.1104	19.3984	39.2536	47.4115	34.9405	1.30086	8.09725e-12	1.67536e-10	RPKMmore5
Tspan3	MGI:1928098	ENSMUSG00000032324	114.502	129.467	125.009	265.071	329.922	264.001	1.09005	8.17817e-12	1.69085e-10	RPKMmore5
Kif2c	MGI:1921054	ENSMUSG00000028678	25.8187	30.0666	28.7503	62.05	66.4784	68.3084	1.09593	8.27451e-12	1.70949e-10	RPKMmore5
Rgs9	MGI:1338824	ENSMUSG00000020599	0	0	0	0.532644	0.21515	0.374498	8.62688	8.64081e-12	1.78384e-10	RPKMless5
Nlrc3	MGI:2444070	ENSMUSG00000049871	0.171727	0.291265	0.340815	1.87949	1.92643	1.84022	2.55867	8.98549e-12	1.85346e-10	RPKMless5
Pik3ip1	MGI:1917016	ENSMUSG00000034614	17.1166	32.3638	31.2654	7.8144	11.1228	6.97354	-1.88307	8.99143e-12	1.85346e-10	RPKMmore5
Myh13	MGI:1339967	ENSMUSG00000060180	0	0	0	1.11417	0.125685	0.105809	8.81451	9.66005e-12	1.98725e-10	RPKMless5
Tbc1d30	MGI:1921944	ENSMUSG00000052302	1.25524	1.90098	2.42723	0.254618	0.257179	0.398114	-2.7225	9.66193e-12	1.98725e-10	RPKMless5
Lpar1	MGI:108429	ENSMUSG00000038668	3.09893	4.46192	4.28275	12.1355	20.244	15.3	1.85865	9.69704e-12	1.99299e-10	RPKMmore5
Mmp17	MGI:1346076	ENSMUSG00000029436	0.508832	0.808785	0.381802	3.37261	4.72393	2.88125	2.56648	9.91182e-12	2.03563e-10	RPKMless5
Ces1a	MGI:3648919	ENSMUSG00000071047	5.7526	4.18581	4.14984	0.470145	1.01406	0.659218	-2.84707	1.0001e-11	2.05242e-10	RPKMless5
Bhlhe41	MGI:1930704	ENSMUSG00000030256	1.25362	0.667614	0.486932	6.12153	5.40868	5.66336	2.62712	1.00621e-11	2.06343e-10	RPKMless5
6430548M08Rik	MGI:2443793	ENSMUSG00000031824	0.967538	1.00297	0.781934	4.61953	5.11536	3.27063	2.20013	1.00803e-11	2.06565e-10	RPKMless5
Grik2	MGI:95815	ENSMUSG00000056073	0	0	0	0.144389	0.394095	0.148631	8.84775	1.01328e-11	2.07486e-10	RPKMless5
Pcyt1b	MGI:2147987	ENSMUSG00000035246	28.6724	35.8563	39.6699	12.9321	16.5639	17.7321	-1.26391	1.02727e-11	2.10197e-10	RPKMmore5
Lrrc75b	MGI:2143657	ENSMUSG00000046807	3.67168	2.22986	2.21142	10.0862	22.6492	12.515	2.33656	1.06911e-11	2.1854e-10	RPKMmore5
Mlph	MGI:2176380	ENSMUSG00000026303	0	0	0	0.251197	1.70016	0.192323	10.3449	1.06962e-11	2.1854e-10	RPKMless5
Jam3	MGI:1933825	ENSMUSG00000031990	78.5692	77.5014	106.932	36.3511	38.2527	46.2722	-1.2511	1.07592e-11	2.19664e-10	RPKMmore5
Raet1e	MGI:2675273	ENSMUSG00000053219	56.662	53.2549	45.4938	15.5176	13.3533	21.9639	-1.74013	1.08721e-11	2.21806e-10	RPKMmore5
Bcl2l2	MGI:108052	ENSMUSG00000089682	71.3629	79.2101	89.9972	33.9987	45.9303	41.6201	-1.112	1.10203e-11	2.24665e-10	RPKMmore5
Lamb1	MGI:96743	ENSMUSG00000002900	90.299	95.1548	91.4656	197.568	211.834	207.881	1.01693	1.10953e-11	2.26029e-10	RPKMmore5
Map4k2	MGI:1346883	ENSMUSG00000024948	7.29619	7.61682	6.89717	25.8119	22.2251	19.406	1.48483	1.1457e-11	2.33225e-10	RPKMmore5
Gcnt4	MGI:2684919	ENSMUSG00000091387	5.18304	5.82301	6.51425	1.53304	1.71542	1.93509	-1.87953	1.15616e-11	2.35182e-10	RPKMless5
Prkar1b	MGI:97759	ENSMUSG00000025855	9.18485	5.95256	4.9322	34.2024	25.2723	25.4105	1.93426	1.21413e-11	2.46612e-10	RPKMmore5
Npy2r	MGI:108418	ENSMUSG00000028004	0	0	0	0.604894	1.02231	0.116247	9.51681	1.21716e-11	2.47047e-10	RPKMless5
Cfap44	MGI:1277238	ENSMUSG00000071550	0	0	0	0.342985	0.415258	0.0561	9.34584	1.25875e-11	2.55303e-10	RPKMless5
Zmym3	MGI:1927231	ENSMUSG00000031310	45.756	89.9262	97.2823	27.5386	27.8217	34.0154	-1.5817	1.27085e-11	2.57568e-10	RPKMmore5
AI854703	MGI:2141510	ENSMUSG00000053297	0.050135	0	0.075713	1.32359	2.26565	0.874837	4.84788	1.3152e-11	2.66362e-10	RPKMless5
Acer2	MGI:1920932	ENSMUSG00000038007	0.808298	1.53461	1.65915	8.48166	4.96424	7.27526	2.42668	1.33495e-11	2.70164e-10	RPKMless5
Gm26612	MGI:5477106	ENSMUSG00000097676	0	0	0	1.19953	0.698775	0.622361	8.53228	1.35374e-11	2.73767e-10	RPKMless5
Slc25a24	MGI:1917160	ENSMUSG00000040322	66.6497	69.2805	67.6406	35.9001	34.9184	37.4888	-1.0398	1.38185e-11	2.79249e-10	RPKMmore5
Sirpa	MGI:108563	ENSMUSG00000037902	3.4235	4.37667	4.07697	16.1975	18.8577	12.1065	1.78171	1.38782e-11	2.8025e-10	RPKMmore5
Asap2	MGI:2685438	ENSMUSG00000052632	8.87175	8.74094	11.3574	20.8585	20.546	26.6395	1.32017	1.4114e-11	2.84611e-10	RPKMmore5
Tlr4	MGI:96824	ENSMUSG00000039005	0.880236	0.589581	0.876433	3.55336	5.64978	4.81733	2.34637	1.41147e-11	2.84611e-10	RPKMless5
Anks6	MGI:1922941	ENSMUSG00000066191	4.05218	4.46992	4.50781	17.9225	14.2886	14.5637	1.65387	1.42566e-11	2.87265e-10	RPKMmore5
Chchd2	MGI:1261428	ENSMUSG00000070493	578.242	648.051	681.137	325.948	320.952	366.711	-1.03777	1.42804e-11	2.87536e-10	RPKMmore5
Gm525	MGI:2685371	ENSMUSG00000072553	1.3643	1.68225	1.21609	0	0	0	-8.45969	1.48136e-11	2.98055e-10	RPKMless5
A330048O09Rik	MGI:2443792	ENSMUSG00000097326	0	0	0	0.862272	2.66603	1.19616	8.79373	1.53265e-11	3.08151e-10	RPKMless5
Rgs16	MGI:108407	ENSMUSG00000026475	6.6192	3.75808	2.81433	30.6043	17.76	47.6263	2.71893	1.57054e-11	3.1553e-10	RPKMmore5
Sstr3	MGI:98329	ENSMUSG00000044933	0	0.020131	0	0.501308	0.342571	0.41345	5.42842	1.57162e-11	3.1553e-10	RPKMless5
Rftn1	MGI:1923688	ENSMUSG00000039316	0.995327	0.444855	0.307545	5.32345	3.70266	7.64269	3.15168	1.58924e-11	3.18605e-10	RPKMless5
Wnt5b	MGI:98959	ENSMUSG00000030170	2.92742	2.94592	2.62114	15.138	11.4541	11.1246	1.98463	1.58818e-11	3.18605e-10	RPKMmore5
Phf6	MGI:1918248	ENSMUSG00000025626	12.9794	13.1263	16.1174	32.959	30.8698	39.5147	1.21115	1.60357e-11	3.21246e-10	RPKMmore5
Sart3	MGI:1858230	ENSMUSG00000018974	31.0969	31.9833	32.5294	85.3652	69.222	65.9756	1.07153	1.63086e-11	3.26479e-10	RPKMmore5
E2f2	MGI:1096341	ENSMUSG00000018983	1.72927	1.44489	1.7994	6.50498	6.44857	5.97887	1.86359	1.66319e-11	3.32711e-10	RPKMless5
Nol4	MGI:2441684	ENSMUSG00000041923	0	0.063736	0.026125	1.7763	1.33541	0.799694	4.85421	1.66695e-11	3.33222e-10	RPKMless5
Naprt	MGI:2442664	ENSMUSG00000022574	8.96342	14.0901	13.1768	2.90528	3.57044	2.44081	-2.14451	1.68765e-11	3.37117e-10	RPKMmore5
Abcb4	MGI:97569	ENSMUSG00000042476	0.024632	0.121462	0.067704	1.29199	0.646318	0.900243	3.70973	1.70461e-11	3.4026e-10	RPKMless5
Erp44	MGI:1923549	ENSMUSG00000028343	108.65	117.911	129.16	56.4932	60.7789	67.7959	-1.06468	1.76062e-11	3.51188e-10	RPKMmore5
Gins2	MGI:1921019	ENSMUSG00000031821	17.4594	16.7944	15.1484	43.5171	42.9864	36.2487	1.20159	1.77155e-11	3.53113e-10	RPKMmore5
Nacad	MGI:3603030	ENSMUSG00000041073	0.374893	0.324514	0.267311	1.78014	1.94382	2.3208	2.49602	1.78079e-11	3.547e-10	RPKMless5
Kif4	MGI:108389	ENSMUSG00000034311	17.3924	21.6531	18.7291	45.8063	45.628	42.4878	1.08636	1.78288e-11	3.54862e-10	RPKMmore5
Cacnb2	MGI:894644	ENSMUSG00000057914	0.314651	1.52165	1.66676	12.885	5.96361	9.91095	3.33293	1.82606e-11	3.63195e-10	RPKMless5
Ncf2	MGI:97284	ENSMUSG00000026480	0.152575	0.191564	0.407558	2.73792	2.34808	1.79223	2.99711	1.90819e-11	3.7926e-10	RPKMless5
Sapcd2	MGI:1919330	ENSMUSG00000026955	3.09369	2.72835	2.66834	10.2678	11.9077	12.6199	1.95182	1.96878e-11	3.91022e-10	RPKMmore5
Kif18b	MGI:2446979	ENSMUSG00000051378	16.5533	17.3973	16.4715	40.4631	39.9555	40.1134	1.1261	1.98132e-11	3.9323e-10	RPKMmore5
Jph2	MGI:1891496	ENSMUSG00000017817	0.600406	1.04379	0.766427	4.10465	3.87827	5.04762	2.30608	2.00418e-11	3.97484e-10	RPKMless5
Odc1	MGI:97402	ENSMUSG00000011179	159.081	161.34	117.05	400.424	371.278	339.023	1.20611	2.00883e-11	3.98122e-10	RPKMmore5
Tspan7	MGI:1298407	ENSMUSG00000058254	54.7731	57.4563	57.9301	29.0125	25.5009	20.0929	-1.30665	2.02583e-11	4.01204e-10	RPKMmore5
Myom3	MGI:2685280	ENSMUSG00000037139	0	0	0	0.247576	0.109617	0.134111	8.57349	2.03192e-11	4.02123e-10	RPKMless5
Gm14066	MGI:3649728	ENSMUSG00000085071	0	0	0	0.885982	0.221668	0.540809	8.87881	2.17703e-11	4.30187e-10	RPKMless5
Gm16793	MGI:4439717	ENSMUSG00000097357	0.513186	0.380508	0.485189	3.48371	4.65631	2.84616	2.82489	2.17856e-11	4.30187e-10	RPKMless5
Nphs2	MGI:2157018	ENSMUSG00000026602	0	0.050753	0.036991	0.830595	1.463	0.672985	4.79124	2.17993e-11	4.30187e-10	RPKMless5
Meis1	MGI:104717	ENSMUSG00000020160	6.73445	6.3369	8.37339	27.0076	23.3648	17.3909	1.55516	2.18924e-11	4.31718e-10	RPKMmore5
Adgre1	MGI:106912	ENSMUSG00000004730	0	0	0	0.28013	0.173475	0.321173	8.47002	2.25425e-11	4.44222e-10	RPKMless5
Pld2	MGI:892877	ENSMUSG00000020828	14.5296	13.4048	10.8196	3.21014	4.76103	4.20473	-1.82248	2.25848e-11	4.4474e-10	RPKMmore5
Gm19705	MGI:5011890	ENSMUSG00000097113	23.3126	42.0335	56.613	2.65742	2.54417	7.54398	-3.3338	2.26239e-11	4.44879e-10	RPKMmore5
Plagl1	MGI:1100874	ENSMUSG00000019817	12.4316	7.15011	6.1412	33.0495	30.204	32.3707	1.71627	2.26162e-11	4.44879e-10	RPKMmore5
Cdkn2c	MGI:105388	ENSMUSG00000028551	22.5904	24.5484	19.4884	62.6494	56.1691	54.6674	1.19029	2.28923e-11	4.49836e-10	RPKMmore5
Anxa3	MGI:1201378	ENSMUSG00000029484	844.448	614.391	497.877	174.798	255.007	268.217	-1.56233	2.3101e-11	4.53616e-10	RPKMmore5
Celf2	MGI:1338822	ENSMUSG00000002107	108.575	129.565	137.776	57.9463	52.1078	67.3952	-1.13017	2.41322e-11	4.73531e-10	RPKMmore5
Lmbr1	MGI:1861746	ENSMUSG00000010721	18.029	15.2686	15.6839	4.90682	7.04113	6.65909	-1.474	2.45028e-11	4.80463e-10	RPKMmore5
Mex3b	MGI:1918252	ENSMUSG00000057706	10.855	9.604	7.0797	32.0993	29.653	25.9453	1.52936	2.47343e-11	4.8466e-10	RPKMmore5
Sv2c	MGI:1922459	ENSMUSG00000051111	0.283047	0.284086	0.269102	2.30732	1.92638	1.05191	2.51859	2.50088e-11	4.89692e-10	RPKMless5
Vsig8	MGI:3642995	ENSMUSG00000049598	0	0	0	0.654787	0.292809	0.515783	8.52423	2.50465e-11	4.90084e-10	RPKMless5
Hepacam	MGI:1920177	ENSMUSG00000046240	5.50467	11.4536	13.6925	1.41944	2.68269	1.74648	-2.50005	2.54236e-11	4.97114e-10	RPKMmore5
Nrg1	MGI:96083	ENSMUSG00000062991	4.92407	2.96368	2.72041	15.0505	26.9709	12.5122	2.4988	2.58943e-11	5.05961e-10	RPKMmore5
Snx7	MGI:1923811	ENSMUSG00000028007	79.5389	81.4198	78.4434	35.4668	45.3089	43.4655	-1.13567	2.61298e-11	5.10202e-10	RPKMmore5
Dna2	MGI:2443732	ENSMUSG00000036875	3.26659	2.82154	4.28057	13.8917	11.1026	12.7656	1.73426	2.62745e-11	5.12667e-10	RPKMmore5
Cdc42se1	MGI:1889510	ENSMUSG00000046722	235.071	292.404	327.386	138.296	159.113	151.526	-1.07981	2.70628e-11	5.27307e-10	RPKMmore5
Slc16a1	MGI:106013	ENSMUSG00000032902	5.15652	3.75183	3.65874	15.6201	17.4759	12.3361	1.71269	2.71064e-11	5.27785e-10	RPKMmore5
Ppp1r15a	MGI:1927072	ENSMUSG00000040435	56.3007	52.2076	44.9128	25.3603	24.0346	20.6093	-1.25172	2.76076e-11	5.37167e-10	RPKMmore5
Gba	MGI:95665	ENSMUSG00000028048	95.6251	101.383	101.762	41.0344	54.3281	51.898	-1.15151	2.80747e-11	5.45873e-10	RPKMmore5
Slc39a5	MGI:1919336	ENSMUSG00000039878	0	0	0	0.517084	0.65116	0.229812	8.62719	3.01709e-11	5.8622e-10	RPKMless5
Sh3bp1	MGI:104603	ENSMUSG00000022436	7.61608	12.9534	9.1532	36.5363	26.9656	41.8795	1.74112	3.05124e-11	5.92441e-10	RPKMmore5
Camk2b	MGI:88257	ENSMUSG00000057897	0.575934	1.62027	1.7098	8.99813	9.46272	6.69823	2.41472	3.15222e-11	6.11618e-10	RPKMless5
Ssbp2	MGI:1914220	ENSMUSG00000003992	4.47462	5.48165	5.3337	17.4439	23.4559	12.8508	1.93454	3.15988e-11	6.12676e-10	RPKMmore5
Lrig3	MGI:2443955	ENSMUSG00000020105	2.97054	2.53382	2.3909	11.2855	10.0579	8.70087	1.78848	3.18844e-11	6.17783e-10	RPKMmore5
Ces5a	MGI:1915185	ENSMUSG00000058019	0	0.003579	0	0.471312	0.67903	0.651118	6.6783	3.23093e-11	6.25578e-10	RPKMless5
Irgm2	MGI:1926262	ENSMUSG00000069874	6.40675	17.7594	18.7468	2.74143	2.22283	3.46515	-2.45558	3.24588e-11	6.28035e-10	RPKMmore5
Txndc2	MGI:2389312	ENSMUSG00000050612	1.98892	1.97606	1.96413	0.239342	0.155805	0.343131	-3.10353	3.26518e-11	6.31328e-10	RPKMless5
Myh11	MGI:102643	ENSMUSG00000018830	3.30624	2.69838	2.404	8.96178	9.92429	18.0345	2.0037	3.28318e-11	6.34368e-10	RPKMmore5
H60b	MGI:3649078	ENSMUSG00000075297	8.16394	6.95514	8.90629	1.68724	1.21835	1.84339	-2.44559	3.30746e-11	6.38615e-10	RPKMless5
Tcf24	MGI:3780500	ENSMUSG00000099032	1.27561	2.57639	3.16587	0.465482	0.220307	0.547889	-2.97456	3.3421e-11	6.44853e-10	RPKMless5
Prdx6	MGI:894320	ENSMUSG00000026701	167.645	148.286	149.127	365.785	390.461	366.313	1.10386	3.35299e-11	6.46505e-10	RPKMmore5
Scn2b	MGI:106921	ENSMUSG00000070304	0	0	0	0.156176	0.133266	0.307917	8.58696	3.41413e-11	6.57836e-10	RPKMless5
Mcf2l	MGI:103263	ENSMUSG00000031442	0.031315	0.07802	0.095418	1.45939	1.1589	0.797017	3.35527	3.58062e-11	6.89437e-10	RPKMless5
Oat	MGI:97394	ENSMUSG00000030934	311.818	316.942	294.471	159.184	161.013	176.17	-1.02575	3.67916e-11	7.07429e-10	RPKMmore5
P3h2	MGI:2146663	ENSMUSG00000038168	1.56	0.765131	0.623587	11.4707	5.96425	6.48558	2.84609	3.67676e-11	7.07429e-10	RPKMless5
Gm20632	MGI:5313079	ENSMUSG00000093577	7.51761	7.6191	9.23769	1.65962	2.46921	2.19357	-2.06839	3.7246e-11	7.1567e-10	RPKMless5
Msx1	MGI:97168	ENSMUSG00000048450	0.07402	0.136748	0.039239	1.63794	1.07075	1.28426	3.7257	3.72917e-11	7.16052e-10	RPKMless5
Isoc2a	MGI:3609243	ENSMUSG00000086784	26.5323	29.8046	27.3536	11.6687	11.0422	11.4744	-1.4209	3.74326e-11	7.1826e-10	RPKMmore5
Rtn4rl1	MGI:2661375	ENSMUSG00000045287	5.81244	6.96919	7.08881	19.3553	19.2195	19.6035	1.42331	3.78359e-11	7.25497e-10	RPKMmore5
Lgals3	MGI:96778	ENSMUSG00000050335	362.678	174.958	161.047	62.4173	78.6801	70.2617	-1.94777	3.85763e-11	7.39184e-10	RPKMmore5
Tnxb	MGI:1932137	ENSMUSG00000033327	2.87674	2.30292	2.20565	0.460961	0.824755	0.531742	-2.14747	3.90329e-11	7.47417e-10	RPKMless5
Kcne4	MGI:1891125	ENSMUSG00000047330	0.341127	0.327362	0.433817	2.79247	2.05933	2.40526	2.58416	3.94653e-11	7.55174e-10	RPKMless5
Ugt1a6a	MGI:2137698	ENSMUSG00000054545	2.37949	1.25937	3.20667	13.8504	36.6136	11.6133	3.05534	3.95384e-11	7.56053e-10	RPKMmore5
Slc12a7	MGI:1342283	ENSMUSG00000017756	12.8078	14.2888	15.96	36.9828	30.6443	32.4537	1.09037	3.97056e-11	7.58728e-10	RPKMmore5
Tfdp1	MGI:101934	ENSMUSG00000038482	96.1394	90.507	97.7689	211.131	201.145	206.067	0.990359	4.09079e-11	7.81164e-10	RPKMmore5
Tmbim1	MGI:1916910	ENSMUSG00000006301	73.4104	58.098	46.3813	27.9862	30.109	32.7659	-1.3167	4.2358e-11	8.08299e-10	RPKMmore5
Amhr2	MGI:105062	ENSMUSG00000023047	4.10011	8.30898	17.2841	70.178	111.368	43.3673	2.80919	4.39802e-11	8.38677e-10	RPKMmore5
Plpp2	MGI:1354945	ENSMUSG00000052151	135.426	123.592	103.351	59.4469	58.2803	59.7748	-1.1623	4.44423e-11	8.46906e-10	RPKMmore5
H2-T23	MGI:95957	ENSMUSG00000067212	24.2482	26.2535	32.0195	5.23794	9.96579	4.19839	-2.19269	4.48207e-11	8.53531e-10	RPKMmore5
Map2	MGI:97175	ENSMUSG00000015222	4.24608	4.72167	4.87178	11.3385	20.2098	14.8204	1.66412	4.50614e-11	8.57527e-10	RPKMmore5
Cenpa	MGI:88375	ENSMUSG00000029177	54.5279	61.2558	58.4004	132.8	122.415	125.895	1.05653	4.58489e-11	8.71805e-10	RPKMmore5
Sema6a	MGI:1203727	ENSMUSG00000019647	0.118877	0.376757	0.461876	5.71109	1.90248	3.44996	3.27148	4.58746e-11	8.71805e-10	RPKMless5
Foxs1	MGI:95546	ENSMUSG00000074676	17.9219	26.8263	33.2038	5.65948	4.47971	8.29501	-2.1925	4.59149e-11	8.71974e-10	RPKMmore5
Fndc1	MGI:1915905	ENSMUSG00000071984	0.130908	0.185599	0.276179	4.85714	0.824367	4.11228	3.76332	4.60658e-11	8.74241e-10	RPKMless5
Zbtb8b	MGI:2387181	ENSMUSG00000048485	0.448413	1.01711	2.15255	12.3505	9.27262	9.37226	2.96577	4.67233e-11	8.86114e-10	RPKMmore5
Camk2d	MGI:1341265	ENSMUSG00000053819	59.7781	66.2447	71.3245	32.8448	31.1434	27.869	-1.01525	4.71581e-11	8.9375e-10	RPKMmore5
Cdsn	MGI:3505689	ENSMUSG00000039518	51.1391	60.8533	83.4026	18.2025	25.9551	8.63154	-2.01364	4.72742e-11	8.94118e-10	RPKMmore5
Gm13074	MGI:3651959	ENSMUSG00000085836	0	0	0	0.195827	0.385054	0.298224	8.41341	4.7238e-11	8.94118e-10	RPKMless5
Wfdc10	MGI:3616889	ENSMUSG00000070529	1.35109	2.41181	2.63678	0	0	0.049361	-6.26951	4.72661e-11	8.94118e-10	RPKMless5
Fas	MGI:95484	ENSMUSG00000024778	24.0944	33.7704	27.4826	2.65705	8.08069	6.46108	-2.47651	4.78052e-11	9.03545e-10	RPKMmore5
Dgkg	MGI:105060	ENSMUSG00000022861	0.062924	0.214635	0.060621	2.25896	3.81245	1.04659	4.20701	4.9229e-11	9.29822e-10	RPKMless5
Nlrp6	MGI:2141990	ENSMUSG00000038745	0	0	0	0.260303	0.116748	0.188976	8.4566	5.43934e-11	1.02597e-09	RPKMless5
Ier5	MGI:1337072	ENSMUSG00000056708	27.376	28.0229	30.6562	64.9941	79.0379	57.9694	1.10176	5.44608e-11	1.02654e-09	RPKMmore5
Anxa4	MGI:88030	ENSMUSG00000029994	94.2691	114.353	129.665	49.8184	61.8612	45.0808	-1.07312	5.50233e-11	1.03614e-09	RPKMmore5
Zfp651	MGI:2670992	ENSMUSG00000013419	5.50773	5.65737	4.92857	14.613	15.7625	13.4233	1.31045	5.50445e-11	1.03614e-09	RPKMmore5
Nlgn3	MGI:2444609	ENSMUSG00000031302	0.002793	0.009259	0.006753	0.244708	0.238937	0.198811	4.36707	5.71846e-11	1.07569e-09	RPKMless5
Lamc2	MGI:99913	ENSMUSG00000026479	19.1404	12.8918	12.9252	47.4957	66.4103	27.7849	1.78805	5.8333e-11	1.09655e-09	RPKMmore5
Lpl	MGI:96820	ENSMUSG00000015568	140.129	103.032	144.454	63.1942	63.7268	38.1789	-1.36097	6.04628e-11	1.13582e-09	RPKMmore5
Ap1g2	MGI:1328307	ENSMUSG00000040701	21.6999	21.0572	19.0647	7.67929	7.1073	8.95971	-1.57812	6.19497e-11	1.16296e-09	RPKMmore5
Slmapos2	MGI:3801907	ENSMUSG00000090104	0.358454	0.267661	0.270235	2.42949	3.24989	1.76359	2.89739	6.20986e-11	1.16497e-09	RPKMless5
Trim62	MGI:1914775	ENSMUSG00000041000	8.51153	8.03649	5.98438	30.5634	18.3945	31.3281	1.69605	6.22156e-11	1.16638e-09	RPKMmore5
Adgrl1	MGI:1929461	ENSMUSG00000013033	23.917	22.6098	23.0452	50.0493	45.0681	46.7965	0.981375	6.27331e-11	1.17528e-09	RPKMmore5
Camkk1	MGI:1891766	ENSMUSG00000020785	0.142393	0.156004	0.123599	1.31984	0.884258	1.41589	2.94525	6.40739e-11	1.19959e-09	RPKMless5
Gm12120	MGI:3651991	ENSMUSG00000087328	0	0	0	1.93308	1.50431	0.828194	8.46014	6.49063e-11	1.21436e-09	RPKMless5
Impa2	MGI:2149728	ENSMUSG00000024525	1.87147	2.35172	2.7869	11.2375	9.69779	11.2897	2.07593	6.70772e-11	1.25244e-09	RPKMmore5
Apbb1	MGI:107765	ENSMUSG00000037032	11.9039	12.9371	10.2536	35.4859	32.4064	31.1223	1.33579	6.73554e-11	1.25679e-09	RPKMmore5
Agfg2	MGI:2443267	ENSMUSG00000029722	44.0435	50.8281	55.6623	109.276	112.797	102.902	0.990516	6.86366e-11	1.27983e-09	RPKMmore5
Gm29521	MGI:5580227	ENSMUSG00000100807	0	0	0	1.64859	0.149104	0.460669	8.84423	6.91927e-11	1.28934e-09	RPKMless5
Rapgef2	MGI:2659071	ENSMUSG00000062232	29.6572	26.6621	29.7771	11.0515	14.5006	15.7301	-1.18393	6.94427e-11	1.29226e-09	RPKMmore5
Asb16	MGI:2654437	ENSMUSG00000034768	0	0	0	0.362949	0.158403	0.422372	8.56014	6.99508e-11	1.30084e-09	RPKMless5
Tmprss5	MGI:1933407	ENSMUSG00000032268	1.39854	3.83575	4.11191	0.099121	0.066579	0.310442	-4.10945	7.06653e-11	1.31325e-09	RPKMless5
Vapb	MGI:1928744	ENSMUSG00000054455	67.7643	64.9193	63.283	32.7505	35.489	37.4961	-1.01789	7.0986e-11	1.31833e-09	RPKMmore5
Cckbr	MGI:99479	ENSMUSG00000030898	0	0	0	0.375841	0.534825	0.182421	8.56213	7.40832e-11	1.37492e-09	RPKMless5
Cxcl16	MGI:1932682	ENSMUSG00000018920	2.62666	2.41403	7.31656	19.5477	29.7395	14.0163	2.29914	7.53899e-11	1.39824e-09	RPKMmore5
Plce1	MGI:1921305	ENSMUSG00000024998	17.5006	24.3314	35.1553	6.32754	12.0817	6.3888	-1.78445	7.58358e-11	1.40557e-09	RPKMmore5
Cbx2	MGI:88289	ENSMUSG00000025577	4.99047	4.87292	4.35946	17.7949	13.3832	16.1899	1.57836	7.68916e-11	1.42419e-09	RPKMmore5
Cad	MGI:1916969	ENSMUSG00000013629	18.9215	14.1518	14.0608	37.4833	38.0369	42.7637	1.20981	7.85764e-11	1.45442e-09	RPKMmore5
Hoxd10	MGI:96202	ENSMUSG00000050368	0.377383	0.449938	1.03142	5.31679	3.96776	8.81989	3.1705	7.87591e-11	1.45586e-09	RPKMless5
Slc7a7	MGI:1337120	ENSMUSG00000000958	3.41443	3.30999	5.96527	22.9915	21.2966	13.818	2.07721	8.23715e-11	1.52162e-09	RPKMmore5
Cenpe	MGI:1098230	ENSMUSG00000045328	13.465	13.5032	15.7853	31.2933	34.3896	30.2909	1.01188	8.25933e-11	1.52415e-09	RPKMmore5
Mpzl2	MGI:1289160	ENSMUSG00000032092	6.65714	13.5717	8.17206	1.27308	1.88355	2.55954	-2.43267	8.26179e-11	1.52415e-09	RPKMless5
Sh2d4b	MGI:1925182	ENSMUSG00000037833	0.151835	0.139596	0.234572	1.33145	1.42258	1.34903	2.9909	8.35043e-11	1.53947e-09	RPKMless5
Ifitm7	MGI:1921732	ENSMUSG00000065968	0	0.15391	0.152204	4.84712	3.18612	1.97638	4.72919	8.41361e-11	1.55009e-09	RPKMless5
Tlcd2	MGI:1917141	ENSMUSG00000038217	22.2626	28.0877	22.324	5.0889	6.69927	7.91838	-2.02336	8.43181e-11	1.55242e-09	RPKMmore5
Fuca2	MGI:1914098	ENSMUSG00000019810	38.128	39.8351	45.0775	21.645	17.9483	17.6817	-1.14632	8.45939e-11	1.55646e-09	RPKMmore5
Exo1	MGI:1349427	ENSMUSG00000039748	4.82927	4.66795	5.27395	16.4496	12.3179	14.3008	1.33986	8.7692e-11	1.61239e-09	RPKMmore5
Arnt2	MGI:107188	ENSMUSG00000015709	21.7673	22.7368	26.3345	62.1194	80.1551	44.4752	1.26559	8.78642e-11	1.61449e-09	RPKMmore5
Ust	MGI:2442406	ENSMUSG00000047712	7.21032	9.0996	8.97055	2.52684	2.1814	3.20194	-1.7978	9.02891e-11	1.65795e-09	RPKMless5
Abhd4	MGI:1915938	ENSMUSG00000040997	245.088	227.176	265.717	118.717	149.048	125.386	-1.04759	9.24779e-11	1.69702e-09	RPKMmore5
Gm13293	MGI:3649469	ENSMUSG00000086006	0	0.086499	0	1.74244	3.05019	1.02762	5.70496	9.31791e-11	1.70876e-09	RPKMless5
Zfp101	MGI:107547	ENSMUSG00000055240	3.66793	3.75252	5.4129	17.7104	13.9042	13.5963	1.72745	9.37371e-11	1.71785e-09	RPKMmore5
Sppl2a	MGI:1913802	ENSMUSG00000027366	31.6867	34.402	41.5985	14.9616	18.7813	19.1779	-1.14495	9.41646e-11	1.72455e-09	RPKMmore5
Fsd1	MGI:1934858	ENSMUSG00000011589	0.177252	0	0.098829	3.14607	1.81837	3.40259	4.71536	9.75415e-11	1.78522e-09	RPKMless5
C1ql4	MGI:3579909	ENSMUSG00000001076	0	0	0	1.02517	0.583022	1.00503	8.32662	9.83736e-11	1.79926e-09	RPKMless5
Cables1	MGI:1927065	ENSMUSG00000040957	5.66365	18.0934	14.4897	2.63668	2.52268	2.71371	-2.39265	9.93108e-11	1.8152e-09	RPKMmore5
Brpf3	MGI:2146836	ENSMUSG00000063952	39.2739	48.9239	65.4551	24.0209	25.2554	24.7681	-1.17774	1.00453e-10	1.83487e-09	RPKMmore5
Uhrf1bp1l	MGI:2442888	ENSMUSG00000019951	55.2406	60.9744	61.2242	30.711	34.5	33.3153	-0.976259	1.02535e-10	1.87166e-09	RPKMmore5
Chmp2a	MGI:1916203	ENSMUSG00000033916	295.62	304.127	266.716	154.608	163.808	150.129	-1.01976	1.03613e-10	1.8901e-09	RPKMmore5
Myh6	MGI:97255	ENSMUSG00000040752	0	0	0	0.144089	0.141954	0.08624	8.29803	1.07859e-10	1.96626e-09	RPKMless5
Arhgef2	MGI:103264	ENSMUSG00000028059	25.8979	24.2115	35.3876	61.3851	79.3948	61.8962	1.09044	1.08387e-10	1.9746e-09	RPKMmore5
Cdh19	MGI:3588198	ENSMUSG00000047216	1.25549	1.06697	3.53993	0.156925	0.178342	0.247985	-3.35433	1.08707e-10	1.97912e-09	RPKMless5
Card9	MGI:2685628	ENSMUSG00000026928	0	0	0	0.670414	0.408284	0.368808	8.28024	1.08911e-10	1.98135e-09	RPKMless5
Lgals1	MGI:96777	ENSMUSG00000068220	17019.9	23888.3	18217.3	9554.63	6244.6	10089	-1.31907	1.08972e-10	1.98135e-09	RPKMmore5
Rnf208	MGI:1916096	ENSMUSG00000044628	2.40013	4.08789	5.46282	24.2413	26.6983	14.4574	2.44142	1.09293e-10	1.98589e-09	RPKMmore5
Mtr	MGI:894292	ENSMUSG00000021311	40.2431	60.9755	66.8031	25.0119	25.5174	28.6792	-1.2034	1.12688e-10	2.04623e-09	RPKMmore5
Fxyd1	MGI:1889273	ENSMUSG00000036570	3.86588	3.24499	4.55491	18.2179	30.001	19.0898	2.52368	1.13363e-10	2.05715e-09	RPKMmore5
Ttc39c	MGI:1919997	ENSMUSG00000024424	41.8673	48.5598	51.1657	20.2713	26.3497	23.1678	-1.16042	1.14287e-10	2.07256e-09	RPKMmore5
Pls3	MGI:104807	ENSMUSG00000016382	290.947	253.492	225.472	97.5269	120.793	141.464	-1.22079	1.14522e-10	2.07546e-09	RPKMmore5
Jakmip3	MGI:1921254	ENSMUSG00000056856	0.172217	0.126872	0.271472	2.6563	1.50893	1.46671	3.10816	1.15048e-10	2.08363e-09	RPKMless5
Atf3	MGI:109384	ENSMUSG00000026628	17.5711	28.3561	26.0888	7.04601	8.83703	4.54621	-1.94357	1.16799e-10	2.11397e-09	RPKMmore5
Rdh14	MGI:1920402	ENSMUSG00000020621	50.9238	53.2516	59.4195	20.5298	26.2238	24.5069	-1.32447	1.16897e-10	2.11435e-09	RPKMmore5
Chpt1	MGI:2384841	ENSMUSG00000060002	10.0961	14.7975	17.0875	36.3324	30.8071	42.2629	1.27949	1.17609e-10	2.12585e-09	RPKMmore5
Sptan1	MGI:98386	ENSMUSG00000057738	872.678	837.991	745.796	368.883	469.341	441.376	-1.08925	1.17819e-10	2.12826e-09	RPKMmore5
Rnf216	MGI:1344349	ENSMUSG00000045078	59.5694	63.3769	64.3058	27.1351	31.9551	36.9152	-1.07171	1.18255e-10	2.13474e-09	RPKMmore5
Slc34a2	MGI:1342284	ENSMUSG00000029188	0	0	0.048303	1.50998	2.08299	0.460024	6.2075	1.22775e-10	2.2149e-09	RPKMless5
Baz1b	MGI:1353499	ENSMUSG00000002748	34.6886	31.4727	37.3099	72.6354	72.5526	76.9216	0.984948	1.22892e-10	2.21557e-09	RPKMmore5
Fblim1	MGI:1921452	ENSMUSG00000006219	6.12159	2.94288	3.88396	18.0876	16.2432	21.8387	1.98421	1.24287e-10	2.23926e-09	RPKMmore5
Abhd2	MGI:1914344	ENSMUSG00000039202	31.2967	31.3132	38.017	15.2206	18.5613	18.6419	-1.06557	1.29226e-10	2.32674e-09	RPKMmore5
C1rb	MGI:3779804	ENSMUSG00000098470	13.8603	16.7375	18.6561	3.84877	6.38853	5.04091	-1.8103	1.30013e-10	2.33939e-09	RPKMmore5
Lrrc3b	MGI:2384996	ENSMUSG00000045201	0.79123	0.316673	0.330223	5.17608	5.44479	3.42454	3.10466	1.31123e-10	2.35784e-09	RPKMless5
Tnfsf9	MGI:1101058	ENSMUSG00000035678	0.193918	0.132645	0.093711	2.51734	1.28146	2.70462	3.68263	1.31731e-10	2.36723e-09	RPKMless5
Mybl2	MGI:101785	ENSMUSG00000017861	12.3088	12.5636	9.76865	34.3534	29.7199	29.2626	1.29341	1.3256e-10	2.37985e-09	RPKMmore5
A930017K11Rik	MGI:2442713	ENSMUSG00000025727	0.244298	0.093431	0.158892	1.55136	1.44253	2.00849	3.14953	1.3354e-10	2.3951e-09	RPKMless5
Phf2	MGI:1338034	ENSMUSG00000038025	14.2565	16.6587	17.4336	37.1348	36.8073	33.224	1.02117	1.35204e-10	2.4218e-09	RPKMmore5
Stx1b	MGI:1930705	ENSMUSG00000030806	0.01581	0	0	0.838526	0.338904	0.253471	5.84259	1.37281e-10	2.45741e-09	RPKMless5
Eva1b	MGI:1922063	ENSMUSG00000050212	13.188	9.69295	7.59748	85.5778	28.9305	55.3102	2.30029	1.37613e-10	2.46178e-09	RPKMmore5
Ppm1m	MGI:1915155	ENSMUSG00000020253	47.4349	61.2265	54.5992	27.5326	25.1695	28.8769	-1.13658	1.43651e-10	2.56648e-09	RPKMmore5
Txndc17	MGI:1289248	ENSMUSG00000020803	385.338	357.511	299.311	179.511	175.844	185.538	-1.08118	1.44528e-10	2.58049e-09	RPKMmore5
Gm715	MGI:2685561	ENSMUSG00000082226	19.651	17.01	13.2139	2.17773	2.83021	4.443	-2.52472	1.45338e-10	2.59328e-09	RPKMmore5
Ctss	MGI:107341	ENSMUSG00000038642	0	0	0.063802	1.57744	0.81427	1.2039	5.39505	1.45758e-10	2.5991e-09	RPKMless5
Pde3b	MGI:1333863	ENSMUSG00000030671	0.246102	0.629423	0.593774	2.60482	3.02223	3.06369	2.45455	1.46365e-10	2.60824e-09	RPKMless5
Gas1	MGI:95655	ENSMUSG00000052957	6.7492	22.3157	17.4776	62.5751	62.521	76.1882	1.99895	1.47452e-10	2.62593e-09	RPKMmore5
Chaf1a	MGI:1351331	ENSMUSG00000002835	23.2142	21.5635	22.1449	53.9867	48.8246	48.2271	1.04202	1.48871e-10	2.64949e-09	RPKMmore5
Rbm11	MGI:2447622	ENSMUSG00000032940	0.112755	0.134184	0.264062	3.13119	1.76391	1.17355	3.39659	1.53619e-10	2.73225e-09	RPKMless5
Sh3gl2	MGI:700009	ENSMUSG00000028488	6.56902	9.31315	9.34504	2.08472	2.02235	2.79374	-1.99963	1.53982e-10	2.73695e-09	RPKMless5
Gm11266	MGI:3649705	ENSMUSG00000087413	0.187663	0.062213	0.133765	2.14928	4.27558	1.31715	4.07332	1.56698e-10	2.78345e-09	RPKMless5
Patz1	MGI:1891832	ENSMUSG00000020453	26.7138	28.3706	23.9053	63.9444	54.6995	64.9681	1.09701	1.63467e-10	2.90183e-09	RPKMmore5
Slc52a3	MGI:1916948	ENSMUSG00000027463	48.9902	107.2	127.333	26.5245	35.1923	31.7531	-1.70161	1.65126e-10	2.9294e-09	RPKMmore5
Ano1	MGI:2142149	ENSMUSG00000031075	0.119702	0.20784	0.251396	2.19626	2.12766	0.927212	3.06561	1.69084e-10	2.99771e-09	RPKMless5
Grik4	MGI:95817	ENSMUSG00000032017	0.020258	0	0.048029	1.22565	0.374338	1.18006	5.02143	1.69505e-10	3.00325e-09	RPKMless5
Dtl	MGI:1924093	ENSMUSG00000037474	8.97159	7.75771	9.52259	27.011	20.9669	22.0069	1.28261	1.72018e-10	3.04583e-09	RPKMmore5
Tanc2	MGI:2444121	ENSMUSG00000053580	7.71018	5.92497	7.02439	2.49684	3.07003	2.8664	-1.39935	1.73141e-10	3.06375e-09	RPKMless5
Galnt15	MGI:1926004	ENSMUSG00000021903	1.53858	1.79479	2.14077	0.364872	0.510745	0.250706	-2.40047	1.75916e-10	3.11088e-09	RPKMless5
Smarcd3	MGI:1914243	ENSMUSG00000028949	19.0184	15.254	11.3055	55.8527	63.1374	53.4305	1.36417	1.87047e-10	3.30561e-09	RPKMmore5
Eif4ebp1	MGI:103267	ENSMUSG00000031490	474.817	434.252	371.693	196.559	148.092	236.605	-1.27259	1.87452e-10	3.31065e-09	RPKMmore5
Apln	MGI:1353624	ENSMUSG00000037010	0.302978	0.242735	0.622995	3.25339	2.15153	4.56199	2.97619	1.90927e-10	3.36774e-09	RPKMless5
Fam102a	MGI:2138935	ENSMUSG00000039157	11.1225	15.741	12.355	27.822	40.4107	22.428	1.19705	1.90853e-10	3.36774e-09	RPKMmore5
Ccne2	MGI:1329034	ENSMUSG00000028212	6.47298	5.63177	8.00649	21.9734	18.8058	23.5574	1.52888	1.96099e-10	3.45678e-09	RPKMmore5
Exoc6b	MGI:1923164	ENSMUSG00000033769	60.896	83.9682	100.459	37.4253	43.0783	40.648	-1.13159	1.98505e-10	3.49697e-09	RPKMmore5
Rfc5	MGI:1919401	ENSMUSG00000029363	32.0338	38.0944	32.0245	86.5717	69.058	70.6355	1.07988	2.0367e-10	3.58569e-09	RPKMmore5
Slc29a4	MGI:2385330	ENSMUSG00000050822	0.307878	0.283517	0.320296	2.11415	1.64377	2.05381	2.53591	2.05813e-10	3.62111e-09	RPKMless5
Rnf135	MGI:1919206	ENSMUSG00000020707	21.4299	21.2659	30.4213	7.43526	9.54635	9.38868	-1.60777	2.06146e-10	3.62466e-09	RPKMmore5
Socs2	MGI:1201787	ENSMUSG00000020027	8.64338	11.526	9.9901	3.26757	3.05511	2.39636	-1.89617	2.09452e-10	3.68046e-09	RPKMmore5
Ccdc158	MGI:2444555	ENSMUSG00000050050	0.049795	0.133636	0.297889	1.7437	2.00964	1.56443	3.42858	2.09595e-10	3.68065e-09	RPKMless5
Ppp1r12b	MGI:1916417	ENSMUSG00000073557	51.1351	70.3847	64.8813	30.0095	26.6794	36.5784	-1.11299	2.12664e-10	3.72982e-09	RPKMmore5
Chac1	MGI:1916315	ENSMUSG00000027313	10.9587	39.7167	37.0197	6.03893	4.6217	5.6221	-2.53941	2.12801e-10	3.72987e-09	RPKMmore5
Ctso	MGI:2139628	ENSMUSG00000028015	10.6731	14.5284	16.6471	3.65044	5.78948	3.19162	-1.86848	2.15335e-10	3.77189e-09	RPKMmore5
Fam111a	MGI:1915508	ENSMUSG00000024691	18.0117	13.2723	16.5801	35.2462	45.2899	41.8413	1.21925	2.19105e-10	3.83551e-09	RPKMmore5
Myocd	MGI:2137495	ENSMUSG00000020542	0.159749	0.154621	0.265735	1.33585	1.77271	2.03359	2.68643	2.21719e-10	3.87883e-09	RPKMless5
Mirg	MGI:3781106	ENSMUSG00000097391	0.076793	0.075238	0.346019	3.04115	2.79769	1.77822	3.44425	2.25426e-10	3.94118e-09	RPKMless5
Folr1	MGI:95568	ENSMUSG00000001827	106.623	108.664	118.313	35.1533	60.7327	43.4535	-1.40196	2.29749e-10	4.01423e-09	RPKMmore5
Gm14452	MGI:3651429	ENSMUSG00000081486	0.569261	0.688577	1.13614	0	0.022903	0.048729	-4.86426	2.29893e-10	4.01423e-09	RPKMless5
Angpt4	MGI:1336887	ENSMUSG00000027460	0	0	0	0.235475	0.867895	0.253056	8.78939	2.3599e-10	4.11809e-09	RPKMless5
Elf2	MGI:1916507	ENSMUSG00000037174	79.5162	77.4115	69.1389	40.2774	36.0325	40.9418	-1.00361	2.36953e-10	4.13231e-09	RPKMmore5
Rcn1	MGI:104559	ENSMUSG00000005973	73.9464	79.1655	85.3201	169.596	165.504	161.897	0.93363	2.38371e-10	4.15443e-09	RPKMmore5
Grxcr2	MGI:2685697	ENSMUSG00000073574	0.513031	0.639173	0.53516	0	0	0	-8.19511	2.43893e-10	4.24799e-09	RPKMless5
Lhpp	MGI:1923679	ENSMUSG00000030946	25.0475	31.6135	31.2022	11.6609	10.6162	11.8226	-1.49524	2.44966e-10	4.26401e-09	RPKMmore5
D030056L22Rik	MGI:3583960	ENSMUSG00000047044	15.5004	15.5242	18.8355	48.303	44.0019	44.1986	1.32507	2.4945e-10	4.33933e-09	RPKMmore5
Gm2788	MGI:3780956	ENSMUSG00000085995	0.086223	0.115039	0.075875	1.30716	1.34043	1.12938	3.525	2.49991e-10	4.34601e-09	RPKMless5
Atp11b	MGI:1923545	ENSMUSG00000037400	61.4696	59.9984	68.9803	28.822	29.613	38.1842	-1.08431	2.52405e-10	4.38524e-09	RPKMmore5
Zcchc12	MGI:1919943	ENSMUSG00000036699	0	0	0	0.324295	0.430253	0.226876	8.23592	2.54955e-10	4.42678e-09	RPKMless5
Stra6	MGI:107742	ENSMUSG00000032327	10.0588	21.4785	24.5233	71.4602	59.1139	59.3534	1.59471	2.60717e-10	4.52399e-09	RPKMmore5
P2rx6	MGI:1337113	ENSMUSG00000022758	0.321518	0.191304	0.394826	3.24162	2.68773	1.61936	3.03165	2.6368e-10	4.57254e-09	RPKMless5
Smc2	MGI:106067	ENSMUSG00000028312	21.7853	22.975	25.7821	51.0963	50.7381	47.8273	0.957198	2.65836e-10	4.60705e-09	RPKMmore5
Lama2	MGI:99912	ENSMUSG00000019899	33.012	30.2607	24.9154	3.61809	4.22241	11.8291	-2.2945	2.70326e-10	4.68193e-09	RPKMmore5
Ephx4	MGI:2686228	ENSMUSG00000033805	1.80522	3.47884	6.04773	0.461013	0.457768	0.389717	-3.21363	2.71785e-10	4.70427e-09	RPKMless5
Rab39b	MGI:1915040	ENSMUSG00000031202	0.091172	0.0775	0.084729	0.821057	0.681934	1.67181	3.45204	2.7487e-10	4.7547e-09	RPKMless5
Fam131c	MGI:2685539	ENSMUSG00000006218	1.09856	0.817032	0.824471	5.42265	5.78011	4.67901	2.38682	2.75191e-10	4.7573e-09	RPKMless5
Prr5	MGI:1924714	ENSMUSG00000036106	7.46406	9.76753	14.108	35.614	36.9883	31.8934	1.62444	2.76671e-10	4.77989e-09	RPKMmore5
Sertad4	MGI:2443496	ENSMUSG00000016262	19.0151	18.4533	20.1974	6.38239	8.19784	8.77543	-1.43408	2.78001e-10	4.79988e-09	RPKMmore5
Cited2	MGI:1306784	ENSMUSG00000039910	179.721	138.401	149.972	72.0957	86.2335	81.914	-1.09571	2.81707e-10	4.86084e-09	RPKMmore5
Sh3gl3	MGI:700011	ENSMUSG00000030638	14.8555	26.6335	32.514	1.62607	1.29127	5.37744	-3.25204	2.83861e-10	4.89497e-09	RPKMmore5
Plppr5	MGI:1923019	ENSMUSG00000033342	0.194084	0.186253	0.27756	1.22914	1.76668	1.12109	2.55778	2.84972e-10	4.91108e-09	RPKMless5
Mapk13	MGI:1346864	ENSMUSG00000004864	17.1401	23.0666	39.5075	6.02121	7.61554	3.36531	-2.34457	2.89614e-10	4.98797e-09	RPKMmore5
Etv4	MGI:99423	ENSMUSG00000017724	63.7437	72.0176	66.7038	243.6	129.573	233.887	1.3606	2.90461e-10	4.99946e-09	RPKMmore5
Tnfsf13os	MGI:1919587	ENSMUSG00000085890	1.15394	0.587253	3.42385	22.083	29.5044	15.5673	3.42602	2.91261e-10	5.01012e-09	RPKMmore5
Dync1i1	MGI:107743	ENSMUSG00000029757	142.163	93.5378	64.6257	29.0537	34.8798	39.9554	-1.68081	2.93469e-10	5.04497e-09	RPKMmore5
Fam234b	MGI:1921775	ENSMUSG00000030207	4.77509	4.60053	4.54461	13.3987	15.4317	12.7539	1.44168	2.98096e-10	5.12134e-09	RPKMmore5
P4ha3	MGI:2444049	ENSMUSG00000051048	0.277926	0.494576	0.391864	2.36679	2.60425	2.99897	2.58438	3.01697e-10	5.18001e-09	RPKMless5
Arsa	MGI:88077	ENSMUSG00000022620	19.1673	24.0714	23.8677	8.65076	9.47823	10.3607	-1.38316	3.08706e-10	5.29707e-09	RPKMmore5
Gm4322	MGI:3782503	ENSMUSG00000100690	63.1802	101.049	91.2213	21.2302	12.0523	26.4544	-2.21365	3.09265e-10	5.30337e-09	RPKMmore5
Tmc7	MGI:2443317	ENSMUSG00000042246	2.17695	1.89631	2.30748	0.530959	0.570256	0.511586	-2.14855	3.10943e-10	5.32885e-09	RPKMless5
Mb	MGI:96922	ENSMUSG00000018893	0	0	0	0.917974	0.799294	0.382869	8.33324	3.19281e-10	5.46837e-09	RPKMless5
Mcm7	MGI:1298398	ENSMUSG00000029730	64.4947	66.5631	54.6316	158.094	127.754	141.57	1.0644	3.21568e-10	5.50415e-09	RPKMmore5
Tcf21	MGI:1202715	ENSMUSG00000045680	0.702102	0.689652	0.632874	4.27482	3.79273	7.89187	2.84393	3.23738e-10	5.53787e-09	RPKMless5
Actg2	MGI:104589	ENSMUSG00000059430	5.47972	6.83579	5.41751	24.0309	17.4218	31.3813	1.97024	3.27786e-10	5.60367e-09	RPKMmore5
Cacnb1	MGI:102522	ENSMUSG00000020882	1.6952	3.33715	2.8671	11.1369	10.8188	7.72803	2.02926	3.29064e-10	5.62205e-09	RPKMless5
Fzd6	MGI:108474	ENSMUSG00000022297	13.6519	20.6722	19.4468	52.3022	39.1217	42.4511	1.1915	3.33473e-10	5.69038e-09	RPKMmore5
1810058I24Rik	MGI:1914955	ENSMUSG00000073155	137.187	144.634	159.245	78.5496	85.1318	77.7011	-0.968528	3.49404e-10	5.95855e-09	RPKMmore5
Slc16a6	MGI:2144585	ENSMUSG00000041920	0.320958	0.249781	0.535116	11.2021	3.76697	2.20888	3.47393	3.51536e-10	5.99122e-09	RPKMless5
Zcchc24	MGI:1919168	ENSMUSG00000055538	0.806341	1.11613	0.822358	3.3174	3.8906	4.54452	2.08687	3.54462e-10	6.03739e-09	RPKMless5
Nanos1	MGI:2669254	ENSMUSG00000072437	0.534498	0.590647	0.491572	2.89093	2.22487	3.27146	2.23631	3.56873e-10	6.07473e-09	RPKMless5
Mcfd2	MGI:2183439	ENSMUSG00000024150	271.1	302.025	288.507	134.13	166.523	167.446	-1.01102	3.57495e-10	6.08158e-09	RPKMmore5
Cd177	MGI:1916141	ENSMUSG00000052212	0.202311	0.252505	0.226368	0	0	0	-8.15223	3.59672e-10	6.11487e-09	RPKMless5
Rab3il1	MGI:1922010	ENSMUSG00000024663	0.386235	0.848117	0.784023	4.86028	3.81013	3.76622	2.32383	3.60044e-10	6.11745e-09	RPKMless5
Mfsd1	MGI:1914118	ENSMUSG00000027775	76.7899	69.0473	76.6807	36.0924	44.6329	39.1863	-1.02308	3.68007e-10	6.24509e-09	RPKMmore5
Mien1	MGI:1913678	ENSMUSG00000002580	111.985	121.382	105.286	47.674	54.2199	53.908	-1.25068	3.67838e-10	6.24509e-09	RPKMmore5
Sgsm3	MGI:1916329	ENSMUSG00000042303	49.0139	66.5224	60.4771	25.0138	20.8192	28.5862	-1.24965	3.69438e-10	6.24632e-09	RPKMmore5
Ckap2l	MGI:1917716	ENSMUSG00000048327	35.4883	37.3641	39.8682	76.6488	80.6524	81.2083	0.953977	3.6911e-10	6.25998e-09	RPKMmore5
Il13ra1	MGI:105052	ENSMUSG00000017057	2.02774	2.58464	3.87456	11.6539	10.6316	10.0472	1.81155	3.70538e-10	6.27652e-09	RPKMmore5
Pink1	MGI:1916193	ENSMUSG00000028756	76.0429	99.0402	105.441	41.9185	54.619	46.4827	-1.09749	3.7191e-10	6.29592e-09	RPKMmore5
Armc2	MGI:1916449	ENSMUSG00000071324	0.105623	0.350506	0.435611	1.90739	2.14772	1.34249	3.15695	3.72498e-10	6.30203e-09	RPKMless5
Mcm6	MGI:1298227	ENSMUSG00000026355	83.3893	86.5998	78.4163	202.78	157.024	179.014	1.01007	3.7334e-10	6.31243e-09	RPKMmore5
Fgf13	MGI:109178	ENSMUSG00000031137	45.7583	46.0127	31.8353	13.3823	13.5948	18.2116	-1.62241	3.77788e-10	6.38374e-09	RPKMmore5
Gm14451	MGI:3651432	ENSMUSG00000083939	0.553298	0.68065	1.13396	0	0.021831	0.04452	-4.95386	3.97704e-10	6.71619e-09	RPKMless5
H2-Q10	MGI:95929	ENSMUSG00000067235	2.5942	5.06269	3.52736	0.104308	0.197719	0.64503	-3.38195	4.06242e-10	6.8562e-09	RPKMless5
Vgll3	MGI:1920819	ENSMUSG00000091243	106.094	96.7926	86.8923	31.8891	45.4775	53.3479	-1.27879	4.09081e-10	6.89573e-09	RPKMmore5
2200002D01Rik	MGI:1919525	ENSMUSG00000030587	84.9474	58.2185	46.636	22.7906	25.1276	23.9269	-1.54255	4.25193e-10	7.15862e-09	RPKMmore5
Cyb561a3	MGI:2686925	ENSMUSG00000034445	37.934	42.7984	52.8143	14.2545	20.286	17.9855	-1.46721	4.28876e-10	7.21625e-09	RPKMmore5
Kif11	MGI:1098231	ENSMUSG00000012443	25.6742	30.8294	30.7203	62.0268	61.144	60.6445	0.948702	4.31672e-10	7.25889e-09	RPKMmore5
Fam53b	MGI:1925188	ENSMUSG00000030956	5.7231	5.0233	6.78407	14.1768	23.738	15.7151	1.48122	4.35513e-10	7.31904e-09	RPKMmore5
Grm3	MGI:1351340	ENSMUSG00000003974	0	0	0	0.185329	0.186768	0.34182	8.26218	4.37776e-10	7.35262e-09	RPKMless5
Myadm	MGI:1355332	ENSMUSG00000068566	428.034	340.731	299.091	150.684	151.977	209.082	-1.29968	4.41278e-10	7.40696e-09	RPKMmore5
Bcl2	MGI:88138	ENSMUSG00000057329	12.8949	15.2387	15.3723	7.66132	6.89225	4.81925	-1.30599	4.43701e-10	7.44313e-09	RPKMmore5
Catsperd	MGI:2147030	ENSMUSG00000040828	2.16105	2.54554	3.28236	0.645477	0.444108	0.562266	-2.39114	4.44165e-10	7.4464e-09	RPKMless5
Zzef1	MGI:2444286	ENSMUSG00000055670	27.1853	27.1972	29.3435	9.55771	14.4187	15.0358	-1.19851	4.53409e-10	7.59678e-09	RPKMmore5
Mylk4	MGI:3643758	ENSMUSG00000044951	0	0	0.025542	0.283268	0.723711	0.309265	5.5295	4.65502e-10	7.79471e-09	RPKMless5
Dnajb4	MGI:1914285	ENSMUSG00000028035	84.0284	68.0522	78.718	38.0384	44.5083	38.4223	-1.05385	4.73591e-10	7.92536e-09	RPKMmore5
Asns	MGI:1350929	ENSMUSG00000029752	244.342	384.341	352.105	125.441	94.1687	176.17	-1.42598	4.75601e-10	7.9542e-09	RPKMmore5
Man1a	MGI:104677	ENSMUSG00000003746	4.67519	4.31412	5.3235	14.5565	25.5237	11.8715	1.7248	4.77774e-10	7.98573e-09	RPKMmore5
Tnfsfm13	MGI:3845075	ENSMUSG00000018752	9.8847	16.2075	18.3833	44.3178	46.0915	48.119	1.44216	4.81741e-10	8.04719e-09	RPKMmore5
Errfi1	MGI:1921405	ENSMUSG00000028967	8.04446	7.89819	10.7243	26.465	23.6132	23.5881	1.35248	4.83919e-10	8.07871e-09	RPKMmore5
Apobr	MGI:2176230	ENSMUSG00000042759	1.90694	2.81345	2.59329	0.646571	0.602654	0.519167	-2.19237	4.90111e-10	8.17716e-09	RPKMless5
4933413J09Rik	MGI:1918356	ENSMUSG00000021874	1.96571	1.12736	1.6709	7.81053	10.4505	5.68011	2.16728	5.06577e-10	8.44173e-09	RPKMless5
Btd	MGI:1347001	ENSMUSG00000021900	39.5167	55.2002	47.9438	22.2674	23.0401	24.6066	-1.15635	5.09185e-10	8.48011e-09	RPKMmore5
5730409E04Rik	MGI:3609248	ENSMUSG00000073755	11.2952	10.1339	9.48209	3.65412	3.68518	3.09564	-1.6999	5.17102e-10	8.60452e-09	RPKMmore5
Egfl7	MGI:2449923	ENSMUSG00000026921	3.20658	4.13252	2.71649	20.1699	11.6642	14.391	2.21578	5.17276e-10	8.60452e-09	RPKMmore5
Ackr4	MGI:2181676	ENSMUSG00000079355	0.141126	0.133683	0.242847	2.50643	2.51119	0.982842	3.30443	5.21184e-10	8.66434e-09	RPKMless5
Cdc42ep5	MGI:1929745	ENSMUSG00000063838	12.5256	27.3842	57.5384	4.53971	5.37931	4.99337	-2.7939	5.26263e-10	8.74353e-09	RPKMmore5
Myb	MGI:97249	ENSMUSG00000019982	0.032302	0.086354	0	1.7677	0.943676	0.906007	4.56359	5.28432e-10	8.77431e-09	RPKMless5
Pdlim1	MGI:1860611	ENSMUSG00000055044	193.872	158.24	133.786	72.9549	71.9476	88.3235	-1.1803	5.40985e-10	8.97737e-09	RPKMmore5
Cdc42ep2	MGI:1929744	ENSMUSG00000045664	5.48707	2.33347	2.57047	19.4275	27.044	16.7424	2.44969	5.4768e-10	9.08304e-09	RPKMmore5
Ncbp1	MGI:1891840	ENSMUSG00000028330	36.8781	37.2072	35.6543	80.9345	72.3629	87.5779	1.00391	5.48027e-10	9.08336e-09	RPKMmore5
Gtf2h1	MGI:1277216	ENSMUSG00000006599	102.078	92.2627	102.203	49.1051	51.7008	60.2986	-1.01668	5.5342e-10	9.16727e-09	RPKMmore5
Ncmap	MGI:2444888	ENSMUSG00000043924	2.70002	6.77291	4.23239	0.335855	0.103804	0.565378	-3.6445	5.60727e-10	9.28278e-09	RPKMless5
Zim1	MGI:1341879	ENSMUSG00000002266	0.230676	0.318635	0.591646	2.51216	4.72493	1.79257	2.78326	5.68733e-10	9.40969e-09	RPKMless5
Adcy2	MGI:99676	ENSMUSG00000021536	0.511591	1.56731	1.12901	5.07857	8.28588	6.39077	2.50437	5.69177e-10	9.41144e-09	RPKMless5
Fbxo5	MGI:1914391	ENSMUSG00000019773	13.7826	12.5228	11.376	41.3507	33.91	34.9601	1.39644	5.73369e-10	9.47511e-09	RPKMmore5
Cox7a1	MGI:1316714	ENSMUSG00000074218	24.2944	40.5544	24.2306	7.66437	5.19677	6.15379	-2.33819	5.79754e-10	9.57491e-09	RPKMmore5
Hoxd3os1	MGI:1923875	ENSMUSG00000052371	0	0.591406	0.670668	10.9374	13.3437	8.06483	4.47645	5.82045e-10	9.60702e-09	RPKMmore5
Scel	MGI:1891228	ENSMUSG00000022123	1.72925	1.91617	1.63402	6.34072	7.37079	7.02844	1.84109	5.87129e-10	9.68519e-09	RPKMless5
Slc43a1	MGI:1931352	ENSMUSG00000027075	0.077216	0.061011	0.064427	0.870796	0.570948	0.897176	3.15347	6.15081e-10	1.01402e-08	RPKMless5
Cacnb4	MGI:103301	ENSMUSG00000017412	0.699818	0.730117	1.14358	2.49999	4.15966	2.75872	2.0099	6.1792e-10	1.0181e-08	RPKMless5
Nek8	MGI:1890646	ENSMUSG00000017405	20.9041	28.9743	24.1948	10.0777	9.33729	10.0438	-1.42335	6.22896e-10	1.0255e-08	RPKMmore5
Plk1	MGI:97621	ENSMUSG00000030867	64.5917	76.0091	64.233	149.22	141.818	149.431	0.97263	6.23151e-10	1.0255e-08	RPKMmore5
Smad3	MGI:1201674	ENSMUSG00000032402	28.1232	37.4004	34.9698	77.9629	65.6044	78.3543	1.01718	6.24071e-10	1.02641e-08	RPKMmore5
Cdc7	MGI:1309511	ENSMUSG00000029283	10.2663	8.68087	10.3859	27.2888	24.5124	24.2553	1.28277	6.26024e-10	1.02901e-08	RPKMmore5
Gm26795	MGI:5477289	ENSMUSG00000097776	0	0	0	0.188792	0.834239	0.405884	8.59153	6.36944e-10	1.04634e-08	RPKMless5
Col14a1	MGI:1341272	ENSMUSG00000022371	11.6468	15.9686	29.9712	5.53315	6.99644	3.53296	-2.00009	6.38582e-10	1.04841e-08	RPKMmore5
Slc39a8	MGI:1914797	ENSMUSG00000053897	1.83967	1.09072	1.90706	7.99286	10.6989	5.57709	2.21882	6.44541e-10	1.05757e-08	RPKMless5
Ercc6l	MGI:2654144	ENSMUSG00000051220	4.57155	5.45894	5.76917	13.6302	13.8134	15.3074	1.31159	6.45968e-10	1.05928e-08	RPKMmore5
Hoxb5os	MGI:1922645	ENSMUSG00000085645	0	0	0	1.00334	1.13227	1.01537	8.04186	6.52124e-10	1.06811e-08	RPKMless5
St3gal2	MGI:99427	ENSMUSG00000031749	51.1045	55.9715	45.4938	21.1812	23.9636	30.1942	-1.14726	6.51911e-10	1.06811e-08	RPKMmore5
Znrf2	MGI:1196246	ENSMUSG00000058446	32.9446	37.286	36.8466	14.5232	13.5273	21.6568	-1.22745	6.54261e-10	1.07098e-08	RPKMmore5
Fmnl1	MGI:1888994	ENSMUSG00000055805	0.050135	0.020776	0	1.07346	0.82339	0.569847	4.4493	6.54812e-10	1.07125e-08	RPKMless5
Fignl1	MGI:1890648	ENSMUSG00000035455	11.1915	10.0262	11.9105	28.4285	28.0505	29.366	1.24656	6.55239e-10	1.07132e-08	RPKMmore5
Plk2	MGI:1099790	ENSMUSG00000021701	95.4703	78.0052	82.3476	234.981	230.274	156.807	1.14459	6.62809e-10	1.08306e-08	RPKMmore5
Col28a1	MGI:2685312	ENSMUSG00000068794	2.55544	6.17382	11.6587	0.96929	0.527176	1.15196	-3.03577	6.80075e-10	1.11062e-08	RPKMless5
Slc38a3	MGI:1923507	ENSMUSG00000010064	0	0.058554	0	1.2724	0.907658	0.816195	5.17948	6.81121e-10	1.11104e-08	RPKMless5
Thbs3	MGI:98739	ENSMUSG00000028047	0.375826	0.45097	0.49618	2.97159	2.38971	2.37034	2.35257	6.81133e-10	1.11104e-08	RPKMless5
Dnmt1	MGI:94912	ENSMUSG00000004099	55.0933	58.7546	54.114	130.153	111.457	113.562	0.948739	6.82573e-10	1.11273e-08	RPKMmore5
Prss56	MGI:1916703	ENSMUSG00000036480	0	0	0	0.743806	0.263181	0.218253	8.54317	6.84645e-10	1.11545e-08	RPKMless5
Dock11	MGI:1923224	ENSMUSG00000031093	26.3521	27.3651	31.0904	14.4915	16.0603	16.0265	-0.973353	6.872e-10	1.11867e-08	RPKMmore5
Slc5a12	MGI:2138890	ENSMUSG00000041644	0	0	0.034377	0.409236	1.43655	0.430078	5.85459	6.87429e-10	1.11867e-08	RPKMless5
Adamtsl3	MGI:3028499	ENSMUSG00000070469	0.979754	1.93893	1.78634	0.26822	0.391385	0.28442	-2.37754	6.90113e-10	1.12173e-08	RPKMless5
Rab3a	MGI:97843	ENSMUSG00000031840	14.985	11.9639	13.0948	43.978	37.5765	40.1363	1.47248	6.89794e-10	1.12173e-08	RPKMmore5
Mcm2	MGI:105380	ENSMUSG00000002870	52.0016	52.1322	43.5114	123.948	100.633	107.567	1.03259	7.15007e-10	1.16151e-08	RPKMmore5
Tubb2b	MGI:1920960	ENSMUSG00000045136	308.436	361.076	285.097	129.316	116.525	190.22	-1.25792	7.20379e-10	1.16955e-08	RPKMmore5
Kcng1	MGI:3616086	ENSMUSG00000074575	0.011666	0.109582	0.091614	1.93364	0.638012	2.10637	4.24167	7.26175e-10	1.17827e-08	RPKMless5
Kirrel3	MGI:1914953	ENSMUSG00000032036	11.3808	11.107	6.41603	32.2494	30.1981	29.9597	1.52547	7.32779e-10	1.18829e-08	RPKMmore5
Hpgd	MGI:108085	ENSMUSG00000031613	22.6245	11.4377	9.28717	1.92658	3.62906	2.38719	-2.59531	7.35592e-10	1.19216e-08	RPKMmore5
Ska2	MGI:1913390	ENSMUSG00000020492	12.9581	12.7573	15.659	34.6409	33.6279	30.8773	1.17623	7.42481e-10	1.20262e-08	RPKMmore5
Gm3636	MGI:3781812	ENSMUSG00000091754	0.167182	0.119308	0.14847	2.40068	1.28636	1.4043	3.1359	7.43918e-10	1.20424e-08	RPKMless5
Akap6	MGI:3050566	ENSMUSG00000061603	10.1358	9.42587	9.39527	2.32593	4.20879	4.41339	-1.53023	7.59903e-10	1.2294e-08	RPKMless5
Gad1os	MGI:1916236	ENSMUSG00000087264	0	0	0	1.18834	0.651703	0.563108	8.21736	7.62602e-10	1.23305e-08	RPKMless5
Ccnb1	MGI:88302	ENSMUSG00000041431	46.9645	59.4242	49.2718	103.505	95.5343	99.402	0.94889	7.85278e-10	1.26898e-08	RPKMmore5
Plcl2	MGI:1352756	ENSMUSG00000038910	7.70124	11.941	13.4431	4.1977	3.26347	3.82367	-1.67064	7.8876e-10	1.27386e-08	RPKMmore5
Cphx1	MGI:2145733	ENSMUSG00000095975	0	0.011949	0.005825	1.18465	2.44902	0.347758	6.27544	7.93966e-10	1.28152e-08	RPKMless5
F730043M19Rik	MGI:2443237	ENSMUSG00000052125	7.62907	9.52333	9.21798	2.41867	2.54124	3.1154	-1.7268	7.97326e-10	1.2862e-08	RPKMless5
Zfp592	MGI:2443541	ENSMUSG00000005621	6.49515	7.19168	6.47335	16.5467	16.2477	15.0174	1.09227	8.01488e-10	1.29216e-08	RPKMmore5
Hhex	MGI:96086	ENSMUSG00000024986	4.15603	4.09913	2.55861	0.231775	0.549806	0.672031	-3.01289	8.03262e-10	1.29427e-08	RPKMless5
Dsg2	MGI:1196466	ENSMUSG00000044393	7.85827	18.8243	12.6367	3.05807	4.13516	4.55278	-1.87019	8.19666e-10	1.31917e-08	RPKMmore5
Llgl2	MGI:1918843	ENSMUSG00000020782	11.2664	10.48	9.91117	24.7084	36.4103	27.2368	1.33887	8.20707e-10	1.32008e-08	RPKMmore5
Dscam	MGI:1196281	ENSMUSG00000050272	0	0	0	0.224351	0.082434	0.057412	8.5712	8.27385e-10	1.33005e-08	RPKMless5
Rnf180	MGI:1919066	ENSMUSG00000021720	5.90709	14.1569	13.8512	2.14104	2.37654	2.7681	-2.32823	8.29264e-10	1.3323e-08	RPKMmore5
Osr2	MGI:1930813	ENSMUSG00000022330	0.818553	0.929784	1.60956	8.79235	4.36632	9.34276	2.62385	8.45232e-10	1.35716e-08	RPKMless5
Fam110c	MGI:1918813	ENSMUSG00000036136	0.992715	1.86915	2.32302	9.2763	17.8881	6.69422	2.5855	8.57108e-10	1.37544e-08	RPKMmore5
Iqca	MGI:1922168	ENSMUSG00000026301	0	0	0	0.149552	0.323656	0.176807	8.20482	8.75267e-10	1.40377e-08	RPKMless5
B3galt1	MGI:1349403	ENSMUSG00000034780	0.693343	0.489745	0.318444	2.82966	2.8096	4.13288	2.31604	8.83673e-10	1.41643e-08	RPKMless5
Syt2	MGI:99666	ENSMUSG00000026452	0.836028	2.39238	2.24449	2.85861	2.10223	2.03554	2.68907	8.89053e-10	1.42423e-08	RPKMless5
Pak4	MGI:1917834	ENSMUSG00000030602	30.0564	31.4758	32.1096	64.8018	68.0444	64.6209	0.947334	8.90337e-10	1.42546e-08	RPKMmore5
Celf4	MGI:1932407	ENSMUSG00000024268	0.214936	0.128786	0.185632	1.25762	1.68789	0.968624	2.71025	8.91345e-10	1.42626e-08	RPKMless5
Caln1	MGI:2155987	ENSMUSG00000060371	0.002557	0.005652	0.006179	0.158045	0.194269	0.075061	4.48148	8.9379e-10	1.42934e-08	RPKMless5
Otub2	MGI:1915399	ENSMUSG00000021203	2.26778	2.45107	2.68783	7.95763	10.5764	9.58403	1.78143	9.04375e-10	1.44544e-08	RPKMless5
Umps	MGI:1298388	ENSMUSG00000022814	22.889	19.9683	18.4246	47.8279	44.8905	47.2518	1.06252	9.08962e-10	1.45193e-08	RPKMmore5
Zfp57	MGI:99204	ENSMUSG00000036036	12.3067	13.3056	17.7337	40.5798	44.6702	34.8157	1.39357	9.16606e-10	1.4633e-08	RPKMmore5
Rai1	MGI:103291	ENSMUSG00000062115	18.4925	21.5153	22.806	45.9799	40.6282	44.6221	0.954072	9.18535e-10	1.46554e-08	RPKMmore5
Parp3	MGI:1891258	ENSMUSG00000023249	37.7005	32.2548	32.1475	12.1158	17.6922	15.5968	-1.31928	9.33974e-10	1.48931e-08	RPKMmore5
Cdc42ep3	MGI:2384718	ENSMUSG00000036533	29.7455	27.7271	24.1676	76.9392	83.1357	52.9169	1.24499	9.37621e-10	1.49427e-08	RPKMmore5
Brsk1	MGI:2685946	ENSMUSG00000035390	7.37107	6.40037	4.90412	22.2999	19.2867	21.1189	1.6018	9.40294e-10	1.49767e-08	RPKMmore5
Chl1	MGI:1098266	ENSMUSG00000030077	0	0.006971	0	0.324576	0.074441	0.285761	5.93668	9.41967e-10	1.49947e-08	RPKMless5
Atad5	MGI:2442925	ENSMUSG00000017550	3.40718	2.90925	3.9933	10.5771	8.77354	10.2685	1.41704	9.6621e-10	1.53718e-08	RPKMless5
Grip1	MGI:1921303	ENSMUSG00000034813	1.05141	1.40779	1.13442	5.92636	4.70359	4.2754	1.87722	9.6846e-10	1.53987e-08	RPKMless5
Notumos	MGI:3698431	ENSMUSG00000053613	0.05792	0.057778	0.062209	1.82974	0.437293	0.994652	3.99171	9.69011e-10	1.53987e-08	RPKMless5
Fbln7	MGI:1917620	ENSMUSG00000027386	0.133004	0.106149	0.151759	0.898092	0.927747	1.26928	2.81722	9.89332e-10	1.57127e-08	RPKMless5
Cdca3	MGI:1315198	ENSMUSG00000023505	80.8374	89.8166	79.8685	226.153	166.444	155.725	1.00283	1.00193e-09	1.58946e-08	RPKMmore5
Mapk3	MGI:1346859	ENSMUSG00000063065	324.791	376.469	343.294	177.317	201.837	210.938	-0.954413	1.01567e-09	1.61033e-08	RPKMmore5
Otx1	MGI:97450	ENSMUSG00000005917	0.998104	2.83017	3.10328	0.290215	0.399874	0.370183	-2.56916	1.01647e-09	1.61069e-08	RPKMless5
Zmiz2	MGI:106374	ENSMUSG00000041164	30.5358	31.4652	30.8162	65.5095	67.4197	58.9158	0.947106	1.03131e-09	1.63326e-08	RPKMmore5
Mgst3	MGI:1913697	ENSMUSG00000026688	44.3098	32.7963	31.9866	12.0923	12.8429	13.3604	-1.64636	1.03244e-09	1.63412e-08	RPKMmore5
Atp1b2	MGI:88109	ENSMUSG00000041329	23.5472	102.926	197.948	12.9305	18.6518	10.0725	-3.06847	1.03432e-09	1.63616e-08	RPKMmore5
Crat	MGI:109501	ENSMUSG00000026853	55.6418	57.4677	58.6429	28.9886	33.1237	31.5004	-0.986339	1.03669e-09	1.63898e-08	RPKMmore5
Arhgap28	MGI:2147003	ENSMUSG00000024043	15.5382	18.1338	17.984	9.78869	7.13322	6.65049	-1.26494	1.03733e-09	1.63906e-08	RPKMmore5
Myl6b	MGI:1917789	ENSMUSG00000039824	19.5902	20.0029	15.8682	55.8023	57.1562	53.1502	1.44643	1.05103e-09	1.65975e-08	RPKMmore5
Mdga2	MGI:2444706	ENSMUSG00000034912	1.42992	2.54869	2.66385	0.365221	0.168082	0.495032	-2.63252	1.05765e-09	1.66924e-08	RPKMless5
Tom1l2	MGI:2443306	ENSMUSG00000000538	41.6843	52.3743	57.3681	22.1944	31.7729	25.4246	-1.09236	1.05824e-09	1.66924e-08	RPKMmore5
Notch2	MGI:97364	ENSMUSG00000027878	18.1555	22.2824	26.077	44.9402	52.1401	47.4245	0.998166	1.06225e-09	1.67461e-08	RPKMmore5
Clec14a	MGI:1914114	ENSMUSG00000045930	0.005255	0.058069	0.019046	0.508792	0.848296	0.399325	4.11248	1.07504e-09	1.69381e-08	RPKMless5
Dut	MGI:1346051	ENSMUSG00000027203	72.4923	53.9998	46.9905	119.154	113.394	97.4069	1.04826	1.08025e-09	1.70106e-08	RPKMmore5
Dbp	MGI:94866	ENSMUSG00000059824	14.8283	17.847	20.4847	6.94069	5.93868	4.81702	-1.71156	1.08104e-09	1.70133e-08	RPKMmore5
Sipa1	MGI:107576	ENSMUSG00000056917	38.5117	45.36	36.2948	19.097	20.3095	23.1732	-1.08554	1.08178e-09	1.70154e-08	RPKMmore5
1810034E14Rik	MGI:1913753	ENSMUSG00000097101	8.50784	9.62321	7.77162	1.94221	2.29914	2.92832	-1.9931	1.09842e-09	1.72673e-08	RPKMless5
Jak1	MGI:96628	ENSMUSG00000028530	139.733	159.046	159.028	72.6001	83.1936	94.9	-0.996791	1.11423e-09	1.75059e-08	RPKMmore5
Tjap1	MGI:1921344	ENSMUSG00000012296	58.8674	76.8418	71.3093	37.0255	33.8433	40.2535	-1.02705	1.13091e-09	1.77579e-08	RPKMmore5
Smchd1	MGI:1921605	ENSMUSG00000024054	18.6901	20.3546	24.8154	40.9107	47.7987	46.8686	0.960379	1.15144e-09	1.80701e-08	RPKMmore5
Tmem255a	MGI:3045722	ENSMUSG00000036502	149.484	408.473	589.573	26.4392	11.9367	73.3229	-3.39584	1.24111e-09	1.94662e-08	RPKMmore5
Chic2	MGI:1921527	ENSMUSG00000029229	22.0193	22.3948	20.2108	9.97733	32.3625	12.3945	-1.21974	1.24689e-09	1.95459e-08	RPKMmore5
Pltp	MGI:103151	ENSMUSG00000017754	3.96489	3.77583	4.12648	16.2251	16.3587	11.954	1.73518	1.24798e-09	1.9552e-08	RPKMmore5
Flot1	MGI:1100500	ENSMUSG00000059714	229.383	210.319	139.301	83.8107	79.7596	106.256	-1.29292	1.27942e-09	2.00332e-08	RPKMmore5
Ccna1	MGI:108042	ENSMUSG00000027793	0	0	0	0.400844	0.450734	0.276783	8.04067	1.29441e-09	2.02565e-08	RPKMless5
D030047H15Rik	MGI:3698136	ENSMUSG00000085886	1.11899	1.62625	3.08267	0.079684	0.294909	0.157559	-3.528	1.29995e-09	2.03317e-08	RPKMless5
Layn	MGI:2685357	ENSMUSG00000060594	99.4333	52.4158	49.5626	16.868	24.2982	25.2626	-1.74318	1.34616e-09	2.10308e-08	RPKMmore5
Rims1	MGI:2152971	ENSMUSG00000041670	0	0	0	0.130096	0.165658	0.052963	8.30393	1.34556e-09	2.10308e-08	RPKMless5
BC016548	MGI:2448478	ENSMUSG00000070794	0.61111	0.887617	0.817918	0	0	0	-8.04574	1.36086e-09	2.12484e-08	RPKMless5
Trpc5os	MGI:3641805	ENSMUSG00000072934	0.609226	0.937252	1.36088	0.109649	0.100494	0.166074	-3.00267	1.36246e-09	2.12614e-08	RPKMless5
Heatr5b	MGI:2444098	ENSMUSG00000039414	24.7032	27.9773	37.6048	10.4721	15.4588	15.7294	-1.23346	1.37451e-09	2.14374e-08	RPKMmore5
Mgmt	MGI:96977	ENSMUSG00000054612	48.0451	50.4999	52.242	11.4581	20.3789	18.1021	-1.71867	1.38446e-09	2.15805e-08	RPKMmore5
Smad5	MGI:1328787	ENSMUSG00000021540	12.6406	13.575	17.9772	33.9191	29.5157	33.493	1.03515	1.40064e-09	2.18205e-08	RPKMmore5
Ntsr2	MGI:108018	ENSMUSG00000020591	0	0	0	5.05466	0.072776	1.60516	10.4894	1.40206e-09	2.18303e-08	RPKMless5
Atp8a2	MGI:1354710	ENSMUSG00000021983	0.091856	0.094739	0.163941	1.15908	1.85303	0.61653	3.173	1.41634e-09	2.20279e-08	RPKMless5
Smyd2	MGI:1915889	ENSMUSG00000026603	197.727	189.338	184.381	108.772	97.2185	114.457	-0.962959	1.43054e-09	2.22362e-08	RPKMmore5
Iqub	MGI:3041159	ENSMUSG00000046192	0	0	0	0.201875	0.302201	0.09929	8.27883	1.44639e-09	2.247e-08	RPKMless5
Hells	MGI:106209	ENSMUSG00000025001	11.0215	8.3644	12.6108	27.734	24.1228	23.624	1.11853	1.4623e-09	2.27045e-08	RPKMmore5
Cd55	MGI:104850	ENSMUSG00000026399	4.23368	3.36205	5.76992	12.7153	18.7203	18.1228	1.7513	1.4726e-09	2.28516e-08	RPKMmore5
Hspa12b	MGI:1919880	ENSMUSG00000074793	0.40324	0.301881	0.318389	2.78102	1.37524	3.38984	2.68998	1.49209e-09	2.31411e-08	RPKMless5
Ldb2	MGI:894670	ENSMUSG00000039706	1.51062	2.46408	1.84906	0.382748	0.119871	0.209461	-3.04109	1.50031e-09	2.32556e-08	RPKMless5
Dcstamp	MGI:1923016	ENSMUSG00000022303	0	0	0	1.21078	0.476778	0.136418	8.96825	1.52635e-09	2.36461e-08	RPKMless5
Vps26a	MGI:1353654	ENSMUSG00000020078	91.673	86.9354	99.042	53.9356	55.1685	53.4185	-0.907157	1.53644e-09	2.37891e-08	RPKMmore5
A530084C06Rik	MGI:3704402	ENSMUSG00000090863	2.89723	3.37322	2.77418	0.672584	0.896428	0.441387	-2.30054	1.57262e-09	2.43222e-08	RPKMless5
Rabac1	MGI:1201692	ENSMUSG00000003380	201.863	176.971	145.699	60.8844	87.7174	89.0212	-1.25991	1.58514e-09	2.45021e-08	RPKMmore5
Usp1	MGI:2385198	ENSMUSG00000028560	45.1452	44.9364	41.886	102.32	84.6906	94.4471	0.959519	1.60985e-09	2.48702e-08	RPKMmore5
Csdc2	MGI:2146027	ENSMUSG00000042109	22.5787	29.3951	52.514	12.1726	14.4702	8.71889	-1.70933	1.6323e-09	2.52031e-08	RPKMmore5
Klhl31	MGI:3045305	ENSMUSG00000044938	0.077131	0.089293	0.097622	0.703677	0.695379	0.449959	2.65365	1.64819e-09	2.54342e-08	RPKMless5
Hoxd4	MGI:96208	ENSMUSG00000101174	0.231656	0.535672	1.12444	5.96462	6.3356	4.83575	3.05518	1.65191e-09	2.54774e-08	RPKMless5
Cyb5r4	MGI:2386848	ENSMUSG00000032872	59.728	56.7028	60.2141	29.1954	31.9233	34.8929	-0.998814	1.68167e-09	2.59221e-08	RPKMmore5
Tmem54	MGI:1913510	ENSMUSG00000028786	0	0	0	1.34802	3.22597	0.147947	9.4431	1.68956e-09	2.60291e-08	RPKMless5
Nceh1	MGI:2443191	ENSMUSG00000027698	29.668	33.7511	35.113	12.3121	17.1881	18.709	-1.15419	1.69249e-09	2.60598e-08	RPKMmore5
Klhl42	MGI:2444786	ENSMUSG00000040102	5.61119	4.66426	6.46262	12.9696	14.5474	15.9287	1.25815	1.71236e-09	2.63366e-08	RPKMmore5
Rela	MGI:103290	ENSMUSG00000024927	131.519	159.23	134.541	76.0804	83.477	81.0846	-0.950934	1.7171e-09	2.63948e-08	RPKMmore5
Ebp	MGI:107822	ENSMUSG00000031168	83.7991	99.1163	84.2584	42.9006	38.7767	53.9695	-1.14086	1.7317e-09	2.66044e-08	RPKMmore5
Ksr2	MGI:3610315	ENSMUSG00000061578	0.029077	0.020082	0.038927	0.598426	0.303406	0.185531	3.37795	1.76679e-09	2.71286e-08	RPKMless5
Armcx2	MGI:1914666	ENSMUSG00000033436	39.3892	43.736	33.8135	87.6421	83.7197	90.7021	1.01978	1.78974e-09	2.74658e-08	RPKMmore5
Arrb1	MGI:99473	ENSMUSG00000018909	4.24644	5.53903	4.00744	11.7788	15.8912	12.0169	1.42593	1.85104e-09	2.83908e-08	RPKMmore5
Ttc39a	MGI:2444350	ENSMUSG00000028555	1.00469	1.21652	1.3647	7.20029	9.90592	3.53511	2.43029	1.85613e-09	2.84532e-08	RPKMless5
Col3a1	MGI:88453	ENSMUSG00000026043	9.2142	9.23391	11.4466	25.2468	37.106	19.4145	1.32384	1.87699e-09	2.87412e-08	RPKMmore5
Hmmr	MGI:104667	ENSMUSG00000020330	26.4319	29.7079	30.5062	57.9133	58.6602	64.5547	0.941336	1.87624e-09	2.87412e-08	RPKMmore5
Robo4	MGI:1921394	ENSMUSG00000032125	1.83126	5.92536	9.45918	0.746953	0.964113	0.622953	-2.96349	1.89279e-09	2.8967e-08	RPKMless5
Ak4	MGI:87979	ENSMUSG00000028527	0.92205	1.28353	1.10799	3.73891	4.15457	4.98094	1.90549	1.95426e-09	2.98913e-08	RPKMless5
Mroh1	MGI:2442558	ENSMUSG00000022558	47.6842	40.6055	45.9673	23.0419	28.2122	23.2726	-0.965758	1.95811e-09	2.99337e-08	RPKMmore5
Gm42761	MGI:5662898	ENSMUSG00000106985	0	0	0	0.898835	0.724329	0.738645	7.95214	1.95958e-09	2.99397e-08	RPKMless5
Cdkl2	MGI:1858227	ENSMUSG00000029403	6.16466	7.71191	9.71482	2.00042	2.32567	2.80276	-1.78606	2.00157e-09	3.05644e-08	RPKMless5
Nppb	MGI:97368	ENSMUSG00000029019	6.23022	4.0694	4.15346	0.786432	0.922305	0.754256	-2.67628	2.00371e-09	3.05802e-08	RPKMless5
BC055324	MGI:3590554	ENSMUSG00000041406	7.06811	6.89731	7.10666	20.8323	19.9927	17.6241	1.32488	2.01459e-09	3.07295e-08	RPKMmore5
Cited4	MGI:1861694	ENSMUSG00000070803	12.814	12.9994	19.1235	3.71768	4.8856	2.24281	-2.17313	2.01771e-09	3.076e-08	RPKMmore5
Zyx	MGI:103072	ENSMUSG00000029860	1185.21	1050.82	842.507	528.283	592.719	564.276	-1.07811	2.03951e-09	3.10754e-08	RPKMmore5
St3gal4	MGI:1316743	ENSMUSG00000032038	44.4927	43.9474	51.5576	23.3179	25.0815	23.5491	-1.08722	2.04886e-09	3.12007e-08	RPKMmore5
Rilpl1	MGI:1922945	ENSMUSG00000029392	11.6353	10.1534	10.9724	29.6936	28.9889	29.544	1.30862	2.05301e-09	3.12468e-08	RPKMmore5
Tshz3	MGI:2442819	ENSMUSG00000021217	0.14504	0.155106	0.220446	1.14638	0.8392	1.62538	2.6382	2.07359e-09	3.15427e-08	RPKMless5
Maml3	MGI:2389461	ENSMUSG00000061143	6.64142	7.55114	8.09478	3.37357	3.49126	2.40253	-1.38884	2.08891e-09	3.17533e-08	RPKMless5
Pde9a	MGI:1277179	ENSMUSG00000041119	0	0	0	0.256239	0.327124	0.38094	8.06221	2.08972e-09	3.17533e-08	RPKMless5
Msh6	MGI:1343961	ENSMUSG00000005370	26.8013	25.4963	31.1319	62.76	55.631	56.2626	0.938244	2.11889e-09	3.21788e-08	RPKMmore5
Egfr	MGI:95294	ENSMUSG00000020122	0.545481	0.636776	0.769963	2.4378	2.18602	2.55433	1.77169	2.14012e-09	3.24835e-08	RPKMless5
Ncapg	MGI:1930197	ENSMUSG00000015880	14.7552	14.4073	17.2551	33.8521	34.7617	37.2867	1.05783	2.14399e-09	3.25066e-08	RPKMmore5
Rab4b	MGI:105071	ENSMUSG00000053291	144.427	144.302	133.311	74.9248	68.085	81.3233	-1.02116	2.14363e-09	3.25066e-08	RPKMmore5
Usp54	MGI:1926037	ENSMUSG00000034235	7.0981	9.3995	12.062	25.1952	33.3582	18.0331	1.32132	2.16785e-09	3.28505e-08	RPKMmore5
Bcas3os2	MGI:1925670	ENSMUSG00000085514	0	0	0	1.91193	0.504845	1.17705	8.37112	2.20836e-09	3.3446e-08	RPKMless5
Shcbp1	MGI:1338802	ENSMUSG00000022322	19.7357	20.9351	20.2474	50.2046	48.6299	42.8945	1.09244	2.28166e-09	3.45373e-08	RPKMmore5
Prr33	MGI:3642289	ENSMUSG00000043795	0.471847	0.299758	0.372141	2.53693	2.50398	2.01193	2.46431	2.29352e-09	3.46979e-08	RPKMless5
Npas4	MGI:2664186	ENSMUSG00000045903	12.5012	12.9712	18.6194	3.69489	5.66018	1.94466	-2.08953	2.31349e-09	3.4981e-08	RPKMmore5
Osgin2	MGI:2384798	ENSMUSG00000041153	31.4187	31.4704	30.3893	14.4216	15.6632	14.9339	-1.17463	2.32163e-09	3.5085e-08	RPKMmore5
Wfdc8	MGI:2685552	ENSMUSG00000070533	0	0	0	0.645303	0.116388	0.23742	8.47855	2.32474e-09	3.51129e-08	RPKMless5
Ttbk1	MGI:2147036	ENSMUSG00000015599	0	0	0	0.105912	0.055006	0.126974	8.12844	2.32623e-09	3.51163e-08	RPKMless5
Snx13	MGI:2661416	ENSMUSG00000020590	28.3927	32.0425	40.2698	14.9935	18.8004	18.6731	-1.0381	2.35491e-09	3.55298e-08	RPKMmore5
Nfkbid	MGI:3041243	ENSMUSG00000036931	0	0	0	0.288865	0.488109	0.206677	8.12378	2.3956e-09	3.61242e-08	RPKMless5
Caskin2	MGI:2157062	ENSMUSG00000034471	12.887	12.8456	13.0737	24.9578	42.1705	30.3537	1.19338	2.4204e-09	3.64782e-08	RPKMmore5
Dusp9	MGI:2387107	ENSMUSG00000031383	0.929193	0.755289	0.969824	4.51523	3.44936	4.13447	2.05335	2.46053e-09	3.70629e-08	RPKMless5
Zfp462	MGI:107690	ENSMUSG00000060206	45.1864	47.2059	46.7513	25.3755	26.2206	25.3646	-0.896051	2.48152e-09	3.73588e-08	RPKMmore5
Crybb1	MGI:104992	ENSMUSG00000029343	1.50143	1.61373	1.20885	11.1693	5.59753	11.3754	2.54641	2.49758e-09	3.75801e-08	RPKMless5
Tmem51	MGI:2384874	ENSMUSG00000040616	0.941358	1.05431	0.830524	6.12307	3.35279	6.88085	2.39565	2.54878e-09	3.8309e-08	RPKMless5
Hmx3	MGI:107160	ENSMUSG00000040148	0.016371	0	0	1.26736	0.293689	0.755628	6.09271	2.55951e-09	3.84495e-08	RPKMless5
Gaa	MGI:95609	ENSMUSG00000025579	137.647	136.674	140.483	76.274	87.7648	59.2515	-1.00671	2.56592e-09	3.85249e-08	RPKMmore5
Med12l	MGI:2139916	ENSMUSG00000056476	0.72698	1.40568	1.40517	3.99761	4.5	4.36132	1.76595	2.56779e-09	3.85321e-08	RPKMless5
Ttk	MGI:1194921	ENSMUSG00000038379	7.81007	8.46181	9.46805	22.5372	22.5035	23.3859	1.28206	2.57142e-09	3.85657e-08	RPKMmore5
Trib3	MGI:1345675	ENSMUSG00000032715	18.6502	66.8275	67.3012	11.8916	6.16307	12.9383	-2.41688	2.64476e-09	3.96443e-08	RPKMmore5
Vnn1	MGI:108395	ENSMUSG00000037440	12.2212	22.8722	18.3094	4.1956	7.02372	5.24621	-1.81888	2.66388e-09	3.99094e-08	RPKMmore5
Inppl1	MGI:1333787	ENSMUSG00000032737	249.721	256.606	262.658	125.561	152.215	157.326	-0.954635	2.67398e-09	4.0039e-08	RPKMmore5
Fgf9	MGI:104723	ENSMUSG00000021974	11.7046	7.9936	9.0304	30.9057	31.2178	25.03	1.49151	2.67825e-09	4.00813e-08	RPKMmore5
Gm9817	MGI:3809102	ENSMUSG00000047061	24.7061	15.7837	15.1453	4.50895	6.36724	6.8356	-1.7881	2.73853e-09	4.09613e-08	RPKMmore5
Brca1	MGI:104537	ENSMUSG00000017146	6.90094	6.38477	8.30683	18.0942	16.1435	16.3409	1.09632	2.77295e-09	4.14538e-08	RPKMmore5
9430041J12Rik	MGI:1924573	ENSMUSG00000086155	1.84708	1.40705	4.58064	0.212984	0.439195	0.200835	-3.34536	2.7829e-09	4.15802e-08	RPKMless5
Dcaf6	MGI:1921356	ENSMUSG00000026571	29.1629	36.6667	39.8935	16.5397	20.6212	19.2307	-1.04026	2.79337e-09	4.17141e-08	RPKMmore5
Ntsr1	MGI:97386	ENSMUSG00000027568	0	0	0	0.558538	0.281679	0.052058	8.92042	2.79952e-09	4.17835e-08	RPKMless5
Gjb4	MGI:95722	ENSMUSG00000046623	0	0.127596	0.119652	2.55373	4.8412	1.0968	4.85539	2.80769e-09	4.18828e-08	RPKMless5
Gpd2	MGI:99778	ENSMUSG00000026827	30.668	34.5293	30.0729	17.7082	16.8639	18.6031	-0.963315	2.81132e-09	4.19026e-08	RPKMmore5
Tenm2	MGI:1345184	ENSMUSG00000049336	0.021666	0.130352	0.081551	2.67894	0.411752	1.5444	4.14036	2.81203e-09	4.19026e-08	RPKMless5
St6gal1	MGI:108470	ENSMUSG00000022885	81.1653	127.842	162.728	56.1984	64.9684	51.7457	-1.22717	2.82104e-09	4.20142e-08	RPKMmore5
Ccnd1	MGI:88313	ENSMUSG00000070348	184.21	148.096	117.544	369.016	334.292	490.444	1.2719	2.84309e-09	4.232e-08	RPKMmore5
Haglr	MGI:3026978	ENSMUSG00000075277	0	0.025283	0	0.572236	0.634428	0.448128	5.30509	2.84638e-09	4.23462e-08	RPKMless5
Mta3	MGI:2151172	ENSMUSG00000055817	73.0563	88.3661	84.539	43.0364	45.6102	48.7474	-0.986473	2.853e-09	4.23992e-08	RPKMmore5
Wasf1	MGI:1890563	ENSMUSG00000019831	35.4994	43.5262	50.8007	24.1559	20.7777	22.4899	-1.07158	2.85253e-09	4.23992e-08	RPKMmore5
Bcan	MGI:1096385	ENSMUSG00000004892	6.56297	5.89788	7.37691	2.23855	2.19736	1.52102	-1.95308	2.8643e-09	4.25443e-08	RPKMless5
Hfe	MGI:109191	ENSMUSG00000006611	39.9648	51.6529	59.8464	17.6119	27.0996	16.4686	-1.41173	2.88287e-09	4.27973e-08	RPKMmore5
Nmt2	MGI:1202298	ENSMUSG00000026643	123.313	109.34	92.4682	52.4808	52.4138	63.6341	-1.07944	2.90326e-09	4.30769e-08	RPKMmore5
Necab1	MGI:1916602	ENSMUSG00000040536	2.10501	1.5431	1.4698	0.247698	0.43825	0.394398	-2.34542	2.98834e-09	4.43157e-08	RPKMless5
Gm12840	MGI:3650917	ENSMUSG00000086320	1.06707	1.3421	2.31616	12.01	8.11665	10.0423	2.54452	3.0105e-09	4.46204e-08	RPKMmore5
Ormdl3	MGI:1913862	ENSMUSG00000038150	174.414	232.946	262.987	113.185	134.538	113.753	-1.0129	3.03699e-09	4.4989e-08	RPKMmore5
Myzap	MGI:2142908	ENSMUSG00000041361	12.8888	21.2403	31.7088	7.03321	8.78889	5.96057	-1.84277	3.07058e-09	4.54623e-08	RPKMmore5
Pcsk1	MGI:97511	ENSMUSG00000021587	0.269437	0.560133	0.602806	0	0.033645	0	-5.23013	3.08823e-09	4.56993e-08	RPKMless5
Gnao1	MGI:95775	ENSMUSG00000031748	0.07403	0.145151	0.12851	2.08957	0.738429	2.05858	3.05453	3.09332e-09	4.57501e-08	RPKMless5
Lox	MGI:96817	ENSMUSG00000024529	0.282935	0.488218	0.761548	2.83175	11.7109	3.05291	3.36178	3.17188e-09	4.68871e-08	RPKMless5
S1pr3	MGI:1339365	ENSMUSG00000067586	13.6281	8.94596	9.00959	25.5496	42.5205	27.4901	1.45661	3.22026e-09	4.75769e-08	RPKMmore5
Vangl2	MGI:2135272	ENSMUSG00000026556	2.61087	3.0502	2.62168	9.59181	8.48245	7.48007	1.47094	3.29013e-09	4.85833e-08	RPKMless5
Prrx1	MGI:97712	ENSMUSG00000026586	0.84255	1.05251	1.26299	4.77778	3.1962	7.57265	2.16533	3.30774e-09	4.88173e-08	RPKMless5
Hpcal1	MGI:1855689	ENSMUSG00000071379	131.234	141.918	137.365	77.3913	65.8782	84.6774	-0.976675	3.34697e-09	4.93701e-08	RPKMmore5
Gpr156	MGI:2653880	ENSMUSG00000046961	0.046861	0.204543	0.08253	1.27437	1.15082	0.935448	3.16512	3.43951e-09	5.07081e-08	RPKMless5
Lrp11	MGI:2442989	ENSMUSG00000019796	6.72893	10.0742	12.8876	2.51611	2.40638	3.68023	-1.89154	3.47361e-09	5.11565e-08	RPKMless5
Loxl4	MGI:1914823	ENSMUSG00000025185	18.6025	12.5709	10.1451	3.01712	5.75368	2.94372	-1.97385	3.51231e-09	5.1699e-08	RPKMmore5
Neurl1a	MGI:1334263	ENSMUSG00000006435	23.2983	16.5467	14.5809	6.05127	8.03469	6.94694	-1.52933	3.55554e-09	5.23075e-08	RPKMmore5
Antxr1	MGI:1916788	ENSMUSG00000033420	7.05346	6.11535	6.58979	17.3922	15.5672	16.6603	1.18865	3.56341e-09	5.23956e-08	RPKMmore5
Vsig10	MGI:2448533	ENSMUSG00000066894	50.2824	50.9337	65.1994	28.6702	33.461	27.6812	-1.02993	3.57411e-09	5.2525e-08	RPKMmore5
Spint1	MGI:1338033	ENSMUSG00000027315	1.55279	1.46602	1.89577	10.6064	9.97682	4.4902	2.24889	3.59308e-09	5.27759e-08	RPKMless5
Cbs	MGI:88285	ENSMUSG00000024039	0.190854	0.07389	0.103863	1.20565	1.17435	1.0806	3.0096	3.61781e-09	5.30935e-08	RPKMless5
Stat5a	MGI:103036	ENSMUSG00000004043	8.88293	9.61153	10.5129	3.46381	4.22035	2.9514	-1.55717	3.61853e-09	5.30935e-08	RPKMless5
Map6d1	MGI:3607784	ENSMUSG00000041205	0.426027	0.659223	0.898033	3.93551	3.24471	2.92814	2.22562	3.68783e-09	5.40531e-08	RPKMless5
Smurf1	MGI:1923038	ENSMUSG00000038780	72.1693	82.4664	62.2109	37.5956	42.5022	37.4355	-0.991743	3.6865e-09	5.40531e-08	RPKMmore5
Gprasp1	MGI:1917418	ENSMUSG00000043384	51.4068	57.8251	101.729	27.6585	34.2337	33.6187	-1.22843	3.71741e-09	5.4458e-08	RPKMmore5
Kif22	MGI:109233	ENSMUSG00000030677	38.4263	50.7564	41.3096	96.8235	89.3397	97.9966	1.0006	3.7237e-09	5.45212e-08	RPKMmore5
Hsph1	MGI:105053	ENSMUSG00000029657	32.2854	26.63	25.6785	66.9577	61.35	92.364	1.17832	3.83215e-09	5.60501e-08	RPKMmore5
Erich2os	MGI:3826593	ENSMUSG00000086515	0	0	0	1.48598	0.610524	1.11397	8.09642	3.8351e-09	5.60635e-08	RPKMless5
Leprot	MGI:2687005	ENSMUSG00000035212	170.858	222.677	205.342	106.491	114.606	119.574	-0.939183	3.83757e-09	5.60702e-08	RPKMmore5
Clca1	MGI:1346342	ENSMUSG00000028255	0.08575	0.194708	0.236522	0	0	0	-8.15352	3.91332e-09	5.71469e-08	RPKMless5
Plat	MGI:97610	ENSMUSG00000031538	38.0947	84.5527	79.4743	345.652	147.067	259.331	1.7769	3.92743e-09	5.73227e-08	RPKMmore5
Mn1	MGI:1261813	ENSMUSG00000070576	0.038247	0.079239	0.054608	0.454833	0.736012	0.254508	3.18666	3.96484e-09	5.78383e-08	RPKMless5
Fbxw26	MGI:3646662	ENSMUSG00000059547	0	0	0	0.454053	0.228997	0.311033	7.98718	4.09496e-09	5.9705e-08	RPKMless5
Acaa2	MGI:1098623	ENSMUSG00000036880	88.811	105.476	101.288	292.008	375.617	166.543	1.36392	4.10692e-09	5.9848e-08	RPKMmore5
AU040320	MGI:2140475	ENSMUSG00000028830	42.4311	54.3109	51.5581	26.0798	27.6711	30.5945	-0.973191	4.11865e-09	5.99875e-08	RPKMmore5
Cd80	MGI:101775	ENSMUSG00000075122	0	0	0	0.426657	0.192474	0.633348	8.23696	4.13566e-09	6.02036e-08	RPKMless5
Bub1b	MGI:1333889	ENSMUSG00000040084	24.3144	30.9443	30.2402	60.9845	55.755	64.1028	0.961551	4.18851e-09	6.0941e-08	RPKMmore5
Rfx2	MGI:106583	ENSMUSG00000024206	0.924593	0.746551	0.813912	4.55886	3.74084	3.06777	2.01896	4.24547e-09	6.17373e-08	RPKMless5
Col27a1	MGI:2672118	ENSMUSG00000045672	2.45932	3.93479	6.20081	1.24727	1.09245	0.924026	-2.08281	4.25562e-09	6.18524e-08	RPKMless5
Kcnma1	MGI:99923	ENSMUSG00000063142	1.62234	3.7502	4.14335	0.456816	0.194608	0.633541	-2.82596	4.27172e-09	6.20541e-08	RPKMless5
Prtg	MGI:2444710	ENSMUSG00000036030	0.026074	0.025931	0.053519	0.276298	0.268294	0.586869	3.28992	4.38917e-09	6.37267e-08	RPKMless5
Mme	MGI:97004	ENSMUSG00000027820	36.9631	53.5831	83.9629	26.9244	29.3821	19.2714	-1.24148	4.39377e-09	6.37603e-08	RPKMmore5
Nfix	MGI:97311	ENSMUSG00000001911	42.1166	31.4826	35.9331	83.1461	111.478	72.6762	1.12004	4.39992e-09	6.38161e-08	RPKMmore5
Pkp1	MGI:1328359	ENSMUSG00000026413	0	0	0	0.264379	0.088858	0.135872	8.2247	4.4164e-09	6.39931e-08	RPKMless5
Spg20	MGI:2139806	ENSMUSG00000036580	24.6906	22.1918	24.0939	51.3647	50.5513	49.2984	0.934046	4.41674e-09	6.39931e-08	RPKMmore5
Calcr	MGI:101950	ENSMUSG00000023964	0.450544	0.50649	0.536046	0.05876	0.089757	0.060209	-2.90666	4.43879e-09	6.4279e-08	RPKMless5
Capns1	MGI:88266	ENSMUSG00000001794	998.396	1073.93	925.52	566.121	564.806	600.882	-0.927819	4.57584e-09	6.62291e-08	RPKMmore5
Nrp2	MGI:1100492	ENSMUSG00000025969	24.353	19.3215	33.4109	9.26785	14.4698	10.4785	-1.31383	4.63168e-09	6.70023e-08	RPKMmore5
2310043M15Rik	MGI:1919180	ENSMUSG00000097768	0.299488	0.500055	0.576065	4.62989	2.91486	2.37498	2.71209	4.64041e-09	6.70938e-08	RPKMless5
Lurap1	MGI:1915325	ENSMUSG00000028701	2.44181	5.17832	4.40064	12.7017	15.0888	11.8056	1.59806	4.65689e-09	6.72968e-08	RPKMmore5
Ptger3	MGI:97795	ENSMUSG00000040016	0	0	0	0.206702	0.324284	0.130118	8.02049	4.68937e-09	6.7731e-08	RPKMless5
Eda	MGI:1195272	ENSMUSG00000059327	5.61063	8.06877	6.28433	1.89876	1.63105	2.78792	-1.79575	4.71989e-09	6.81364e-08	RPKMless5
Ticrr	MGI:1924261	ENSMUSG00000046591	4.55939	4.24791	4.71635	12.1935	10.8805	10.4529	1.18694	4.75167e-09	6.85595e-08	RPKMmore5
Hsd11b1	MGI:103562	ENSMUSG00000016194	3.72784	3.6841	3.33166	0.341561	0.764972	0.628189	-2.56001	4.84997e-09	6.99051e-08	RPKMless5
Pnpla8	MGI:1914702	ENSMUSG00000036257	42.4658	42.4378	51.7552	22.7232	26.4748	26.0302	-0.985408	4.84851e-09	6.99051e-08	RPKMmore5
Gm29630	MGI:5580336	ENSMUSG00000101549	0	0	0	2.90027	1.87412	0.917628	8.15569	4.94443e-09	7.12296e-08	RPKMless5
Ntf3	MGI:97380	ENSMUSG00000049107	0.064335	0.09813	0.563501	8.6844	7.14792	2.20936	4.41751	5.04603e-09	7.26555e-08	RPKMless5
Secisbp2l	MGI:1917604	ENSMUSG00000035093	30.8748	40.36	59.0614	19.8338	20.4446	22.6301	-1.171	5.07141e-09	7.29831e-08	RPKMmore5
Axl	MGI:1347244	ENSMUSG00000002602	583.821	468.183	411.483	224.136	255.121	276.935	-1.10508	5.09411e-09	7.32337e-08	RPKMmore5
Dkk2	MGI:1890663	ENSMUSG00000028031	0	0.120939	0.178887	8.06339	1.25044	5.24498	5.48743	5.21778e-09	7.49728e-08	RPKMless5
Il17rd	MGI:2159727	ENSMUSG00000040717	1.44513	2.27891	1.73985	7.63221	6.97645	4.37495	1.66396	5.30745e-09	7.62218e-08	RPKMless5
Zfp185	MGI:108095	ENSMUSG00000031351	1.34066	3.12819	3.27843	12.7077	14.6248	8.18227	2.07533	5.32683e-09	7.64605e-08	RPKMmore5
Nudt18	MGI:2385853	ENSMUSG00000045211	11.9195	14.9459	14.181	5.01532	5.72821	6.37838	-1.38557	5.35563e-09	7.68342e-08	RPKMmore5
Vsnl1	MGI:1349453	ENSMUSG00000054459	0.024666	0.163543	0	2.40143	1.7343	1.46507	4.63101	5.37067e-09	7.70102e-08	RPKMless5
Lonp2	MGI:1914137	ENSMUSG00000047866	104.856	108.893	100.492	58.7079	61.3189	59.1362	-0.886788	5.37484e-09	7.70302e-08	RPKMmore5
Psap	MGI:97783	ENSMUSG00000004207	666.804	643.645	683.313	386.735	426.641	376.105	-0.875349	5.39001e-09	7.72077e-08	RPKMmore5
Sh2b2	MGI:1345171	ENSMUSG00000005057	0.440298	0.300836	0.413568	1.99749	2.32289	2.38575	2.3014	5.41864e-09	7.75777e-08	RPKMless5
Bub1	MGI:1100510	ENSMUSG00000027379	19.1001	18.6813	19.9645	41.8609	38.7624	41.678	0.952057	5.46393e-09	7.81858e-08	RPKMmore5
Arc	MGI:88067	ENSMUSG00000022602	0.140543	0.181182	0.066028	1.14196	1.0689	1.0755	2.87283	5.46832e-09	7.82083e-08	RPKMless5
Gm18840	MGI:5011025	ENSMUSG00000107568	26.3409	29.4708	35.3916	6.68147	10.5022	8.96686	-1.92095	5.53149e-09	7.90303e-08	RPKMmore5
Hacd3	MGI:1889341	ENSMUSG00000033629	46.549	51.8113	56.9887	107.797	100.203	105.13	0.885305	5.52931e-09	7.90303e-08	RPKMmore5
Dek	MGI:1926209	ENSMUSG00000021377	51.4044	51.305	57.9549	124.813	102.886	92.4758	0.943123	5.53865e-09	7.90872e-08	RPKMmore5
Ophn1	MGI:2151070	ENSMUSG00000031214	10.9842	13.607	14.5693	4.75021	5.44576	7.23276	-1.32574	5.54118e-09	7.90872e-08	RPKMmore5
Smc3	MGI:1339795	ENSMUSG00000024974	36.9703	33.1167	40.6692	86.3258	75.7909	68.5822	0.926188	5.68786e-09	8.1139e-08	RPKMmore5
Gja1	MGI:95713	ENSMUSG00000050953	26.2873	28.9788	31.8596	61.9293	58.1867	58.5622	0.909638	5.71639e-09	8.15041e-08	RPKMmore5
Vash1	MGI:2442543	ENSMUSG00000021256	1.06173	1.251	0.790868	4.75596	4.04558	6.90685	2.19948	5.72999e-09	8.1656e-08	RPKMless5
Itga1	MGI:96599	ENSMUSG00000042284	0.430484	0.704662	0.500914	1.8436	2.85713	3.23698	2.1495	5.77939e-09	8.23178e-08	RPKMless5
9930014A18Rik	MGI:2444091	ENSMUSG00000097493	1.45206	1.42149	1.75575	6.43486	5.19127	4.84614	1.78732	5.80306e-09	8.26124e-08	RPKMless5
Crocc2	MGI:3045962	ENSMUSG00000084989	0	0	0	0.087945	0.274107	0.041711	8.65266	5.8103e-09	8.26731e-08	RPKMless5
Qser1	MGI:2138986	ENSMUSG00000074994	7.13555	8.29947	9.69975	17.974	17.2986	18.245	0.96684	5.87597e-09	8.35646e-08	RPKMmore5
Tslp	MGI:1855696	ENSMUSG00000024379	0.302308	0.275208	0.203469	1.75663	2.34889	2.50224	2.89439	6.09784e-09	8.66755e-08	RPKMless5
Pdlim3	MGI:1859274	ENSMUSG00000031636	0.695305	1.09523	0.401748	3.43363	6.26903	7.62546	2.83259	6.19396e-09	8.79517e-08	RPKMless5
Zfp839	MGI:1920055	ENSMUSG00000021271	11.4373	13.6651	21.9649	5.74044	5.86209	6.13501	-1.522	6.28273e-09	8.91666e-08	RPKMmore5
Hexb	MGI:96074	ENSMUSG00000021665	42.641	38.3754	39.5928	16.4879	20.6071	19.5104	-1.22184	6.39842e-09	9.0762e-08	RPKMmore5
Fem1b	MGI:1335087	ENSMUSG00000032244	15.5172	16.4131	17.7545	31.8118	33.5852	37.5912	0.925901	6.43133e-09	9.11501e-08	RPKMmore5
Rph3al	MGI:1923492	ENSMUSG00000020847	15.8635	20.2426	18.2419	7.22098	4.36918	6.75709	-1.68185	6.43234e-09	9.11501e-08	RPKMmore5
Vldlr	MGI:98935	ENSMUSG00000024924	14.1806	20.9821	17.4491	34.3066	38.7924	33.8594	1.07892	6.477e-09	9.1736e-08	RPKMmore5
Plscr2	MGI:1270860	ENSMUSG00000032372	7.78423	12.2059	16.2239	41.5659	43.1751	31.5087	1.56241	6.52953e-09	9.24329e-08	RPKMmore5
Prkd1	MGI:99879	ENSMUSG00000002688	32.0167	31.8552	30.9957	15.758	18.8046	17.5176	-0.995563	6.63309e-09	9.38509e-08	RPKMmore5
Arpc1a	MGI:1928896	ENSMUSG00000029621	234.693	270.768	304.055	147.992	155.059	150.591	-0.878989	6.65712e-09	9.41429e-08	RPKMmore5
Cbx3	MGI:108515	ENSMUSG00000029836	46.3674	41.1167	48.8325	106.859	98.4323	87.9216	0.961009	6.66268e-09	9.41736e-08	RPKMmore5
Tagln	MGI:106012	ENSMUSG00000032085	476.722	260.757	217.542	871.527	1154.72	1075.67	1.55315	6.73155e-09	9.50986e-08	RPKMmore5
Atp1a4	MGI:1351335	ENSMUSG00000007107	0	0	0	0.084962	0.227701	0.307139	8.23921	6.83752e-09	9.65465e-08	RPKMless5
Rgmb	MGI:1916049	ENSMUSG00000048027	19.8605	19.7042	18.5532	8.40701	8.99844	8.30089	-1.30859	6.8815e-09	9.7118e-08	RPKMmore5
Atp2b1	MGI:104653	ENSMUSG00000019943	102.117	102.577	117.35	71.2626	59.9062	58.7462	-0.890556	7.11229e-09	1.00273e-07	RPKMmore5
Zswim6	MGI:1914513	ENSMUSG00000032846	12.309	13.7738	16.1228	5.78835	6.1984	7.45504	-1.23972	7.22077e-09	1.01751e-07	RPKMmore5
Mroh2a	MGI:3705228	ENSMUSG00000079429	0.663647	0.550968	0.598189	2.65841	2.17665	2.27108	1.80156	7.24088e-09	1.01983e-07	RPKMless5
Dleu7	MGI:2447771	ENSMUSG00000048281	0	0.019818	0	0.510244	0.575624	0.74969	5.61994	7.30297e-09	1.02805e-07	RPKMless5
Ubqln4	MGI:2150152	ENSMUSG00000008604	51.5433	46.8416	44.3858	103.279	97.8409	100.511	0.93114	7.3874e-09	1.03941e-07	RPKMmore5
Fbxo2	MGI:2446216	ENSMUSG00000041556	0.7963	0.948711	0.872543	4.66337	5.99123	3.57828	2.30374	7.50667e-09	1.05458e-07	RPKMless5
Lurap1l	MGI:106510	ENSMUSG00000048706	0.178929	0.068774	0.131581	1.37857	2.08558	0.702018	3.28204	7.50527e-09	1.05458e-07	RPKMless5
Cdkn1b	MGI:104565	ENSMUSG00000003031	8.35372	11.2719	12.0743	24.7896	22.8594	28.7876	1.19465	7.72929e-09	1.08531e-07	RPKMmore5
Cdh24	MGI:1928330	ENSMUSG00000059674	2.27452	2.59688	3.36616	11.8954	9.22636	8.41432	1.71711	7.75422e-09	1.08826e-07	RPKMless5
Ccna2	MGI:108069	ENSMUSG00000027715	75.2044	78.8031	74.4734	157.733	148.791	148.046	0.861161	7.96615e-09	1.11744e-07	RPKMmore5
Gjb3	MGI:95721	ENSMUSG00000042367	0.025374	0.09814	0.183934	1.4375	2.50323	0.988218	3.80358	7.98775e-09	1.1198e-07	RPKMless5
Zfp354c	MGI:1353621	ENSMUSG00000044807	1.20728	1.31807	2.20105	5.13614	5.40547	6.29634	1.75276	7.99106e-09	1.1198e-07	RPKMless5
Sstr4	MGI:105372	ENSMUSG00000037014	0	0.139932	0.283306	3.65848	3.03395	2.31308	4.25924	8.00798e-09	1.1216e-07	RPKMless5
Gsap	MGI:2442259	ENSMUSG00000039934	0.000842	0	0.033901	0.642703	0.376726	0.2565	4.87934	8.08135e-09	1.13131e-07	RPKMless5
Kif20a	MGI:1201682	ENSMUSG00000003779	55.2376	64.4542	56.1615	119.911	117.547	117.389	0.882681	8.09443e-09	1.13257e-07	RPKMmore5
Bche	MGI:894278	ENSMUSG00000027792	4.01419	4.23984	6.06932	14.0549	13.2391	11.2245	1.29389	8.11784e-09	1.13527e-07	RPKMmore5
Il17re	MGI:1889371	ENSMUSG00000043088	0.409753	0.505969	1.85667	6.3242	13.9637	7.19198	3.0071	8.14571e-09	1.13859e-07	RPKMless5
Epb41l1	MGI:103010	ENSMUSG00000027624	58.0215	62.7194	64.8735	39.7887	31.6044	38.3147	-0.89191	8.15108e-09	1.13877e-07	RPKMmore5
Ralgds	MGI:107485	ENSMUSG00000026821	4.65271	6.82054	7.28564	16.853	17.3452	16.3328	1.35773	8.18736e-09	1.14326e-07	RPKMmore5
Sbk1	MGI:2135937	ENSMUSG00000042978	18.4433	21.9477	23.4916	69.5805	36.4145	60.17	1.24272	8.38401e-09	1.17013e-07	RPKMmore5
Rnpepl1	MGI:1914170	ENSMUSG00000026269	81.3746	61.9434	63.0086	32.7921	40.1511	40.9927	-0.971642	8.44744e-09	1.1778e-07	RPKMmore5
Sncb	MGI:1889011	ENSMUSG00000034891	35.7496	32.573	44.801	3.4445	2.8269	12.0419	-2.75954	8.4552e-09	1.17829e-07	RPKMmore5
Thra	MGI:98742	ENSMUSG00000058756	70.3977	82.8654	80.6705	34.2332	49.7045	26.2156	-1.20827	8.46339e-09	1.17884e-07	RPKMmore5
Rab10	MGI:105066	ENSMUSG00000020671	136.578	138.827	146.894	78.6096	78.7311	91.5448	-0.889794	8.51651e-09	1.18564e-07	RPKMmore5
Proser2	MGI:2442238	ENSMUSG00000045319	0.661778	0.551185	0.810677	2.85887	6.20583	2.7322	2.21324	8.60482e-09	1.19734e-07	RPKMless5
Gm9800	MGI:3710580	ENSMUSG00000045799	172.002	173.348	190.923	369.053	345.055	347.734	0.857122	8.84477e-09	1.23011e-07	RPKMmore5
Dynlt1b	MGI:98643	ENSMUSG00000096255	192.934	203.373	182.193	111.822	116.896	99.163	-0.951876	8.8717e-09	1.23324e-07	RPKMmore5
Elovl4	MGI:1933331	ENSMUSG00000032262	0.27818	0.483062	0.144033	2.9711	1.89853	2.25729	2.8051	8.87945e-09	1.2337e-07	RPKMless5
Ikzf1	MGI:1342540	ENSMUSG00000018654	0.035572	0.025526	0	0.695944	0.361982	0.39684	4.17846	8.96481e-09	1.24493e-07	RPKMless5
Cped1	MGI:2444814	ENSMUSG00000062980	0.230555	0.270539	0.572955	1.75604	1.92951	3.73833	2.64961	8.97515e-09	1.24575e-07	RPKMless5
Grin2b	MGI:95821	ENSMUSG00000030209	0	0	0.007186	0.114622	0.328992	0.06215	5.7555	9.23983e-09	1.28184e-07	RPKMless5
Gm15217	MGI:3705233	ENSMUSG00000079261	0	0	0	1.37521	0.87228	0.427186	8.09323	9.33493e-09	1.29439e-07	RPKMless5
Adamtsl5	MGI:1913798	ENSMUSG00000043822	52.0804	29.2585	25.2601	8.98299	11.533	10.6381	-2.00837	9.46646e-09	1.31197e-07	RPKMmore5
Ndnf	MGI:1915419	ENSMUSG00000049001	0.234299	0.172221	0.218061	0.961716	0.92163	0.62809	2.21372	9.48725e-09	1.31354e-07	RPKMless5
Thbs1	MGI:98737	ENSMUSG00000040152	110.827	134.252	100.714	233.162	395.55	249.815	1.21077	9.48453e-09	1.31354e-07	RPKMmore5
Arhgap22	MGI:2443418	ENSMUSG00000063506	10.3086	4.631	6.99324	23.4242	26.7324	21.2949	1.59091	9.49577e-09	1.31406e-07	RPKMmore5
Lhx9	MGI:1316721	ENSMUSG00000019230	0.089491	0.088667	0.13017	1.13739	0.506975	0.978074	2.7467	9.52942e-09	1.31741e-07	RPKMless5
Il10rb	MGI:109380	ENSMUSG00000022969	132.27	102.043	99.7835	37.6534	59.1236	35.2919	-1.38243	9.69132e-09	1.33912e-07	RPKMmore5
Pla2g7	MGI:1351327	ENSMUSG00000023913	2.36997	2.56757	5.85775	21.1148	22.2957	11.1954	2.21844	9.90427e-09	1.36786e-07	RPKMmore5
Epb41l5	MGI:103006	ENSMUSG00000026383	5.96072	8.01132	11.5636	20.8412	21.6206	22.087	1.26011	1.01738e-08	1.40369e-07	RPKMmore5
Cspg4	MGI:2153093	ENSMUSG00000032911	0.290727	0.313607	0.293604	1.1125	1.51871	4.27795	2.82216	1.02447e-08	1.41278e-07	RPKMless5
Rap1gap2	MGI:3028623	ENSMUSG00000038807	2.32592	1.67643	1.14359	6.08101	6.72008	7.91785	1.92346	1.02672e-08	1.41516e-07	RPKMless5
Slc16a7	MGI:1330284	ENSMUSG00000020102	0.107072	0.158898	0.228278	0.959566	1.10278	1.11399	2.54578	1.0522e-08	1.44958e-07	RPKMless5
P2rx7	MGI:1339957	ENSMUSG00000029468	0.943971	1.13426	1.89057	4.85252	5.18015	5.00118	1.80246	1.05477e-08	1.45239e-07	RPKMless5
Ppp6r2	MGI:1918724	ENSMUSG00000036561	28.5889	36.3283	39.1787	16.7532	18.2941	18.7391	-1.07515	1.05785e-08	1.4559e-07	RPKMmore5
Ppt1	MGI:1298204	ENSMUSG00000028657	108.158	129.451	158.599	81.1016	72.5705	66.4086	-0.955321	1.07489e-08	1.47863e-07	RPKMmore5
Zadh2	MGI:2444835	ENSMUSG00000049090	25.7404	26.7332	23.1653	57.5172	53.3579	49.2696	0.948093	1.08456e-08	1.49045e-07	RPKMmore5
Popdc2	MGI:1930150	ENSMUSG00000022803	0.195859	0.328103	0.330169	2.26612	1.67699	1.65208	2.52348	1.10991e-08	1.52378e-07	RPKMless5
Cblb	MGI:2146430	ENSMUSG00000022637	10.0229	13.9668	18.7357	5.49055	6.1583	6.89035	-1.31905	1.1225e-08	1.53954e-07	RPKMmore5
Dynlt1a	MGI:3807506	ENSMUSG00000092074	99.3178	104.546	94.552	49.9069	47.8804	48.5764	-1.1592	1.12247e-08	1.53954e-07	RPKMmore5
Olfml2b	MGI:2443310	ENSMUSG00000038463	267.937	348.477	243.863	111.423	160.77	157.331	-1.13187	1.12921e-08	1.54797e-07	RPKMmore5
Dmtn	MGI:99670	ENSMUSG00000022099	0.401105	0.232919	0.204611	2.62078	1.49863	1.45111	2.56473	1.14621e-08	1.5705e-07	RPKMless5
Sult1b1	MGI:2136282	ENSMUSG00000029269	0	0	0	0.131682	0.309911	0.231425	7.94933	1.17192e-08	1.60494e-07	RPKMless5
Schip1	MGI:1353557	ENSMUSG00000027777	71.562	88.8726	93.1872	45.7511	51.0423	46.3487	-0.919457	1.18069e-08	1.61616e-07	RPKMmore5
Phf21b	MGI:2443812	ENSMUSG00000016624	3.24504	6.15368	5.88363	0.806889	1.02603	1.24246	-2.13518	1.20892e-08	1.65398e-07	RPKMless5
Unc13a	MGI:3051532	ENSMUSG00000034799	1.51607	1.92388	1.24369	0.428561	0.51095	0.463254	-1.86974	1.21592e-08	1.66274e-07	RPKMless5
Akr1cl	MGI:1918111	ENSMUSG00000025955	50.8663	121.743	174.421	30.2543	33.5986	40.1216	-1.70512	1.21971e-08	1.6671e-07	RPKMmore5
Abr	MGI:107771	ENSMUSG00000017631	14.7628	12.4663	12.6474	31.9345	32.5126	22.9425	1.07092	1.24052e-08	1.69471e-07	RPKMmore5
Mccc1	MGI:1919289	ENSMUSG00000027709	88.2727	130.132	132.662	65.4962	57.7641	67.6915	-0.994767	1.2551e-08	1.71378e-07	RPKMmore5
Ctbp2	MGI:1201686	ENSMUSG00000030970	46.9319	49.5749	53.4954	119.55	94.5858	127.704	0.991749	1.25935e-08	1.71873e-07	RPKMmore5
Csf1r	MGI:1339758	ENSMUSG00000024621	0.781206	0.370951	0.299546	3.61352	12.4429	2.18763	3.4812	1.27419e-08	1.73728e-07	RPKMless5
Micu1	MGI:2384909	ENSMUSG00000020111	83.8565	93.1105	90.047	49.2355	41.0739	58.8396	-0.943949	1.27594e-08	1.73881e-07	RPKMmore5
Kctd15	MGI:2385276	ENSMUSG00000030499	1.49047	1.81393	1.46937	6.42023	5.75651	6.07637	1.81456	1.27685e-08	1.73919e-07	RPKMless5
Zc3hav1l	MGI:2443387	ENSMUSG00000047749	2.55584	2.49087	3.1157	7.5891	7.51879	7.25801	1.32742	1.29851e-08	1.76783e-07	RPKMless5
Pcna	MGI:97503	ENSMUSG00000027342	118.191	106.017	108.159	256.16	215.783	213.332	0.904598	1.31584e-08	1.79055e-07	RPKMmore5
Tbc1d9b	MGI:1924045	ENSMUSG00000036644	74.7284	102.844	88.766	48.3599	51.8433	53.9212	-0.941959	1.33544e-08	1.81633e-07	RPKMmore5
Cdk5	MGI:101765	ENSMUSG00000028969	44.8883	78.3452	92.0471	32.9451	31.9299	34.4523	-1.2372	1.3476e-08	1.83197e-07	RPKMmore5
Sh3bp5	MGI:1344391	ENSMUSG00000021892	182.565	181.226	197.608	94.0205	128.426	93.2852	-0.95709	1.36327e-08	1.85236e-07	RPKMmore5
Tbc1d9	MGI:1918560	ENSMUSG00000031709	61.9196	58.1795	56.9215	29.0503	31.6263	37.7066	-0.958436	1.37512e-08	1.86756e-07	RPKMmore5
Ap2a2	MGI:101920	ENSMUSG00000002957	189.404	182.152	144.7	74.4306	86.0142	106.297	-1.08585	1.40636e-08	1.90905e-07	RPKMmore5
Adgrg2	MGI:2446854	ENSMUSG00000031298	0.202651	0.225597	0.380769	2.88031	1.00524	2.01189	2.69308	1.40956e-08	1.91152e-07	RPKMless5
Tspyl4	MGI:106393	ENSMUSG00000039485	2.30162	1.80066	2.22128	8.43684	8.26055	5.6133	1.68226	1.40939e-08	1.91152e-07	RPKMless5
Csf3	MGI:1339751	ENSMUSG00000038067	0	0	0	0.785207	1.28553	0.1116	8.74732	1.41902e-08	1.92341e-07	RPKMless5
Atp2b2	MGI:105368	ENSMUSG00000030302	0	0	0	0.053565	0.375692	0.03318	9.11507	1.42162e-08	1.92599e-07	RPKMless5
Kctd12b	MGI:2444667	ENSMUSG00000041633	0.231095	0.238854	0.302954	1.35505	1.52123	1.03463	2.18849	1.43159e-08	1.9376e-07	RPKMless5
Gda	MGI:95678	ENSMUSG00000058624	1.05696	2.20221	1.74779	0.072419	0.116153	0.354793	-3.27353	1.44334e-08	1.95255e-07	RPKMless5
Gale	MGI:1921496	ENSMUSG00000028671	68.4024	78.8361	55.4312	30.0151	24.0594	35.9891	-1.25976	1.4471e-08	1.95668e-07	RPKMmore5
Gm4846	MGI:3643319	ENSMUSG00000086056	3.86637	3.81052	4.34921	0.915671	1.28828	0.866255	-2.09137	1.45581e-08	1.96751e-07	RPKMless5
Spop	MGI:1343085	ENSMUSG00000057522	116.315	108.618	114.247	68.8636	71.1617	63.4614	-0.859352	1.48006e-08	1.99931e-07	RPKMmore5
Col5a3	MGI:1858212	ENSMUSG00000004098	1.11454	1.8883	1.47139	0.35734	0.259429	0.437833	-2.19934	1.48785e-08	2.00886e-07	RPKMless5
Hoxa9	MGI:96180	ENSMUSG00000038227	0	0	0	0.124389	0.197458	0.188378	7.77873	1.49123e-08	2.01244e-07	RPKMless5
Ncapg2	MGI:1923294	ENSMUSG00000042029	8.47496	7.84663	10.6841	20.3918	20.5622	17.9157	0.998086	1.49809e-08	2.02071e-07	RPKMmore5
Nuak2	MGI:1921387	ENSMUSG00000009772	11.0644	16.0341	18.5295	34.1453	43.4997	36.3152	1.19752	1.50589e-08	2.03024e-07	RPKMmore5
Nasp	MGI:1355328	ENSMUSG00000028693	89.8983	77.3609	71.4596	204.026	164.7	146.439	0.986771	1.50926e-08	2.0338e-07	RPKMmore5
Gata2	MGI:95662	ENSMUSG00000015053	0.191342	0.29387	0.137823	1.37553	1.35641	1.30839	2.65104	1.51728e-08	2.04361e-07	RPKMless5
Hacl1	MGI:1929657	ENSMUSG00000021884	9.10603	12.0113	11.5043	4.30736	3.78965	4.23631	-1.60309	1.5634e-08	2.10472e-07	RPKMmore5
Serpinb9b	MGI:894668	ENSMUSG00000021403	0.784556	0.332043	0.407485	1.93343	4.66995	4.99227	2.77802	1.56571e-08	2.1068e-07	RPKMless5
Mmgt1	MGI:2384305	ENSMUSG00000061273	15.9079	15.7807	18.442	31.5186	35.9895	39.1051	0.963581	1.58058e-08	2.12578e-07	RPKMmore5
Sgk3	MGI:2182368	ENSMUSG00000025915	20.7474	22.4675	35.1133	8.8292	9.54278	13.9484	-1.36398	1.61807e-08	2.17515e-07	RPKMmore5
Eps8	MGI:104684	ENSMUSG00000015766	15.5897	14.7375	18.6916	5.09639	6.77812	8.79008	-1.37725	1.62298e-08	2.18069e-07	RPKMmore5
Pced1b	MGI:2446270	ENSMUSG00000044250	21.9698	25.6077	26.4677	13.1731	9.01295	9.39401	-1.35778	1.63222e-08	2.19204e-07	RPKMmore5
Usp51	MGI:3588217	ENSMUSG00000067215	0	0.035518	0.051645	0.847401	0.690427	0.427434	4.27137	1.66364e-08	2.23316e-07	RPKMless5
Mybpc1	MGI:1336213	ENSMUSG00000020061	0.030408	0.087366	0.182581	5.19209	0.565136	2.35425	4.12547	1.67089e-08	2.2418e-07	RPKMless5
Mtm1	MGI:1099452	ENSMUSG00000031337	8.74669	9.6294	14.7475	3.77533	3.08287	4.48586	-1.62474	1.67543e-08	2.2468e-07	RPKMmore5
Foxm1	MGI:1347487	ENSMUSG00000001517	40.621	51.8256	41.2063	97.6052	91.8788	83.5887	0.896361	1.69157e-08	2.26736e-07	RPKMmore5
Fnip2	MGI:2683054	ENSMUSG00000061175	2.868	1.75263	2.88799	7.17808	6.14178	6.32027	1.47797	1.69983e-08	2.27733e-07	RPKMless5
H19	MGI:95891	ENSMUSG00000000031	1.47122	2.62358	1.47848	16.6163	5.38403	10.6576	2.54015	1.72474e-08	2.30958e-07	RPKMmore5
Myo7a	MGI:104510	ENSMUSG00000030761	3.91933	10.2978	22.7579	2.34971	2.10687	2.62817	-2.4461	1.74861e-08	2.34042e-07	RPKMmore5
Entpd2	MGI:1096863	ENSMUSG00000015085	0	0	0.134029	1.74797	1.30176	1.55026	5.03251	1.75649e-08	2.34983e-07	RPKMless5
Gm38230	MGI:5611458	ENSMUSG00000102259	1.91227	2.75539	6.66777	0.310335	0.389447	0.609326	-3.1852	1.78107e-08	2.38157e-07	RPKMless5
Gm10425	MGI:3642471	ENSMUSG00000097081	0.642522	0.833059	1.16979	3.73402	5.16448	3.14417	2.06363	1.81209e-08	2.42188e-07	RPKMless5
Cdkn2b	MGI:104737	ENSMUSG00000073802	96.2714	121.645	79.3813	36.9501	29.9925	56.2381	-1.40002	1.83608e-08	2.45277e-07	RPKMmore5
Lrp2	MGI:95794	ENSMUSG00000027070	145.323	65.2471	57.5217	8.32124	17.7268	30.3507	-2.3945	1.83764e-08	2.45367e-07	RPKMmore5
Nudt3	MGI:1928484	ENSMUSG00000024213	226.067	259.007	239.348	138.734	124.358	155.021	-0.9021	1.86045e-08	2.48293e-07	RPKMmore5
Tyrobp	MGI:1277211	ENSMUSG00000030579	0	0	0	1.30682	0.598858	0.95766	7.85784	1.88262e-08	2.51131e-07	RPKMless5
Sod3	MGI:103181	ENSMUSG00000072941	76.5805	75.8281	61.8083	21.5783	42.7594	17.8355	-1.52017	1.89968e-08	2.53284e-07	RPKMmore5
Pyroxd2	MGI:1921830	ENSMUSG00000060224	13.8806	16.7691	19.0171	6.60319	8.04263	4.38776	-1.51069	1.91025e-08	2.54571e-07	RPKMmore5
Pter	MGI:107372	ENSMUSG00000026730	39.2466	37.2492	38.916	16.0306	21.9538	19.3902	-1.17651	1.97048e-08	2.62346e-07	RPKMmore5
Car3	MGI:88270	ENSMUSG00000027559	0	0.256117	0.12702	5.04005	6.66639	1.46337	4.9006	1.98209e-08	2.63766e-07	RPKMless5
Ccdc60	MGI:2141043	ENSMUSG00000043913	0	0	0	0.095217	0.228798	0.153489	7.86349	1.98438e-08	2.63944e-07	RPKMless5
Arhgap44	MGI:2144423	ENSMUSG00000033389	6.43447	6.24848	6.80765	16.5835	19.2434	14.352	1.23182	1.98636e-08	2.6408e-07	RPKMmore5
Wdtc1	MGI:2685541	ENSMUSG00000037622	38.822	49.7001	44.0035	24.3983	24.7493	26.8374	-0.924112	2.00643e-08	2.66621e-07	RPKMmore5
Stmn1	MGI:96739	ENSMUSG00000028832	262.096	266.063	221.877	547.043	527.545	473.208	0.908502	2.02613e-08	2.6911e-07	RPKMmore5
Cep126	MGI:2680221	ENSMUSG00000040729	0.882399	0.9253	1.66585	5.3057	4.26947	4.88955	1.94076	2.03102e-08	2.69501e-07	RPKMless5
Pf4	MGI:1888711	ENSMUSG00000029373	0.132511	0.064131	0.160091	2.03478	1.28876	1.50269	4.00292	2.0309e-08	2.69501e-07	RPKMless5
Psen2	MGI:109284	ENSMUSG00000010609	104.41	93.588	95.9998	50.5935	57.1707	55.3886	-0.95911	2.07578e-08	2.75309e-07	RPKMmore5
4933416E14Rik	MGI:1918430	ENSMUSG00000086996	0.694219	0.879943	1.30432	0.04401	0.147908	0.058454	-3.47811	2.08967e-08	2.77019e-07	RPKMless5
Serping1	MGI:894696	ENSMUSG00000023224	1.49781	1.61565	2.26236	6.97122	8.31518	6.11155	1.90439	2.09323e-08	2.77358e-07	RPKMless5
Etd	MGI:1916751	ENSMUSG00000060967	3.78538	9.7595	16.3282	0	0.282641	0.806256	-4.82569	2.12239e-08	2.81088e-07	RPKMless5
Lsm14b	MGI:3040677	ENSMUSG00000039108	61.2033	59.0525	57.0207	123.456	124.797	107.392	0.869651	2.19355e-08	2.90374e-07	RPKMmore5
[truncated: 18,667 more rows]

## Sheet: RPKM >5,|LFC| >1,FDR <0.05
5-6dpp_RT_upreg_genes	MGI ID	ENSEMBL ID	SC_TPM1	SC_TPM2	SC_TPM3	RT_TPM4	RT_TPM5	RT_TPM6	log2FC	PValue2	FDR		5-6dpp_SC_upreg_genes	MGI ID	ENSEMBL ID	SC_TPM1	SC_TPM2	SC_TPM3	RT_TPM4	RT_TPM5	RT_TPM6	log2FC	PValue2	FDR
Cdh4	MGI:99218	ENSMUSG00000000305	0.145621	0.107238	0.155778	86.1659	65.0602	57.6945	8.82767	3.98441e-241	1.10552e-236		Rgs10	MGI:1915115	ENSMUSG00000030844	391.751	363.663	327.326	63.3385	57.8795	64.0103	-2.65763	4.80765e-51	1.55108e-48
Pax8	MGI:97492	ENSMUSG00000026976	0.404113	0.574454	0.820292	244.726	210.673	177.142	8.30057	8.53793e-212	1.18447e-207		Arhgef3	MGI:1918954	ENSMUSG00000021895	106.595	138.031	151.627	18.9264	24.2353	23.1559	-2.70018	5.1163e-50	1.55997e-47
Adam12	MGI:105378	ENSMUSG00000054555	0.466678	0.593581	0.458063	50.0284	43.0025	39.0248	6.23124	2.31371e-179	2.13988e-175		Sema6c	MGI:1338032	ENSMUSG00000038777	378.631	438.341	467.418	37.9291	52.9235	65.2711	-3.15664	2.52055e-49	7.51991e-47
Clmn	MGI:2136957	ENSMUSG00000021097	0.168511	0.200281	0.161402	22.1051	19.143	29.2696	6.90864	4.25786e-161	2.95346e-157		Ttyh1	MGI:1889007	ENSMUSG00000030428	135.306	158.418	241.197	13.8641	23.3896	19.6878	-3.38795	4.34734e-46	1.13794e-43
Mal2	MGI:2146021	ENSMUSG00000024479	1.1002	0.836131	1.65109	180.85	158.818	139.784	6.93484	2.57874e-159	1.431e-155		Cgn	MGI:1927237	ENSMUSG00000068876	181.339	304.975	379.038	22.5931	24.6172	33.3143	-3.52857	1.65313e-45	4.13223e-43
Tbx1	MGI:98493	ENSMUSG00000009097	0.062147	0.118661	0.113514	74.9264	70.4474	54.8278	9.18255	3.77209e-157	1.74434e-153		Prss35	MGI:2444800	ENSMUSG00000033491	1690.57	2237.76	2329.73	228.11	303.299	368.874	-2.91816	1.23716e-44	2.98489e-42
Spry1	MGI:1345139	ENSMUSG00000037211	0.986038	1.40406	1.71239	92.0619	101.153	89.0105	5.86292	3.44249e-152	1.3645e-148		Igf2bp3	MGI:1890359	ENSMUSG00000029814	22.0421	23.124	23.3397	3.44357	2.40788	2.85028	-3.15953	1.68832e-44	4.03829e-42
Tmem171	MGI:2685751	ENSMUSG00000052485	0.715354	0.333046	0.541577	173.464	126.303	139.657	7.91912	2.03368e-151	7.05331e-148		Plppr4	MGI:106530	ENSMUSG00000044667	47.0158	46.8618	48.6654	6.65807	9.76699	8.91901	-2.60647	3.42321e-44	8.04918e-42
Tbx2	MGI:98494	ENSMUSG00000000093	1.3679	1.79037	1.83269	197.757	118.454	208.256	6.5899	1.2037e-137	3.71088e-134		Endod1	MGI:1919196	ENSMUSG00000037419	39.4024	57.301	61.199	7.97278	8.28355	10.0309	-2.70514	2.19776e-42	4.76398e-40
Igfbp4	MGI:96439	ENSMUSG00000017493	2.2459	3.39218	3.90406	229.848	180.959	200.3	5.92248	1.44473e-134	4.00856e-131		Mgarp	MGI:1914999	ENSMUSG00000037161	90.8801	116.385	117.984	10.832	8.01767	15.1177	-3.31818	1.561e-41	3.18467e-39
Aif1l	MGI:1919598	ENSMUSG00000001864	8.83419	7.84198	6.93885	291.096	338.03	239.193	5.05499	2.42706e-128	6.12193e-125		Dpysl5	MGI:1929772	ENSMUSG00000029168	86.6228	124.8	102.441	9.64279	8.93831	16.1513	-3.29208	1.67842e-41	3.39923e-39
Fgfr2	MGI:95523	ENSMUSG00000030849	1.9616	3.11992	3.10852	267.099	184.738	207.96	6.4454	1.37588e-125	3.18127e-122		Cst12	MGI:1916612	ENSMUSG00000027443	230.813	274.727	353.831	30.2909	49.2188	41.8945	-2.80404	8.4437e-40	1.55151e-37
Nell1	MGI:2443902	ENSMUSG00000055409	0.043256	0.087633	0.069678	24.5052	32.5091	26.1074	8.12045	1.17273e-121	2.50297e-118		Sptb	MGI:98387	ENSMUSG00000021061	16.3405	17.7312	22.1692	4.26122	4.66811	4.27426	-2.39464	4.15033e-39	7.38173e-37
Hspa12a	MGI:1920692	ENSMUSG00000025092	0.80659	0.809165	0.811812	40.0909	58.7211	35.1921	5.65054	1.98148e-120	3.92701e-117		Nt5e	MGI:99782	ENSMUSG00000032420	161.822	173.337	204.618	37.4708	48.9993	35.7497	-2.26861	2.43208e-38	4.11467e-36
Ephb2	MGI:99611	ENSMUSG00000028664	0.080885	0.207412	0.124231	17.5932	18.0644	20.9283	6.68754	1.02995e-113	1.90512e-110		Gstm6	MGI:1309467	ENSMUSG00000068762	783.117	1161.94	1711.15	82.3356	67.691	133.902	-3.68718	5.16969e-38	8.53799e-36
Podxl	MGI:1351317	ENSMUSG00000025608	1.29253	3.33207	3.16757	630.534	566.128	638.338	7.7517	1.92376e-113	3.33605e-110		BC021767	MGI:3615512	ENSMUSG00000085006	42.1827	96.8929	121.089	6.37948	8.95426	10.5085	-3.47608	5.2515e-38	8.62179e-36
Bcam	MGI:1929940	ENSMUSG00000002980	64.3431	71.4654	66.2734	1068.96	1093.41	915.609	3.7922	6.11847e-109	9.43129e-106		Gfpt2	MGI:1338883	ENSMUSG00000020363	43.2471	57.7037	63.9352	7.3729	8.11843	10.8179	-2.76535	5.45573e-38	8.90439e-36
Sorl1	MGI:1202296	ENSMUSG00000049313	0.084567	0.162352	0.118331	14.1436	16.2668	10.4787	6.64487	4.03434e-107	5.89141e-104		Mro	MGI:2152817	ENSMUSG00000064036	55.3978	91.6582	140.344	7.20428	10.396	6.87401	-3.7482	1.03262e-36	1.60062e-34
Fstl1	MGI:102793	ENSMUSG00000022816	10.5105	16.3127	14.6462	294.816	322.2	311.551	4.37363	5.84421e-107	8.10768e-104		Sdc4	MGI:1349164	ENSMUSG00000017009	733.058	995.317	1028.25	178.641	224.458	223.216	-2.25517	3.1582e-36	4.81469e-34
Blnk	MGI:96878	ENSMUSG00000061132	0.25454	0.171313	0.521434	109.89	156.515	81.4697	8.38786	1.60464e-105	2.12011e-102		Man2b2	MGI:1195262	ENSMUSG00000029119	73.0748	82.79	76.5437	15.3828	18.1222	20.4263	-2.25817	3.72648e-36	5.64999e-34
Gdf15	MGI:1346047	ENSMUSG00000038508	26.1037	20.5089	23.7333	425.932	474.956	392.855	3.99786	2.07684e-101	2.61928e-98		Pcdhgc3	MGI:1935201	ENSMUSG00000102918	161.893	138.744	160.463	27.5072	33.6696	38.1815	-2.37552	4.42206e-36	6.66818e-34
Sytl2	MGI:1933366	ENSMUSG00000030616	0.92694	0.960116	1.40001	79.2598	151.369	77.8017	6.62325	1.52819e-99	1.76672e-96		Gstm1	MGI:95860	ENSMUSG00000058135	8005.37	7563.34	8513.59	2092.5	2417.56	2351.29	-1.92982	7.08938e-36	1.05188e-33
Cacng7	MGI:1932374	ENSMUSG00000069806	1.02987	0.708868	0.812119	69.594	60.0816	45.1963	5.92864	7.65553e-98	8.49641e-95		Fshr	MGI:95583	ENSMUSG00000032937	40.5914	32.9915	33.4829	3.60995	4.88866	4.55891	-3.16707	3.17428e-35	4.53987e-33
Fzd4	MGI:108520	ENSMUSG00000049791	1.18195	1.88661	1.38936	44.6788	34.575	45.5821	4.67915	5.09669e-94	5.43895e-91		Fbxo17	MGI:1354707	ENSMUSG00000030598	60.0547	62.6044	70.3112	7.35636	6.5092	10.9773	-3.09321	1.13284e-34	1.51114e-32
Sox11	MGI:98359	ENSMUSG00000063632	0.149294	0.171256	0.38847	23.942	23.2744	25.7135	6.57383	9.25734e-94	9.51312e-91		Gm7329	MGI:3646271	ENSMUSG00000100774	1101.41	1470.91	1456.85	234.47	290.79	334.774	-2.34921	1.3308e-34	1.76672e-32
Ptn	MGI:97804	ENSMUSG00000029838	7.57573	5.95892	5.76255	224.394	263.527	149.802	4.8942	3.82787e-88	3.79314e-85		Esyt3	MGI:1098699	ENSMUSG00000037681	41.044	39.7529	44.8783	6.41716	8.4322	10.2834	-2.44483	2.17751e-33	2.70929e-31
Lama5	MGI:105382	ENSMUSG00000015647	4.01023	6.7455	5.87482	159.574	226.008	140.03	4.8676	2.71084e-85	2.59362e-82		Ttc12	MGI:2444588	ENSMUSG00000040219	29.3504	21.9438	22.8836	3.77795	3.28281	4.09413	-2.886	7.57979e-33	9.26471e-31
Klhl14	MGI:1921249	ENSMUSG00000042514	0.024699	0.047674	0.071796	18.8834	11.1816	13.3187	7.95084	1.51063e-81	1.39714e-78		Sobp	MGI:1924427	ENSMUSG00000038248	22.3166	29.5712	30.066	2.77674	1.81455	4.21785	-3.36844	1.57009e-32	1.89408e-30
Cacna2d3	MGI:1338890	ENSMUSG00000021991	0.149761	0.197379	0.116981	17.0862	16.412	13.9718	6.51224	1.25571e-80	1.1239e-77		Stard13	MGI:2385331	ENSMUSG00000016128	62.0678	57.7772	45.4987	11.7136	13.3705	14.7722	-2.19638	1.60815e-32	1.92326e-30
Sox17	MGI:107543	ENSMUSG00000025902	0.104673	0.02296	0.23474	66.8202	43.8312	41.1006	8.40049	1.30306e-80	1.12983e-77		Akr1b8	MGI:107673	ENSMUSG00000029762	1467.47	1517.89	1466.13	220.652	206.97	363.257	-2.61822	2.14523e-32	2.54366e-30
Sh3pxd2b	MGI:2442062	ENSMUSG00000040711	2.56136	3.43861	3.82248	47.6674	41.5956	53.8862	3.74341	8.24851e-80	6.93524e-77		Pls1	MGI:104809	ENSMUSG00000049493	40.1323	40.5709	35.5573	4.55273	6.94068	7.08651	-2.78333	2.16231e-32	2.55299e-30
Kcnip1	MGI:1917607	ENSMUSG00000053519	0.082171	0.113513	0.02482	29.7854	24.3721	32.6471	7.96772	1.51325e-79	1.2349e-76		Nudt19	MGI:94203	ENSMUSG00000034875	126.875	153.152	204.193	31.6874	37.5313	40.8424	-2.25814	2.63091e-32	3.07658e-30
Bcat1	MGI:104861	ENSMUSG00000030268	0.694989	1.22844	0.966638	84.074	55.6653	32.1958	5.85432	2.00577e-78	1.59006e-75		Defb36	MGI:2385956	ENSMUSG00000044863	112.642	139.206	186.875	9.16581	6.88021	14.6291	-3.94982	3.76609e-32	4.37214e-30
Cygb	MGI:2149481	ENSMUSG00000020810	0.200364	0.260071	0.455162	39.4531	50.7633	28.8376	6.88045	4.26294e-78	3.28554e-75		Lgmn	MGI:1330838	ENSMUSG00000021190	961.112	967.362	981.948	207.294	284.275	272.747	-2.05684	3.82876e-32	4.408e-30
Gprc5c	MGI:1917605	ENSMUSG00000051043	0.162612	0.223669	0.629255	58.2173	74.2543	58.614	7.43297	5.72893e-77	4.29608e-74		Igfbp3	MGI:96438	ENSMUSG00000020427	1075.37	1191.95	1177.67	163.793	256.049	282.143	-2.42032	6.3778e-32	7.19344e-30
Amot	MGI:108440	ENSMUSG00000041688	6.01848	6.30205	6.97393	63.663	59.3813	54.3535	3.01372	1.16368e-75	8.49668e-73		Gstm2-ps1	MGI:3648223	ENSMUSG00000107369	928.932	830.673	930.087	236.194	287.671	260.001	-1.90839	6.55036e-32	7.32848e-30
Col1a2	MGI:88468	ENSMUSG00000029661	4.767	5.14381	4.49013	65.6885	53.2545	77.5087	3.64212	1.58419e-73	1.09887e-70		Tspan17	MGI:102675	ENSMUSG00000030905	363.57	379.519	344.743	32.3886	35.888	66.7528	-3.09539	7.32889e-32	8.12586e-30
Aebp1	MGI:1197012	ENSMUSG00000020473	20.0876	30.9089	33.5068	497.623	379.504	383.15	3.77501	8.94654e-72	5.92875e-69		Crym	MGI:1921507	ENSMUSG00000025875	77.3362	133.688	101.877	8.1959	7.08642	14.5034	-3.50548	7.32079e-32	8.12586e-30
Rcn3	MGI:1277122	ENSMUSG00000019539	6.87817	9.11942	8.5608	109.171	103.041	110.267	3.58813	8.97454e-72	5.92875e-69		Gstm7	MGI:1915562	ENSMUSG00000004035	536.153	664.826	722.982	174.097	115.582	160.272	-2.21818	9.96579e-32	1.09727e-29
Il1r1	MGI:96545	ENSMUSG00000026072	6.25737	8.17652	7.06137	76.7805	97.1151	86.2348	3.4639	2.93863e-71	1.89617e-68		Ntn4	MGI:1888978	ENSMUSG00000020019	102.678	91.017	123.232	11.7802	21.9841	10.4774	-2.96463	1.0107e-31	1.10841e-29
Slc6a17	MGI:2442535	ENSMUSG00000027894	0.187434	0.137583	0.154975	29.147	23.7194	11.0237	6.83529	6.96113e-71	4.38962e-68		Me1	MGI:97043	ENSMUSG00000032418	1671.22	2176.56	2216.06	319.985	416.893	527.247	-2.38236	1.01959e-31	1.11376e-29
Celsr1	MGI:1100883	ENSMUSG00000016028	0.644932	1.0544	0.955501	17.3121	14.0908	14.5238	3.98708	1.08395e-70	6.68337e-68		Chchd10	MGI:2143558	ENSMUSG00000049422	1101.76	954.42	1073	340.628	290.822	300.837	-1.87858	1.3467e-31	1.46532e-29
Sfxn1	MGI:2137677	ENSMUSG00000021474	11.8713	13.8738	14.3321	118.057	133.124	106.631	3.03046	7.18998e-70	4.33681e-67		Grb14	MGI:1355324	ENSMUSG00000026888	54.7996	66.4442	80.4082	11.2929	13.935	14.8286	-2.37631	1.52689e-31	1.65488e-29
Ptpn14	MGI:102467	ENSMUSG00000026604	12.4389	14.6763	16.986	126.797	129.042	112.319	2.96124	7.01845e-69	4.05695e-66		Mical1	MGI:2385847	ENSMUSG00000019823	78.3062	99.7044	93.7302	21.1644	26.2441	25.8006	-2.037	1.92336e-31	2.06045e-29
Hoxb7	MGI:96188	ENSMUSG00000038721	0.351036	0.28583	0.508788	35.8229	29.897	28.6346	6.34187	4.22679e-68	2.3934e-65		Aard	MGI:2181621	ENSMUSG00000068522	353.603	517.531	655.742	35.5819	64.595	74.3094	-3.24085	2.21667e-31	2.36553e-29
Cotl1	MGI:1919292	ENSMUSG00000031827	13.8398	19.5103	17.6965	173.647	232.616	174.553	3.39761	1.87052e-67	1.03799e-64		Junb	MGI:96647	ENSMUSG00000052837	62.5978	59.1096	64.066	10.0449	14.8527	11.7715	-2.46911	2.49583e-31	2.64311e-29
Hs3st3b1	MGI:1333853	ENSMUSG00000070407	0.255713	0.22005	0.240576	9.88334	13.1439	12.9451	5.50556	2.44447e-67	1.32989e-64		Anpep	MGI:5000466	ENSMUSG00000039062	23.922	26.0992	33.7587	5.08672	4.20641	5.6858	-2.62552	3.37273e-31	3.55817e-29
Eml1	MGI:1915769	ENSMUSG00000058070	3.23656	3.88384	2.14322	100.451	64.4025	97.2868	4.66395	1.49194e-66	7.96063e-64		Jakmip1	MGI:1923321	ENSMUSG00000063646	17.5308	17.8026	19.7707	2.37007	1.89861	2.10022	-3.19087	6.2033e-31	6.49498e-29
Nr2f1	MGI:1352451	ENSMUSG00000069171	0.549829	0.502528	0.358519	24.9368	18.7006	19.8673	5.29106	1.91374e-66	1.00186e-63		Rasgef1c	MGI:1921813	ENSMUSG00000020374	13.2335	26.774	29.3376	1.66295	0.975906	1.9772	-3.91652	1.04463e-30	1.0656e-28
Unc5b	MGI:894703	ENSMUSG00000020099	1.45182	2.43635	1.34922	42.3879	53.8283	68.7549	4.84794	2.68592e-66	1.38007e-63		Grhpr	MGI:1923488	ENSMUSG00000035637	222.881	279.876	202.916	60.8975	55.0441	64.5298	-2.09779	1.36436e-30	1.38665e-28
Kcnk5	MGI:1336175	ENSMUSG00000023243	2.99518	6.63572	4.47775	107.845	105.898	116.203	4.4238	7.52821e-66	3.79777e-63		Bcat2	MGI:1276534	ENSMUSG00000030826	151.63	221.045	212.455	47.0281	53.0196	54.6113	-2.04191	1.85582e-30	1.87242e-28
Nr2f2	MGI:1352452	ENSMUSG00000030551	0.987923	1.45725	1.01853	33.2212	34.1705	29.3871	4.57704	9.8775e-66	4.89395e-63		Bmper	MGI:1920480	ENSMUSG00000031963	68.5785	58.1752	57.4469	8.97942	13.6682	14.3894	-2.44465	2.04285e-30	2.05366e-28
Wipf1	MGI:2178801	ENSMUSG00000075284	0.50408	0.376633	0.438827	15.2798	13.5867	14.5253	4.86963	1.4932e-65	7.2685e-63		Efhd2	MGI:106504	ENSMUSG00000040659	140.516	161.526	157.616	35.3399	44.6957	47.3388	-1.97685	3.14051e-30	3.11202e-28
Islr	MGI:1349645	ENSMUSG00000037206	2.51946	3.26887	4.4169	65.015	88.9584	59.9048	4.27179	1.23128e-64	5.89021e-62		Slc27a6	MGI:3036230	ENSMUSG00000024600	91.8483	76.8802	100.577	21.6701	26.75	24.204	-2.01786	3.32702e-30	3.27667e-28
Slit2	MGI:1315205	ENSMUSG00000031558	0.744814	1.11306	1.16621	16.3564	12.8571	13.2062	3.76627	1.85561e-62	8.72641e-60		Plekho2	MGI:2143132	ENSMUSG00000050721	186.546	200.034	190.261	40.6336	54.5515	57.7499	-2.04224	4.64696e-30	4.55599e-28
E330013P04Rik	MGI:2147732	ENSMUSG00000053117	0.354438	0.595575	0.498157	43.6505	25.9911	29.2615	5.78638	1.67967e-61	7.76734e-59		Stat1	MGI:103063	ENSMUSG00000026104	137.394	184.19	240.953	31.6883	43.9696	41.6538	-2.29458	9.40976e-30	9.00287e-28
Loxl1	MGI:106096	ENSMUSG00000032334	1.5556	2.66995	1.89058	35.4446	42.8769	41.4831	4.16331	2.21376e-61	1.00694e-58		Mageb7-ps	MGI:2148171	ENSMUSG00000082450	23.0294	21.5414	32.1951	0.848439	1.56257	1.69	-4.33358	1.48492e-29	1.40616e-27
Mex3a	MGI:1919890	ENSMUSG00000074480	2.30895	2.86695	3.38524	31.1119	30.6938	26.0931	3.23577	2.42491e-60	1.08519e-57		Gm10419	MGI:3642823	ENSMUSG00000072769	33.3321	41.072	41.7819	9.51221	5.76901	6.67089	-2.63391	1.66085e-29	1.56741e-27
Gjc1	MGI:95718	ENSMUSG00000034520	2.165	2.35421	2.08786	50.4643	39.3725	46.3209	4.03502	1.05537e-58	4.57535e-56		Slc25a45	MGI:2147731	ENSMUSG00000024818	36.0228	32.7103	27.8619	4.48674	5.03998	5.4127	-2.70074	5.0079e-29	4.63164e-27
Cds1	MGI:1921846	ENSMUSG00000029330	0.589674	1.13975	1.27786	36.9915	73.5306	39.267	5.50774	1.90631e-58	8.13729e-56		Map6	MGI:1201690	ENSMUSG00000055407	291.95	200.895	206.306	30.6821	38.2476	56.5352	-2.77574	5.17831e-29	4.74182e-27
Plekha6	MGI:2388662	ENSMUSG00000041757	1.25057	1.00781	0.711188	31.623	18.6242	23.0184	4.30073	9.55436e-58	4.0166e-55		Ric3	MGI:2443887	ENSMUSG00000048330	13.8941	21.5127	22.4765	1.63788	0.869053	2.20096	-3.85464	5.48427e-29	5.00547e-27
Serpinf1	MGI:108080	ENSMUSG00000000753	1.42158	2.63901	1.30767	62.7867	33.4664	65.6628	5.14076	1.58076e-57	6.54622e-55		Slc47a2	MGI:3588190	ENSMUSG00000069855	9.17414	11.3063	16.4188	0.954044	0.912231	0.819193	-3.86316	5.54011e-29	5.03986e-27
Kdr	MGI:96683	ENSMUSG00000062960	2.72407	2.08373	1.18203	129.046	66.2274	105.973	5.506	1.12231e-56	4.51299e-54		Rnf181	MGI:1913760	ENSMUSG00000055850	508.807	569.874	623.985	132.428	186.424	180.035	-1.78199	7.30602e-29	6.58158e-27
Id4	MGI:99414	ENSMUSG00000021379	0.259067	0.541761	0.249278	30.5576	44.5903	26.2418	6.41738	2.35695e-56	9.34229e-54		Etnk2	MGI:2443760	ENSMUSG00000070644	35.3983	60.9691	67.0266	3.08771	3.99352	6.91724	-3.59561	8.22271e-29	7.28905e-27
Ppp2r2b	MGI:1920180	ENSMUSG00000024500	0.151031	0.540616	0.330283	43.8636	35.7036	27.9185	6.48028	3.68451e-56	1.43986e-53		Dhh	MGI:94891	ENSMUSG00000023000	62.6094	87.2183	79.0066	8.0134	7.73641	15.3383	-2.99803	1.11185e-28	9.73168e-27
Ackr3	MGI:109562	ENSMUSG00000044337	0.210115	0.19779	0.291453	14.3128	11.5668	11.5793	5.53959	5.71151e-56	2.201e-53		Sh3d19	MGI:1350923	ENSMUSG00000028082	73.6886	88.9335	114.145	17.3351	22.3313	27.445	-2.22207	1.23218e-28	1.07173e-26
Pxylp1	MGI:2442444	ENSMUSG00000043587	2.3886	2.17421	2.37039	34.6091	48.7942	32.5196	3.88311	2.14766e-55	8.16285e-53		Ccdc141	MGI:1919735	ENSMUSG00000044033	26.3784	27.3423	31.4551	5.53808	8.38954	6.24146	-2.21707	1.32499e-28	1.14885e-26
Tns1	MGI:104552	ENSMUSG00000055322	4.54918	5.18474	6.64148	37.2688	40.241	34.8281	2.65823	5.18175e-55	1.91697e-52		Rab7b	MGI:2442295	ENSMUSG00000052688	56.7498	51.3365	49.3551	10.6176	12.5738	15.7562	-2.15822	1.61736e-28	1.38504e-26
L1cam	MGI:96721	ENSMUSG00000031391	0.200085	0.155955	0.118053	21.1624	18.1085	9.48933	6.20712	3.82289e-54	1.39566e-51		Dtx1	MGI:1352744	ENSMUSG00000029603	44.1075	45.4006	49.0877	13.0638	15.4872	10.8236	-1.95004	5.49491e-28	4.57843e-26
Clec2l	MGI:2141402	ENSMUSG00000079598	0.868559	1.45373	1.47068	62.681	71.9193	36.4211	5.35661	2.32137e-53	8.36476e-51		Fah	MGI:95482	ENSMUSG00000030630	31.7448	37.4201	37.9656	4.84396	6.15995	6.14873	-2.76703	5.52684e-28	4.59125e-26
Asph	MGI:1914186	ENSMUSG00000028207	3.68699	4.31075	3.90877	35.7379	31.5078	37.7464	2.98663	1.13273e-52	4.02931e-50		Reep2	MGI:2385070	ENSMUSG00000038555	256.676	302.913	291.943	74.0355	88.3421	96.2647	-1.84435	6.7617e-28	5.58363e-26
Tspan13	MGI:1913359	ENSMUSG00000020577	0.555559	0.845846	0.596208	42.0457	22.0655	42.5142	5.59876	1.9597e-52	6.79673e-50		Rab31	MGI:1914603	ENSMUSG00000056515	232.606	319.903	348.38	71.3357	85.782	89.7227	-1.98773	6.83869e-28	5.63045e-26
Amph	MGI:103574	ENSMUSG00000021314	0.133169	0.123075	0.15196	15.9306	8.34072	10.0392	6.16116	1.8679e-51	6.32033e-49		Tm6sf1	MGI:1933209	ENSMUSG00000038623	20.4991	23.1269	18.8215	1.9791	1.47521	2.74699	-3.5251	6.94643e-28	5.70224e-26
Plekhg3	MGI:2388284	ENSMUSG00000052609	6.50728	6.81987	6.23106	69.6073	44.4331	57.2498	2.99767	1.92729e-51	6.44273e-49		Aldh1l1	MGI:1340024	ENSMUSG00000030088	19.7249	25.335	26.9801	2.47944	3.50081	3.23976	-2.81411	7.7535e-28	6.32731e-26
Nt5dc2	MGI:1917271	ENSMUSG00000071547	18.7077	25.0487	21.8092	188.914	145.662	186.994	2.86477	4.16705e-51	1.37642e-48		Hebp2	MGI:1860084	ENSMUSG00000019853	91.1042	133.135	110.806	15.0681	13.9962	25.755	-2.73209	9.13892e-28	7.41428e-26
Chdh	MGI:1860776	ENSMUSG00000015970	0.416387	0.33793	0.83656	26.8662	40.1007	18.5787	5.6153	4.50243e-51	1.4697e-48		Reep1	MGI:1098827	ENSMUSG00000052852	194.762	183.74	221.068	27.2778	41.4791	52.2852	-2.43022	9.68175e-28	7.80901e-26
Tmem108	MGI:1932411	ENSMUSG00000042757	1.16307	2.50265	1.66752	47.6786	53.9888	28.6749	4.54515	9.7259e-51	3.10178e-48		Lrp8	MGI:1340044	ENSMUSG00000028613	45.2765	34.5342	57.9698	23.532	23.0321	26.4341	-1.96391	1.01899e-27	8.19505e-26
Bgn	MGI:88158	ENSMUSG00000031375	11.0622	10.1124	10.0915	84.9402	79.7363	113.92	3.01257	3.10746e-50	9.79769e-48		Spire2	MGI:2446256	ENSMUSG00000010154	67.9061	68.6783	67.6762	17.5922	21.4909	20.8933	-1.89676	1.04597e-27	8.3877e-26
Eddm3b	MGI:2684921	ENSMUSG00000072575	0.06907	0.160411	0.084592	47.9126	23.9437	19.3842	7.95497	3.47215e-50	1.07042e-47		Clcn2	MGI:105061	ENSMUSG00000022843	73.3089	135.871	124.762	24.8568	25.8925	26.2846	-2.28862	1.38549e-27	1.10465e-25
Apcdd1	MGI:3513977	ENSMUSG00000071847	1.26674	1.92027	1.20773	65.6258	31.8009	40.2913	4.82788	1.10349e-49	3.32797e-47		Ezh1	MGI:1097695	ENSMUSG00000006920	45.7812	46.9045	53.3801	10.1427	14.4084	13.3926	-2.0048	1.90086e-27	1.51121e-25
Fbln1	MGI:95487	ENSMUSG00000006369	1.5442	1.9642	2.40564	25.9278	29.5153	33.4904	3.77163	3.85831e-49	1.13886e-46		Gpr37	MGI:1313297	ENSMUSG00000039904	34.3807	54.4871	48.8622	3.89323	3.20629	7.85161	-3.32524	2.06203e-27	1.63466e-25
Fn1	MGI:95566	ENSMUSG00000026193	7.43814	18.8934	14.6126	237.654	341.157	303.95	4.3132	4.83305e-49	1.41156e-46		Aldh1a2	MGI:107928	ENSMUSG00000013584	99.1475	169.327	152.98	18.1486	11.9984	26.3691	-3.01529	2.36577e-27	1.8648e-25
Slc1a3	MGI:99917	ENSMUSG00000005360	0.038102	0.104759	0.055376	9.78646	22.131	10.1284	8.02385	1.01567e-48	2.93548e-46		Colgalt1	MGI:1924348	ENSMUSG00000034807	403.741	442.856	388.102	90.1637	101.027	134.971	-2.0477	3.85402e-27	2.99534e-25
Meis2	MGI:108564	ENSMUSG00000027210	1.24254	1.03636	1.87059	25.1544	25.8023	24.8107	3.93439	1.03469e-48	2.95964e-46		Gm14569	MGI:3705243	ENSMUSG00000091556	97.4632	116.944	233.786	6.95532	9.75471	14.0886	-3.99408	4.01275e-27	3.10133e-25
Idh2	MGI:96414	ENSMUSG00000030541	80.992	75.7322	78.6371	494.815	456.578	393.007	2.37351	3.79924e-48	1.07565e-45		Rnd2	MGI:1338755	ENSMUSG00000001313	117.748	217.24	187.726	25.8004	18.2712	34.7067	-2.84514	5.02261e-27	3.83904e-25
Myh10	MGI:1930780	ENSMUSG00000020900	38.0657	46.726	39.5375	231.554	247.373	218.787	2.37947	8.57953e-48	2.40452e-45		Abhd6	MGI:1913332	ENSMUSG00000025277	101.81	115.948	101.228	21.1087	21.0456	31.8725	-2.22689	6.05689e-27	4.60423e-25
Hs3st3a1	MGI:1333861	ENSMUSG00000047759	0.76379	0.915735	0.902501	13.0691	18.8298	19.4426	4.18398	2.14963e-47	5.96436e-45		Rab13	MGI:1927232	ENSMUSG00000027935	116.989	121.808	113.042	27.8391	33.3354	33.8161	-2.00985	6.18076e-27	4.68556e-25
S100a16	MGI:1915110	ENSMUSG00000074457	0.25397	0.745286	1.16127	58.4074	80.019	48.947	6.30773	2.83917e-47	7.79955e-45		Bdh1	MGI:1919161	ENSMUSG00000046598	57.8687	53.8445	42.2199	9.22681	10.7094	13.6478	-2.3748	6.93818e-27	5.20289e-25
Ncs1	MGI:109166	ENSMUSG00000062661	1.18937	1.13486	0.850059	18.7893	15.5099	20.8066	3.97403	5.23523e-47	1.42409e-44		Clu	MGI:88423	ENSMUSG00000022037	4154.33	6460.82	9608.88	998.068	864.923	1337.2	-2.79161	7.73253e-27	5.78293e-25
Gxylt2	MGI:2682940	ENSMUSG00000030074	0.821272	0.545682	0.673521	16.1357	9.76086	14.117	4.14698	6.14954e-47	1.65656e-44		Qpct	MGI:1917786	ENSMUSG00000024084	213.674	261.366	311.217	49.5777	69.8024	75.9307	-2.12786	7.98663e-27	5.95691e-25
C3	MGI:88227	ENSMUSG00000024164	0.552599	0.738948	1.54969	199.349	520.101	127.05	8.09413	7.22453e-47	1.92742e-44		Fam78a	MGI:2443569	ENSMUSG00000050592	15.3856	20.2747	31.1269	1.75763	3.24168	2.92272	-3.24672	1.91583e-26	1.39885e-24
Parm1	MGI:2443349	ENSMUSG00000034981	4.50223	5.33103	5.40743	52.7779	66.351	35.2176	3.20907	9.45827e-47	2.49933e-44		Kdm7a	MGI:2443388	ENSMUSG00000042599	28.7803	35.5921	52.7708	4.62185	5.06901	9.32155	-2.78656	1.93524e-26	1.40933e-24
4930426D05Rik	MGI:1921894	ENSMUSG00000043168	0	0	0	14.9011	9.13326	6.84521	12.573	5.2793e-46	1.35629e-43		Plekhb1	MGI:1351469	ENSMUSG00000030701	37.3534	72.3379	97.1366	8.52914	7.05227	9.79973	-3.12621	3.33483e-26	2.37862e-24
Hmgb3	MGI:1098219	ENSMUSG00000015217	55.2663	101.66	100.29	1528.03	1138.27	873.727	3.65624	1.67473e-45	4.14884e-43		Gm2a	MGI:95762	ENSMUSG00000000594	203.227	340.615	336.997	73.4348	61.9236	81.104	-2.14371	4.30387e-26	3.04631e-24
Dkk3	MGI:1354952	ENSMUSG00000030772	0.920543	3.00981	1.76829	62.334	58.8343	52.8527	4.80791	6.70398e-45	1.64609e-42		Plcd1	MGI:97614	ENSMUSG00000010660	116.087	116.507	92.4509	24.3496	28.6106	33.8292	-2.03698	4.87366e-26	3.44083e-24
Hoxb6	MGI:96187	ENSMUSG00000000690	0.072868	0.040261	0.169465	11.0592	10.2864	10.6153	6.60625	1.0086e-44	2.4548e-42		Rab27b	MGI:1931295	ENSMUSG00000024511	20.4342	24.6328	23.056	2.89286	3.01907	4.31516	-2.74723	7.12483e-26	4.95453e-24
Gldc	MGI:1341155	ENSMUSG00000024827	1.13713	1.3691	1.17411	20.5178	15.1396	19.9285	3.78608	1.71302e-44	4.06234e-42		Sema5a	MGI:107556	ENSMUSG00000022231	37.7699	54.9562	54.1267	16.4445	13.5677	14.6552	-1.84079	1.00056e-25	6.87168e-24
Rasa4	MGI:1858600	ENSMUSG00000004952	0.074552	0.064308	0.139805	13.791	18.1082	8.31189	6.46766	4.27632e-44	9.97066e-42		Scara3	MGI:2444418	ENSMUSG00000034463	88.4434	104.915	129.227	29.0429	19.4268	31.0929	-2.1398	1.17044e-25	7.97912e-24
Prom1	MGI:1100886	ENSMUSG00000029086	0.060141	0.135786	0.198874	12.2055	8.27926	11.3205	5.98094	9.01812e-44	2.08514e-41		Prkar2b	MGI:97760	ENSMUSG00000002997	65.8333	76.9089	92.8634	25.3882	21.4818	26.9073	-1.79168	1.405e-25	9.48494e-24
Irs4	MGI:1338009	ENSMUSG00000054667	0.087162	0.180073	0.119038	12.8122	5.6287	16.1963	6.34769	2.3004e-43	5.27496e-41		Zfp385b	MGI:2444734	ENSMUSG00000027016	30.4161	32.3641	31.7029	3.33673	3.33971	6.19942	-2.98719	1.60005e-25	1.07235e-23
Trp53i11	MGI:2670995	ENSMUSG00000068735	7.23661	7.31585	8.73347	57.1661	67.2979	46.8364	2.7528	2.79832e-43	6.36412e-41		Mkrn1	MGI:1859353	ENSMUSG00000029922	301.797	390.945	376.047	86.6535	88.2132	124.434	-1.93587	2.2217e-25	1.47826e-23
Cthrc1	MGI:1915838	ENSMUSG00000054196	0.18958	0.31791	0.686498	44.9557	23.0617	44.5975	6.60036	4.23318e-43	9.54908e-41		Sntb1	MGI:101781	ENSMUSG00000060429	10.7339	11.276	11.7504	1.56708	1.46105	1.22359	-3.12852	2.54117e-25	1.68275e-23
Cbr2	MGI:107200	ENSMUSG00000025150	0	0	0.051921	15.4059	14.4378	8.01537	9.15709	5.81289e-43	1.30068e-40		Cited1	MGI:108023	ENSMUSG00000051159	60.283	70.693	141.682	7.70886	11.1114	5.72602	-3.57788	2.79609e-25	1.84667e-23
Pde7b	MGI:1352752	ENSMUSG00000019990	0.074952	0.341232	0.238011	27.3711	10.358	22.6294	6.40352	7.09288e-43	1.57439e-40		Serpinb6a	MGI:103123	ENSMUSG00000060147	1187.5	1118.59	945.66	234.496	282.665	362.098	-1.98582	3.05333e-25	1.99806e-23
Cdh11	MGI:99217	ENSMUSG00000031673	0.609311	1.56001	2.03512	37.4531	48.8922	36.9512	4.76488	1.23622e-42	2.72224e-40		Kcnk13	MGI:2384976	ENSMUSG00000045404	16.654	14.9293	11.7607	1.15206	1.40046	2.00281	-3.37483	5.10307e-25	3.28514e-23
Egln3	MGI:1932288	ENSMUSG00000035105	0.967699	0.851524	0.779404	33.7819	46.0269	17.2351	5.07469	2.1734e-42	4.74827e-40		Cldn10	MGI:1913101	ENSMUSG00000022132	6.67527	13.2926	12.9039	0.899485	0.696886	0.864904	-3.85115	1.30771e-24	8.30294e-23
Emx2	MGI:95388	ENSMUSG00000043969	0.671396	2.08381	2.6829	85.6736	58.5999	63.2804	5.1444	2.58801e-42	5.56643e-40		Rnft1	MGI:1924142	ENSMUSG00000020521	42.6685	44.8989	49.2604	11.8306	14.3001	15.5567	-1.81503	1.47038e-24	9.29552e-23
Des	MGI:94885	ENSMUSG00000026208	7.6958	11.4705	6.90216	95.6684	127.529	74.6031	3.36419	3.37407e-42	7.20129e-40		Atl2	MGI:1929492	ENSMUSG00000059811	170.602	143.421	158.045	53.6157	55.8189	56.9187	-1.63688	1.74502e-24	1.0979e-22
Ddr2	MGI:1345277	ENSMUSG00000026674	1.61056	1.90411	2.45918	17.3824	15.045	21.2465	2.9751	9.83894e-42	2.05256e-39		Akr1b3	MGI:1353494	ENSMUSG00000001642	478.547	521.567	620.099	178.15	192.75	206.139	-1.6262	2.1315e-24	1.33802e-22
Sdc1	MGI:1349162	ENSMUSG00000020592	10.1024	11.4431	11.4669	65.5491	61.1001	63.1879	2.35308	1.1152e-41	2.30913e-39		Frzb	MGI:892032	ENSMUSG00000027004	37.0517	55.4387	57.7245	6.77903	5.25555	11.0306	-2.82162	2.39554e-24	1.497e-22
Ank2	MGI:88025	ENSMUSG00000032826	8.71442	10.509	11.2969	70.8516	64.3922	48.6511	2.42855	1.31495e-41	2.70256e-39		Gm42517	MGI:5662654	ENSMUSG00000105867	120.608	150.273	121.459	25.195	18.2891	25.7599	-2.6302	2.95591e-24	1.8389e-22
Upk3b	MGI:2140882	ENSMUSG00000042985	0.358117	1.56802	1.47755	121.938	230.912	92.589	6.91714	3.51582e-41	7.01798e-39		P2ry2	MGI:105107	ENSMUSG00000032860	36.7685	27.9125	34.9106	4.87615	7.75587	6.02851	-2.53228	2.97753e-24	1.8482e-22
Adgrl3	MGI:2441950	ENSMUSG00000037605	0.178474	0.07546	0.18588	14.3476	11.5447	7.08307	5.30499	6.59716e-41	1.30746e-38		Map3k6	MGI:1855691	ENSMUSG00000028862	57.7917	55.701	44.3686	7.12602	4.73883	11.3474	-2.90912	4.73488e-24	2.91295e-22
Rarres2	MGI:1918910	ENSMUSG00000009281	2.41351	3.52575	2.7902	71.5645	58.1885	76.7464	3.92355	1.11611e-40	2.19629e-38		Zfp239	MGI:1306812	ENSMUSG00000042097	32.0914	39.6042	41.815	4.79988	3.23019	7.24373	-2.90777	4.88158e-24	2.99656e-22
Vav2	MGI:102718	ENSMUSG00000009621	4.66372	5.10402	4.80722	34.4991	26.3712	37.7531	2.6859	1.66872e-40	3.23779e-38		Wnk3	MGI:2652875	ENSMUSG00000041245	33.3521	49.0206	80.8368	3.84963	4.88668	8.75536	-3.31798	5.21479e-24	3.18699e-22
Mmp3	MGI:97010	ENSMUSG00000043613	0.86228	0.542399	0.512859	33.0856	21.733	55.3784	5.69357	2.10371e-40	4.05345e-38		Slc35f2	MGI:1919272	ENSMUSG00000042195	45.397	70.7581	63.0727	14.8203	13.0424	18.0074	-2.08733	7.92409e-24	4.82153e-22
Bcor	MGI:1918708	ENSMUSG00000040363	0.768667	1.26821	0.979862	14.0948	11.5337	12.5002	3.47624	4.10602e-40	7.80312e-38		Stim1	MGI:107476	ENSMUSG00000030987	104.683	149.452	142.662	29.9851	33.4911	44.7719	-1.99412	9.02486e-24	5.47929e-22
Rian	MGI:1922995	ENSMUSG00000097451	1.93135	2.1169	3.20498	33.9395	27.5693	30.2767	3.66586	5.2657e-40	9.93891e-38		Lonp1	MGI:1921392	ENSMUSG00000041168	246.924	255.314	251.941	102.423	92.0728	93.425	-1.5197	9.14552e-24	5.52836e-22
Casq1	MGI:1309468	ENSMUSG00000007122	0.180342	0.217625	0.306568	10.0451	11.1607	14.9262	5.50204	7.54545e-40	1.41457e-37		Arpc1b	MGI:1343142	ENSMUSG00000029622	655.975	691.442	663.175	213.769	252.789	252.707	-1.62163	1.23166e-23	7.365e-22
Cadps	MGI:1350922	ENSMUSG00000054423	1.04774	1.11961	0.80059	39.987	13.9604	33.1367	4.7328	8.07809e-40	1.50426e-37		Maged1	MGI:1930187	ENSMUSG00000025151	1176.85	1606.32	1845.48	501.469	472.192	527.166	-1.75242	1.24778e-23	7.44535e-22
Nnat	MGI:104716	ENSMUSG00000067786	2.70654	3.17906	2.03724	39.9629	35.1046	48.9293	4.10902	8.34475e-40	1.54356e-37		Mpeg1	MGI:1333743	ENSMUSG00000046805	11.7782	18.9133	30.4789	2.07614	2.77487	2.60722	-3.14252	1.67649e-23	9.93928e-22
Col6a2	MGI:88460	ENSMUSG00000020241	1.6259	3.44528	2.57751	51.0355	66.3511	30.4153	4.1359	1.27462e-39	2.32669e-37		Il17ra	MGI:107399	ENSMUSG00000002897	32.0414	35.9749	35.5236	7.42332	11.5316	10.351	-1.78588	1.98926e-23	1.16936e-21
Ces1g	MGI:88378	ENSMUSG00000057074	0	0.033113	0.060336	16.3065	6.03128	9.65623	8.27197	1.54422e-39	2.80039e-37		Foxq1	MGI:1298228	ENSMUSG00000038415	18.7471	25.9997	35.2115	1.78178	1.58378	3.66913	-3.61372	2.75622e-23	1.60323e-21
Mdk	MGI:96949	ENSMUSG00000027239	4.0535	6.70584	6.97896	117.637	116.124	69.8216	3.89282	2.15466e-39	3.88203e-37		Prelp	MGI:2151110	ENSMUSG00000041577	56.9024	71.944	105.465	12.3261	14.144	20.8482	-2.42011	2.91738e-23	1.69342e-21
Crabp1	MGI:88490	ENSMUSG00000032291	0.237925	0	0.179653	31.7058	20.3689	22.8028	7.25438	2.42987e-39	4.34963e-37		Slc45a4	MGI:2146236	ENSMUSG00000079020	72.8422	145.231	170.3	19.3396	23.5739	32.3571	-2.54156	3.18461e-23	1.83701e-21
E2f8	MGI:1922038	ENSMUSG00000046179	6.73673	7.41787	7.88098	61.682	48.5276	39.2999	2.60301	6.4767e-39	1.1302e-36		Kcnab3	MGI:1336208	ENSMUSG00000018470	60.6275	53.579	38.5567	6.48191	8.28436	11.537	-2.69607	3.33268e-23	1.91843e-21
Sprr2g	MGI:1330348	ENSMUSG00000046203	0.109917	0	0.57544	74.8506	121.556	61.6972	8.42448	7.73937e-39	1.3421e-36		Unc13b	MGI:1342278	ENSMUSG00000028456	51.9426	52.6663	59.2332	16.9351	22.2706	16.059	-1.69027	3.504e-23	2.01288e-21
Stard10	MGI:1860093	ENSMUSG00000030688	3.37087	5.79866	4.43929	55.2748	60.476	52.6315	3.51172	8.49575e-39	1.46412e-36		Arid5a	MGI:2443039	ENSMUSG00000037447	42.1178	53.7788	55.1095	12.6713	8.53501	13.1516	-1.99819	4.30618e-23	2.45842e-21
Pbx1	MGI:97495	ENSMUSG00000052534	7.12138	7.75212	9.5793	61.6538	51.929	40.4089	2.52565	1.31367e-38	2.24994e-36		Ccdc68	MGI:3612676	ENSMUSG00000038903	22.5947	23.1484	19.2516	1.20625	1.55866	2.7229	-3.65622	5.42295e-23	3.05203e-21
C1qtnf6	MGI:1919959	ENSMUSG00000022440	16.3577	20.0558	18.0353	84.9963	98.1578	94.6007	2.21489	3.0522e-38	5.1325e-36		Nr1d1	MGI:2444210	ENSMUSG00000020889	75.2188	63.9002	43.4541	15.3623	13.0718	13.7858	-2.25197	5.9941e-23	3.36664e-21
Rapgef3	MGI:2441741	ENSMUSG00000022469	11.99	11.4442	12.8743	52.7355	73.2168	70.6214	2.39362	3.19204e-38	5.30338e-36		Gatm	MGI:1914342	ENSMUSG00000027199	1110.72	1193.11	1325.9	302.863	451.924	401.475	-1.76817	6.7912e-23	3.78371e-21
Dusp5	MGI:2685183	ENSMUSG00000034765	22.708	25.9117	31.202	141.194	137.564	115.257	2.17802	1.29768e-37	2.09334e-35		Ccpg1	MGI:1196419	ENSMUSG00000034563	132.604	136.383	114.369	31.8356	44.1926	44.3542	-1.83449	1.19421e-22	6.54832e-21
Nebl	MGI:1921353	ENSMUSG00000053702	1.65812	1.95403	2.89177	23.6152	20.7099	15.1412	3.1726	4.40637e-37	7.02639e-35		Gstm3	MGI:106026	ENSMUSG00000004038	18.4307	22.0622	28.4978	3.42483	3.18047	2.95831	-2.97005	1.23792e-22	6.77463e-21
Aldh1a3	MGI:1861722	ENSMUSG00000015134	21.3664	41.3891	40.4485	472.938	283.319	382.154	3.23601	4.94543e-37	7.84091e-35		Sox9	MGI:98371	ENSMUSG00000000567	160.113	199.038	204.077	46.1625	57.2029	69.6715	-1.82407	1.81563e-22	9.76287e-21
Stc2	MGI:1316731	ENSMUSG00000020303	2.76252	8.24908	8.43498	168.499	197.728	113.837	4.50969	5.76092e-37	9.08196e-35		Abca1	MGI:99607	ENSMUSG00000015243	56.3621	96.9269	135.324	9.97211	10.5236	18.8423	-2.98242	1.85778e-22	9.97022e-21
Gm6104	MGI:3648587	ENSMUSG00000062588	15.6389	33.1562	32.7454	509.35	350.873	279.404	3.68223	6.70757e-37	1.05146e-34		Hadh	MGI:96009	ENSMUSG00000027984	488.798	592.049	457.447	168.074	159.257	193.818	-1.69169	2.54634e-22	1.35867e-20
Fgf18	MGI:1277980	ENSMUSG00000057967	16.1644	17.2066	21.701	113.368	135.552	106.639	2.55412	1.31257e-36	2.02325e-34		Synj2	MGI:1201671	ENSMUSG00000023805	85.1305	119.358	105.931	21.7738	22.1454	36.6874	-1.98671	3.12437e-22	1.66071e-20
Palm	MGI:1261814	ENSMUSG00000035863	16.9051	16.0099	17.6484	79.0806	78.5473	72.6634	2.06525	5.43677e-36	8.15397e-34		Vat1	MGI:1349450	ENSMUSG00000034993	584.946	527.788	417.34	153.189	148.312	177.202	-1.8122	3.42444e-22	1.8098e-20
Gpsm1	MGI:1915089	ENSMUSG00000026930	11.1525	10.8046	9.84872	63.4675	77.1069	67.0249	2.31959	9.46438e-36	1.38941e-33		Plekhg1	MGI:2676551	ENSMUSG00000040624	10.999	11.5238	15.7871	2.97064	3.27176	2.28918	-2.26829	4.05652e-22	2.12764e-20
Rps6ka1	MGI:104558	ENSMUSG00000003644	15.5976	15.5861	21.7877	87.035	84.4737	92.7465	2.19536	1.13416e-35	1.64756e-33		Slc37a2	MGI:1929693	ENSMUSG00000032122	13.8679	22.5022	19.5164	3.97931	3.89906	4.4723	-2.34577	4.65486e-22	2.43228e-20
Gdf6	MGI:95689	ENSMUSG00000051279	0.965694	0.79849	0.620056	14.2416	17.7345	31.8853	4.60512	5.74966e-35	8.01658e-33		Slc7a2	MGI:99828	ENSMUSG00000031596	27.2255	35.2673	33.1796	11.3813	12.2579	13.9814	-1.64765	5.48267e-22	2.84873e-20
Hdac7	MGI:1891835	ENSMUSG00000022475	37.7252	29.6185	31.8414	154.537	175.097	159.214	2.10779	6.3815e-35	8.85306e-33		Htra1	MGI:1929076	ENSMUSG00000006205	663.158	694.24	609.803	195.003	246.904	248.221	-1.64367	1.08022e-21	5.48935e-20
Rrm2	MGI:98181	ENSMUSG00000020649	40.5585	36.4072	35.4835	178.082	170.797	153.504	2.03025	7.69939e-35	1.05756e-32		Klf9	MGI:1333856	ENSMUSG00000033863	24.8966	24.0396	23.364	6.0733	6.57742	6.58127	-2.04127	1.61452e-21	8.13003e-20
Hacd4	MGI:1914025	ENSMUSG00000028497	8.00278	10.8488	11.3156	67.3197	51.6746	47.9663	2.34836	8.07319e-35	1.10344e-32		Ctsh	MGI:107285	ENSMUSG00000032359	65.4249	116.854	110.554	27.5536	26.2958	26.5789	-1.95287	1.66123e-21	8.31995e-20
Osbpl3	MGI:1918970	ENSMUSG00000029822	3.16246	4.54985	3.71665	27.6726	36.826	21.9752	2.95131	8.40163e-35	1.1427e-32		Arhgap26	MGI:1918552	ENSMUSG00000036452	46.7409	50.9454	57.8955	13.2811	20.0833	18.587	-1.73636	1.79797e-21	8.98856e-20
Ccdc136	MGI:1918128	ENSMUSG00000029769	2.28013	2.14665	1.89081	25.8372	21.985	19.6841	3.27159	8.54923e-35	1.15711e-32		Bex2	MGI:1338017	ENSMUSG00000042750	370.018	629.496	886.095	103.577	51.3156	108.562	-2.94956	1.98667e-21	9.91404e-20
Chst11	MGI:1927166	ENSMUSG00000034612	2.35197	2.00908	2.53278	33.8051	17.4065	20.4144	3.24371	9.40839e-35	1.26721e-32		Tmem200b	MGI:3646343	ENSMUSG00000070720	30.7104	36.2545	43.452	8.19196	7.64331	6.65181	-2.41819	2.0507e-21	1.02152e-19
Bmp4	MGI:88180	ENSMUSG00000021835	4.73857	3.22745	1.71989	68.6697	82.4977	57.6309	4.2291	9.80301e-35	1.31398e-32		Il10ra	MGI:96538	ENSMUSG00000032089	13.0172	30.8688	26.4585	2.24443	0.903772	2.31243	-3.78472	2.49257e-21	1.23498e-19
Gfra1	MGI:1100842	ENSMUSG00000025089	0.154182	0.090869	0.365824	33.6792	28.7067	8.9146	6.75314	3.5995e-34	4.73325e-32		AU015836	MGI:2147954	ENSMUSG00000081044	184.865	215.051	263.798	11.4142	12.3491	32.051	-3.43232	2.61862e-21	1.29282e-19
Fndc4	MGI:1917195	ENSMUSG00000038552	0.616698	1.12796	2.07474	23.9549	17.3343	19.463	4.25657	4.54761e-34	5.92385e-32		Sox6	MGI:98368	ENSMUSG00000051910	9.47164	14.1475	14.0702	3.40687	3.05495	3.85705	-1.98621	3.03267e-21	1.48665e-19
Fgfr1	MGI:95522	ENSMUSG00000031565	0.837518	1.36912	2.0461	12.3384	15.6925	18.7912	3.46908	6.85115e-34	8.80056e-32		Aldh3a2	MGI:1353452	ENSMUSG00000010025	113.192	155.813	192.004	45.584	48.6619	52.9352	-1.82352	3.96975e-21	1.93236e-19
Tfcp2l1	MGI:2444691	ENSMUSG00000026380	1.27382	2.04179	1.54771	16.4286	23.8203	11.8921	3.28181	7.42913e-34	9.49901e-32		Sbno2	MGI:2448490	ENSMUSG00000035673	64.6295	64.1579	59.121	19.9274	25.9103	21.4469	-1.6136	4.13042e-21	2.00705e-19
Pdlim2	MGI:2384850	ENSMUSG00000022090	4.69921	4.00868	3.49985	40.9933	52.2889	49.5326	3.26666	7.84331e-34	9.93701e-32		Elp5	MGI:1859017	ENSMUSG00000018565	280.239	323.097	305.485	97.4894	109.741	133.536	-1.52638	4.18892e-21	2.03192e-19
Stk26	MGI:1917665	ENSMUSG00000031112	0.557136	1.5069	2.0848	31.4577	36.8173	27.931	4.46063	9.4614e-34	1.19325e-31		Cry2	MGI:1270859	ENSMUSG00000068742	33.7833	34.7871	35.7709	12.1897	13.9923	11.0634	-1.62721	4.36913e-21	2.11564e-19
Gmpr	MGI:1913605	ENSMUSG00000000253	12.9873	15.1132	16.0487	141.315	171.512	78.9319	3.01437	1.14257e-33	1.428e-31		Cyb5r1	MGI:1919267	ENSMUSG00000026456	148.641	154.422	173.155	67.2313	61.0052	66.9087	-1.45958	4.60501e-21	2.2221e-19
Tst	MGI:98852	ENSMUSG00000044986	14.9129	23.5867	19.9921	134.566	111.362	136.695	2.58526	5.09774e-33	6.31436e-31		Fstl3	MGI:1890391	ENSMUSG00000020325	43.2382	55.3537	63.4486	11.8651	11.04	16.2087	-2.17057	5.59645e-21	2.66803e-19
Dnajc22	MGI:1920028	ENSMUSG00000038009	0.343597	0.488729	0.390991	9.67502	11.5646	12.8494	4.60947	5.62032e-33	6.93073e-31		Lipa	MGI:96789	ENSMUSG00000024781	93.314	87.3536	85.7774	25.0788	29.3647	35.2409	-1.69975	6.03301e-21	2.87122e-19
Cand2	MGI:1914338	ENSMUSG00000030319	2.8553	4.28014	3.7041	29.5184	21.2632	22.4796	2.62853	7.32263e-33	8.98999e-31		Mef2c	MGI:99458	ENSMUSG00000005583	40.2748	43.7681	60.5058	9.66232	13.2094	15.3163	-1.89621	7.78396e-21	3.68556e-19
Thbd	MGI:98736	ENSMUSG00000074743	4.28567	7.788	4.34984	169.407	69.4827	77.4792	4.1302	9.5224e-33	1.15375e-30		Garnl3	MGI:2139309	ENSMUSG00000038860	38.5893	59.4327	77.8133	15.5565	15.7019	15.6322	-1.99893	7.99691e-21	3.77993e-19
Col6a1	MGI:88459	ENSMUSG00000001119	2.39861	4.46935	4.5671	39.0097	44.7256	27.4885	3.16246	1.75901e-32	2.09466e-30		Pard6b	MGI:2135605	ENSMUSG00000044641	74.4142	69.5126	69.5332	21.128	29.3234	19.6889	-1.73866	8.62531e-21	4.06312e-19
Lpcat1	MGI:2384812	ENSMUSG00000021608	5.04339	7.16332	5.63765	41.8704	31.5255	36.6697	2.54113	2.3883e-32	2.80787e-30		Aldh3b1	MGI:1914939	ENSMUSG00000024885	33.9701	37.0373	34.1657	8.7441	9.14366	9.18134	-2.08691	9.90105e-21	4.6483e-19
Hunk	MGI:1347352	ENSMUSG00000053414	0.276186	0.724954	0.937723	18.7259	16.9737	12.85	4.53089	4.12868e-32	4.73365e-30		Agtrap	MGI:1339977	ENSMUSG00000029007	39.3622	47.3029	54.5798	17.7164	17.5884	16.893	-1.55685	1.14456e-20	5.35528e-19
Fcgr2b	MGI:95499	ENSMUSG00000026656	0.190288	0.775131	0.506093	33.2592	12.3177	17.7899	5.61073	4.51949e-32	5.1604e-30		F3	MGI:88381	ENSMUSG00000028128	297.36	295.252	234.475	89.3921	109.709	80.6033	-1.70917	1.1869e-20	5.53477e-19
Tnfaip2	MGI:104960	ENSMUSG00000021281	9.6264	9.82621	17.4007	103.736	148.193	79.8775	3.05819	5.62995e-32	6.40199e-30		Mmp11	MGI:97008	ENSMUSG00000000901	109.877	103.866	111.17	30.4725	34.4255	43.2299	-1.73166	2.5258e-20	1.15454e-18
Ctxn1	MGI:88566	ENSMUSG00000048644	14.4001	20.0792	18.3566	114.833	96.381	95.4245	2.40931	6.02862e-32	6.82735e-30		Sowahd	MGI:3045274	ENSMUSG00000044400	48.7382	69.1115	64.3784	9.39755	13.4871	16.2692	-2.33805	2.66635e-20	1.21081e-18
Med14	MGI:1349442	ENSMUSG00000064127	5.20633	6.70941	7.19297	27.1986	28.1931	31.4225	2.11973	7.35094e-32	8.12586e-30		Tubb3	MGI:107813	ENSMUSG00000062380	509.135	641.265	590.945	74.0484	74.615	163.872	-2.59667	3.36314e-20	1.50993e-18
Hey2	MGI:1341884	ENSMUSG00000019789	0.860542	0.837191	1.03513	11.084	14.0132	13.0925	3.67393	1.54861e-31	1.67189e-29		Deptor	MGI:2146322	ENSMUSG00000022419	9.1002	12.0443	15.7695	1.79077	2.5528	3.12529	-2.41855	3.41529e-20	1.53086e-18
Dyrk3	MGI:1330300	ENSMUSG00000016526	1.00715	1.02465	1.19309	13.433	11.0308	12.4956	3.38536	1.59189e-31	1.71196e-29		Fam234a	MGI:2146854	ENSMUSG00000024187	226.484	308.455	358.284	107.874	113.78	107.15	-1.56263	5.18224e-20	2.30058e-18
Irf5	MGI:1350924	ENSMUSG00000029771	0.564772	0.649061	0.411735	22.2358	16.3836	9.46415	4.77381	4.75452e-31	4.99692e-29		Epb41l2	MGI:103009	ENSMUSG00000019978	403.195	463.935	441.684	122.736	161.931	176.583	-1.63008	5.86289e-20	2.59859e-18
Actc1	MGI:87905	ENSMUSG00000068614	2.26699	4.27663	6.29341	57.4291	61.0609	74.0099	3.79778	7.80224e-31	8.07765e-29		Adipor1	MGI:1919924	ENSMUSG00000026457	288.862	316.997	314.69	113.669	114.283	135.814	-1.46414	6.11158e-20	2.70019e-18
Klhdc8a	MGI:2442630	ENSMUSG00000042115	5.20352	4.66769	3.16561	28.9786	36.9141	32.9693	2.78208	7.86772e-31	8.11516e-29		AA414768	MGI:3035137	ENSMUSG00000083307	153.011	142.485	160.755	29.9294	34.8968	54.8151	-2.05403	8.35397e-20	3.65022e-18
Ddah2	MGI:1859016	ENSMUSG00000007039	20.8317	34.8889	23.5351	169.941	141.837	168.969	2.45803	8.6249e-31	8.86321e-29		Pde8a	MGI:1277116	ENSMUSG00000025584	19.791	26.5705	21.1322	3.7555	4.01756	6.27856	-2.38571	1.30238e-19	5.62864e-18
Kif21b	MGI:109234	ENSMUSG00000041642	0.554883	0.669588	0.836871	23.9196	7.50765	28.5803	4.74058	1.57126e-30	1.5911e-28		Ogfrl1	MGI:1917405	ENSMUSG00000026158	27.2953	26.0156	21.4126	6.69125	6.27173	8.51457	-1.95976	1.43048e-19	6.13449e-18
Lyz2	MGI:96897	ENSMUSG00000069516	0.047101	0.166557	0.182094	13.1865	6.48957	12.7134	6.16725	2.34723e-30	2.34267e-28		Ptk2b	MGI:104908	ENSMUSG00000059456	64.8939	83.7279	119.009	7.94285	21.2928	14.8411	-2.70745	1.43312e-19	6.13633e-18
Hoxd8	MGI:96209	ENSMUSG00000027102	0.588602	0.780871	0.85333	11.7547	10.4061	13.5901	3.83415	3.13938e-30	3.11202e-28		Ifih1	MGI:1918836	ENSMUSG00000026896	13.5192	13.7689	14.9771	2.80984	4.28155	3.25127	-2.12658	1.4713e-19	6.27078e-18
Kifc3	MGI:109202	ENSMUSG00000031788	9.79325	9.26416	9.07086	47.7061	47.1961	38.175	2.11049	5.78528e-30	5.65205e-28		Tspo	MGI:88222	ENSMUSG00000041736	253.351	185.042	158.561	51.0477	65.2932	51.4625	-1.97531	1.54244e-19	6.55383e-18
Rbms3	MGI:2444477	ENSMUSG00000039607	4.68476	6.26665	3.65975	18.0913	23.6636	21.7913	2.33008	7.19025e-30	7.00002e-28		Rab20	MGI:102789	ENSMUSG00000031504	99.8535	95.0956	84.4894	24.7971	25.2422	35.0982	-1.84477	1.83536e-19	7.78653e-18
Dlg4	MGI:1277959	ENSMUSG00000020886	8.65696	7.74277	7.73623	50.1863	38.3692	41.5106	2.22611	7.87853e-30	7.64328e-28		Nrcam	MGI:104750	ENSMUSG00000020598	16.7186	20.3112	19.1436	3.14804	1.86423	4.88323	-2.6202	2.79566e-19	1.16295e-17
Bmp6	MGI:88182	ENSMUSG00000039004	6.22289	4.67214	9.35262	53.7332	78.6689	50.206	3.05103	1.00368e-29	9.56975e-28		Pcdhac2	MGI:1891443	ENSMUSG00000102697	22.6224	33.1585	27.9097	4.05493	5.92368	8.43897	-2.30328	2.97916e-19	1.23742e-17
Igfbp2	MGI:96437	ENSMUSG00000039323	670.474	1614.41	950.897	8397.98	10549.2	9229.59	3.00303	1.15422e-29	1.09674e-27		Abhd3	MGI:2147183	ENSMUSG00000002475	13.0144	20.519	14.1379	2.32061	1.5529	2.47447	-3.02884	3.14671e-19	1.30506e-17
Abcc4	MGI:2443111	ENSMUSG00000032849	7.74873	5.02452	5.16404	40.897	48.5996	31.6707	2.61248	1.75302e-29	1.64879e-27		Slc30a4	MGI:1345282	ENSMUSG00000005802	61.8538	74.776	90.7885	21.998	23.8291	31.005	-1.68147	4.00093e-19	1.65193e-17
Met	MGI:96969	ENSMUSG00000009376	3.82649	3.24364	3.45946	18.7191	26.0599	22.6753	2.56036	2.65755e-29	2.48271e-27		Basp1	MGI:1917600	ENSMUSG00000045763	493.334	459.151	455.849	111.679	129.248	189.56	-1.83668	4.80258e-19	1.97119e-17
Tmem44	MGI:1924489	ENSMUSG00000022537	1.092	0.832114	1.015	10.8014	12.6626	8.2852	3.3698	3.52134e-29	3.27863e-27		Uap1l1	MGI:2443318	ENSMUSG00000026956	34.9731	28.9209	31.8941	8.84864	11.1063	7.88299	-1.89493	4.89819e-19	2.0045e-17
Tspan33	MGI:1919012	ENSMUSG00000001763	0.735201	0.761741	0.651047	13.8484	15.1457	8.93411	4.00713	5.04942e-29	4.65452e-27		Npr1	MGI:97371	ENSMUSG00000027931	21.7764	48.78	67.329	8.39919	5.1921	7.93898	-2.79752	5.5671e-19	2.27154e-17
Epb41	MGI:95401	ENSMUSG00000028906	27.0264	21.8563	26.6849	93.0072	95.38	91.6315	1.77837	5.14223e-29	4.72438e-27		Lsr	MGI:1927471	ENSMUSG00000001247	237.799	317.273	365.106	103.512	128.243	105.217	-1.5722	6.54987e-19	2.6647e-17
Hs6st1	MGI:1354958	ENSMUSG00000045216	18.7239	20.1266	19.5176	72.1759	69.5442	76.9067	1.77665	5.92532e-29	5.37267e-27		Vapa	MGI:1353561	ENSMUSG00000024091	344.952	357.5	405.482	136.359	162.446	159.168	-1.40002	6.77129e-19	2.74272e-17
Mxra8	MGI:1922011	ENSMUSG00000029070	31.6374	30.3554	33.7082	153.621	201.423	124.558	2.22757	6.73292e-29	6.08507e-27		Tnik	MGI:1916264	ENSMUSG00000027692	14.1882	20.0552	21.4459	6.07809	8.18969	6.3322	-1.65749	7.55125e-19	3.03648e-17
Krt18	MGI:96692	ENSMUSG00000023043	11.6496	13.3642	16.9386	107.44	106.935	65.6839	2.61183	8.02615e-29	7.16056e-27		Gsdmd	MGI:1916396	ENSMUSG00000022575	113.582	111.302	126.673	36.7026	50.7095	31.6109	-1.69228	7.58631e-19	3.04176e-17
Tead2	MGI:104904	ENSMUSG00000030796	22.6674	23.7522	18.629	113.603	87.2122	127.438	2.22339	8.91472e-29	7.87732e-27		Clec12b	MGI:1918433	ENSMUSG00000030158	7.68768	14.0791	24.2801	0.355358	0.148041	0.755223	-5.26253	8.26974e-19	3.311e-17
Ncam1	MGI:97281	ENSMUSG00000039542	2.53388	2.75526	2.02076	27.2867	14.519	18.9369	3.02008	9.86894e-29	8.69281e-27		Star	MGI:102760	ENSMUSG00000031574	21.1911	27.3891	43.0893	6.51166	7.02319	6.63523	-2.29779	9.77631e-19	3.88059e-17
Cxxc5	MGI:1914643	ENSMUSG00000046668	14.3819	13.3573	17.7251	60.8978	76.8491	72.1908	2.08273	1.00698e-28	8.84163e-27		Ctsl	MGI:88564	ENSMUSG00000021477	604.666	592.929	745.897	236.439	296.395	241.888	-1.45259	1.16602e-18	4.59633e-17
Lsp1	MGI:96832	ENSMUSG00000018819	9.63841	11.5089	12.2066	70.771	53.7965	71.3414	2.40689	1.17025e-28	1.02106e-26		Slco3a1	MGI:1351867	ENSMUSG00000025790	62.819	65.9814	68.5127	20.6097	25.0141	28.7378	-1.53202	1.16546e-18	4.59633e-17
Gbp9	MGI:3605620	ENSMUSG00000029298	0.454953	0.82756	1.3059	17.5441	15.1383	13.3347	3.85447	1.34332e-28	1.16112e-26		Gm867	MGI:2685713	ENSMUSG00000050157	19.3958	16.4472	20.1007	3.34863	2.89584	3.24045	-2.6874	1.18563e-18	4.66616e-17
Dmpk	MGI:94906	ENSMUSG00000030409	16.4935	21.1082	16.3831	85.7857	148.533	109	2.42646	1.44229e-28	1.24279e-26		Rras	MGI:98179	ENSMUSG00000038387	277.867	240.216	199.797	76.3805	91.0846	83.6185	-1.65227	1.36809e-18	5.36902e-17
Mycn	MGI:97357	ENSMUSG00000037169	1.39565	2.98199	2.11332	23.5513	28.5702	27.173	3.50794	1.67134e-28	1.42686e-26		Osr1	MGI:1344424	ENSMUSG00000048387	62.8801	39.3706	42.2116	7.43254	10.1344	3.95929	-2.89061	3.14325e-18	1.21129e-16
Mmp23	MGI:1347361	ENSMUSG00000029061	31.6378	29.2382	31.8695	151.407	177.532	115.221	2.09993	1.81244e-28	1.54258e-26		Sin3b	MGI:107158	ENSMUSG00000031622	351.798	409.342	470.898	120.009	147.208	138.742	-1.46525	3.59377e-18	1.37535e-16
Fmnl3	MGI:109569	ENSMUSG00000023008	2.28354	2.5655	2.02174	16.6329	15.1213	14.1536	2.69802	1.93015e-28	1.63773e-26		C2	MGI:88226	ENSMUSG00000024371	49.3632	61.7821	52.592	17.4905	15.852	22.4105	-1.73065	3.65174e-18	1.39369e-16
Cacna1h	MGI:1928842	ENSMUSG00000024112	0.841391	2.39256	2.62894	20.2298	25.9948	19.8231	3.43743	2.4198e-28	2.04694e-26		Cytip	MGI:2183535	ENSMUSG00000026832	85.3172	57.6605	86.2965	6.34792	5.48696	13.054	-2.88339	3.78186e-18	1.44137e-16
Slc38a4	MGI:1916604	ENSMUSG00000022464	0.673279	1.21321	1.56478	49.8966	14.6251	32.0816	4.68852	3.20287e-28	2.69293e-26		Lif	MGI:96787	ENSMUSG00000034394	37.4982	38.9533	42.7218	9.91975	14.8442	15.0417	-1.74718	3.90486e-18	1.48417e-16
Cd24a	MGI:88323	ENSMUSG00000047139	5.87248	7.19696	19.4409	183.718	149.015	178.59	3.87238	3.92669e-28	3.29154e-26		Erbb2	MGI:95410	ENSMUSG00000062312	42.2088	48.962	38.8931	13.9394	14.8161	17.9541	-1.60368	4.04267e-18	1.53235e-16
Fbn2	MGI:95490	ENSMUSG00000024598	3.16091	6.61937	7.73756	60.7503	41.3006	71.2438	3.19553	4.35374e-28	3.63852e-26		Lxn	MGI:107633	ENSMUSG00000047557	157.964	142.351	120.543	27.1343	39.633	48.183	-2.00787	4.48321e-18	1.6924e-16
Adgra2	MGI:1925810	ENSMUSG00000031486	3.02125	4.00526	2.45584	31.1415	19.3659	37.7518	3.04035	6.01762e-28	4.98402e-26		Ptger1	MGI:97793	ENSMUSG00000019464	64.1458	57.8633	62.7205	21.6624	26.0313	22.5363	-1.45424	5.15662e-18	1.93869e-16
Mmp14	MGI:101900	ENSMUSG00000000957	71.1457	72.8707	83.2334	286.001	280.44	239.169	1.69488	9.53294e-28	7.7114e-26		Aldh1b1	MGI:1919785	ENSMUSG00000035561	10.6299	11.138	11.9754	1.91371	2.39084	2.08398	-2.56117	5.95799e-18	2.2279e-16
Frmd6	MGI:2442579	ENSMUSG00000048285	9.63313	9.35954	8.41194	34.3212	47.2375	41.9119	2.0392	2.20375e-27	1.74203e-25		Msln	MGI:1888992	ENSMUSG00000063011	59.9795	52.7987	58.1544	19.313	21.4461	13.1916	-1.79799	7.57696e-18	2.8181e-16
Gypc	MGI:1098566	ENSMUSG00000090523	1.40048	1.19698	0.87242	13.6868	17.4169	16.1743	3.6158	2.62809e-27	2.06569e-25		Tmem150a	MGI:2385244	ENSMUSG00000055912	44.4827	46.5682	52.8641	11.6041	14.6621	14.5284	-1.91963	7.90536e-18	2.93631e-16
Nav2	MGI:2183691	ENSMUSG00000052512	11.2556	12.6641	17.2575	69.3412	62.6554	47.7097	1.98499	3.20252e-27	2.50302e-25		Wipf3	MGI:3044681	ENSMUSG00000086040	5.67904	9.40235	15.5388	1.10094	1.47106	0.705286	-3.39712	8.28153e-18	3.06782e-16
Cd44	MGI:88338	ENSMUSG00000005087	15.8284	13.5352	12.9029	75.9586	53.1311	65.8466	2.13354	4.21539e-27	3.24889e-25		Uxs1	MGI:1915133	ENSMUSG00000057363	67.1195	70.0976	72.3592	25.7364	28.9598	28.8935	-1.34481	8.36851e-18	3.0959e-16
Gse1	MGI:1098275	ENSMUSG00000031822	1.89501	1.47346	1.30391	11.2558	13.115	10.9781	2.91433	5.5225e-27	4.20954e-25		Mapk9	MGI:1346862	ENSMUSG00000020366	66.7949	73.7611	87.0412	27.3498	30.1328	33.9086	-1.40575	9.80598e-18	3.60367e-16
Zfp618	MGI:1919950	ENSMUSG00000028358	0.670434	1.48732	2.01878	11.3822	10.3038	11.0694	3.02699	1.03959e-26	7.69182e-25		Rprm	MGI:1915124	ENSMUSG00000075334	67.0038	45.4891	24.119	3.38233	5.3825	6.03661	-3.35093	1.01889e-17	3.73449e-16
Tnc	MGI:101922	ENSMUSG00000028364	10.4711	11.3133	7.77757	114.116	475.358	188.265	4.58151	1.19878e-26	8.84614e-25		Agpat4	MGI:1915512	ENSMUSG00000023827	268.57	288.213	271.59	94.5386	122.647	120.677	-1.42054	1.06248e-17	3.88914e-16
Lmcd1	MGI:1353635	ENSMUSG00000057604	0.372256	0.566461	0.682263	18.5306	11.1452	9.13438	4.43872	1.40671e-26	1.03529e-24		Pkn1	MGI:108022	ENSMUSG00000057672	98.6023	109.642	107.443	38.4436	50.1266	43.4668	-1.4081	1.17396e-17	4.26902e-16
Gpm6a	MGI:107671	ENSMUSG00000031517	0.078649	0.16592	0.221132	5.99268	17.7019	6.34258	5.8749	1.8708e-26	1.36958e-24		Bex4	MGI:3606746	ENSMUSG00000047844	634.574	1014.33	943.043	218.84	120.039	261.39	-2.2296	1.29139e-17	4.67158e-16
Slit3	MGI:1315202	ENSMUSG00000056427	0.364897	0.447851	0.479744	13.6552	48.3416	9.67355	5.64551	2.04227e-26	1.48337e-24		Fyco1	MGI:107277	ENSMUSG00000025241	12.7438	14.3622	10.6704	4.32117	4.03543	3.77829	-1.77886	1.47015e-17	5.28377e-16
Dlk1	MGI:94900	ENSMUSG00000040856	0.092271	0.520779	0.536797	11.2301	8.16191	13.4201	4.36824	2.06893e-26	1.49881e-24		Inpp5a	MGI:2686961	ENSMUSG00000025477	188.922	222.483	191.474	75.7581	69.8167	92.5692	-1.47494	1.70202e-17	6.08561e-16
Syt11	MGI:1859547	ENSMUSG00000068923	3.18885	3.86727	3.50648	22.2356	16.9978	23.7734	2.45436	2.44643e-26	1.76767e-24		F11r	MGI:1321398	ENSMUSG00000038235	178.186	186.097	184.981	79.0797	89.7648	76.1954	-1.30158	1.72816e-17	6.1711e-16
P2rx2	MGI:2665170	ENSMUSG00000029503	2.40345	5.87634	6.42421	69.6495	59.8814	59.09	3.53009	2.73745e-26	1.97282e-24		Slc35d1	MGI:2140361	ENSMUSG00000028521	25.6991	34.7028	38.3948	12.4125	13.2701	10.5408	-1.58605	1.78199e-17	6.33887e-16
Nme4	MGI:1931148	ENSMUSG00000024177	7.63086	5.83335	6.66498	67.3867	51.3633	51.6471	2.94121	2.78349e-26	2.0008e-24		Slc24a5	MGI:2677271	ENSMUSG00000035183	35.0564	16.4327	20.1802	3.20143	3.80929	3.67648	-2.94605	2.14786e-17	7.57236e-16
Sh3pxd2a	MGI:1298393	ENSMUSG00000053617	6.71467	5.4342	7.18863	25.142	32.6394	24.0254	1.94837	3.31835e-26	2.37296e-24		Timp1	MGI:98752	ENSMUSG00000001131	701.325	427.279	272.266	75.0183	92.2232	100.623	-2.53178	2.63255e-17	9.22657e-16
Smad6	MGI:1336883	ENSMUSG00000036867	5.15986	5.4789	3.58412	31.4106	36.6802	56.7215	2.99734	3.62538e-26	2.57923e-24		Kcna6	MGI:96663	ENSMUSG00000038077	12.2204	22.5902	23.0594	1.47505	1.67684	3.93512	-3.17293	3.15118e-17	1.09565e-15
Igsf9	MGI:2135283	ENSMUSG00000037995	0.381234	0.896835	0.448457	10.1557	14.2291	9.03629	4.22576	5.97379e-26	4.19617e-24		Klhl30	MGI:1918038	ENSMUSG00000026308	37.3735	35.453	23.2168	5.91282	7.50578	9.0867	-2.22919	3.27693e-17	1.13794e-15
Ppp2r5b	MGI:2388480	ENSMUSG00000024777	61.806	61.6743	45.2232	237.19	221.533	236.069	1.90394	6.5512e-26	4.57858e-24		Vwa5a	MGI:1915026	ENSMUSG00000023186	35.2462	51.1837	49.572	15.5782	17.6416	16.888	-1.5723	3.60452e-17	1.25014e-15
Lmo7	MGI:1353586	ENSMUSG00000033060	1.67221	1.3088	1.23811	12.8357	14.7899	8.48675	2.8197	6.89151e-26	4.80432e-24		Hspb1	MGI:96240	ENSMUSG00000004951	796.714	642.612	462.079	199.192	203.848	215.5	-1.76125	3.68553e-17	1.27505e-15
Styk1	MGI:2141396	ENSMUSG00000032899	6.4439	3.98487	3.50231	67.0696	55.0376	43.6603	3.2704	8.01424e-26	5.55908e-24		Cdr2l	MGI:2684867	ENSMUSG00000050910	145.783	133.531	156.72	54.541	64.3866	66.6031	-1.35967	3.92243e-17	1.35195e-15
Ptgis	MGI:1097156	ENSMUSG00000017969	0.258087	0.622976	0.341911	9.35159	10.0632	18.1635	4.75243	9.04315e-26	6.24157e-24		C1ra	MGI:1355313	ENSMUSG00000055172	49.4244	59.6211	66.485	12.0505	21.6939	19.2262	-1.84927	4.14089e-17	1.42547e-15
Myo5b	MGI:106598	ENSMUSG00000025885	0.580695	1.14542	2.88002	36.5575	38.9849	23.6182	4.3933	1.01857e-25	6.96092e-24		Ttc7b	MGI:2144724	ENSMUSG00000033530	49.4974	61.1057	57.4217	19.2411	18.1376	25.2524	-1.54777	4.70648e-17	1.61417e-15
Parvb	MGI:2153063	ENSMUSG00000022438	2.01431	2.13839	2.92204	15.653	21.9287	14.4064	2.79252	1.18407e-25	8.05226e-24		Tmem71	MGI:2146049	ENSMUSG00000036944	10.9193	9.5258	10.8922	2.28867	2.39444	1.66969	-2.43408	6.29055e-17	2.14683e-15
Cdkn1c	MGI:104564	ENSMUSG00000037664	0.987429	1.08332	0.379832	29.9459	12.845	29.6267	4.7297	1.52643e-25	1.02548e-23		Ncor2	MGI:1337080	ENSMUSG00000029478	112.251	123.885	116.573	54.5418	57.386	53.079	-1.25057	6.84717e-17	2.32536e-15
Kctd17	MGI:1920094	ENSMUSG00000033287	28.8941	19.6751	15.8482	140.305	121.457	143.45	2.55299	2.00338e-25	1.3362e-23		B4galnt1	MGI:1342057	ENSMUSG00000006731	85.8163	66.6904	61.3715	23.2368	26.0463	27.3609	-1.61679	7.6544e-17	2.59632e-15
Scg5	MGI:98289	ENSMUSG00000023236	0.098725	0.305469	0.333963	17.1941	11.6456	7.49117	5.46103	2.80202e-25	1.84667e-23		Abcd3	MGI:1349216	ENSMUSG00000028127	131.642	148.582	172.298	59.8574	72.7961	69.7755	-1.33207	9.28143e-17	3.14052e-15
Ccdc85c	MGI:3644008	ENSMUSG00000084883	0.767519	1.10065	1.51458	17.374	13.6043	16.9893	3.69966	2.83169e-25	1.8618e-23		Defb19	MGI:2385955	ENSMUSG00000050645	42.1744	96.2516	339.33	5.92379	6.11504	4.48534	-4.93716	1.10177e-16	3.71442e-15
Kcnk1	MGI:109322	ENSMUSG00000033998	0.539028	0.859	2.00374	27.7013	27.2137	20.442	4.36114	3.04382e-25	1.99654e-23		Fzd5	MGI:108571	ENSMUSG00000045005	19.0553	25.0433	24.911	9.10013	9.61634	9.42954	-1.4205	1.2143e-16	4.08387e-15
Ptpn13	MGI:103293	ENSMUSG00000034573	14.7922	17.5696	22.5814	72.6067	68.94	62.0554	1.76909	3.19734e-25	2.08737e-23		Wnk4	MGI:1917097	ENSMUSG00000035112	26.2967	18.4747	25.9679	5.60459	6.74187	7.81288	-1.88861	1.27357e-16	4.27802e-15
Gpc3	MGI:104903	ENSMUSG00000055653	1.78198	4.387	3.82761	31.151	40.3155	36.5762	3.32541	3.25866e-25	2.12241e-23		Ercc6	MGI:1100494	ENSMUSG00000054051	31.7919	39.5397	48.6828	12.6713	13.7178	17.5287	-1.56807	1.34553e-16	4.5034e-15
Igfbp7	MGI:1352480	ENSMUSG00000036256	54.3122	30.9138	26.9844	268.269	263.979	246.469	2.65305	4.83044e-25	3.11687e-23		H2-K1	MGI:95904	ENSMUSG00000061232	192.317	200.766	174.792	76.909	87.6882	71.7869	-1.39475	1.39286e-16	4.65059e-15
Slc25a21	MGI:2445059	ENSMUSG00000035472	0.272086	0.878824	0.829476	15.6468	12.5054	15.5435	4.29659	6.04453e-25	3.87325e-23		Rtkn	MGI:107371	ENSMUSG00000034930	46.4786	46.0165	41.7209	14.2694	18.0945	15.6351	-1.61689	1.68887e-16	5.59849e-15
Faah	MGI:109609	ENSMUSG00000034171	1.9667	2.33032	2.08131	20.4113	15.7221	12.8832	2.98132	6.18541e-25	3.95439e-23		Ripk3	MGI:2154952	ENSMUSG00000022221	111.362	83.6444	84.3146	32.1129	39.0176	31.2088	-1.58566	1.71847e-16	5.68981e-15
Nkain1	MGI:1914399	ENSMUSG00000078532	10.4646	5.91147	4.33359	106.013	69.7681	88.9254	3.51734	1.18815e-24	7.57848e-23		Atp8b2	MGI:1859660	ENSMUSG00000060671	79.836	97.6098	110.962	34.2414	41.8168	43.4957	-1.41416	2.0433e-16	6.7408e-15
Rab6b	MGI:107283	ENSMUSG00000032549	1.32412	1.69516	1.56541	16.8637	9.89776	10.7826	2.90065	1.47075e-24	9.29552e-23		Elf1	MGI:107180	ENSMUSG00000036461	28.2203	38.0825	40.032	12.7175	13.5289	14.9849	-1.4841	2.04561e-16	6.7408e-15
Sulf2	MGI:1919293	ENSMUSG00000006800	10.5547	16.4742	20.6522	82.8826	77.3879	72.8357	2.12145	1.53083e-24	9.65329e-23		Amfr	MGI:1345634	ENSMUSG00000031751	335.802	348.454	327.503	122.533	129.695	164.395	-1.40674	2.50311e-16	8.19969e-15
Chn2	MGI:1917243	ENSMUSG00000004633	6.40428	9.08315	6.98375	49.3874	33.7268	44.5016	2.42686	2.29121e-24	1.43503e-22		Ccdc160	MGI:3588225	ENSMUSG00000073207	51.148	55.137	63.6495	7.33702	7.10284	16.0109	-2.59603	2.68368e-16	8.78083e-15
Rhpn2	MGI:1289234	ENSMUSG00000030494	12.4216	6.40205	11.2543	81.6793	110.441	53.9278	2.89875	2.89766e-24	1.80671e-22		Slc13a5	MGI:3037150	ENSMUSG00000020805	144.012	95.1177	64.2889	8.88831	12.2734	22.5511	-2.92418	3.0347e-16	9.90597e-15
Atp11a	MGI:1354735	ENSMUSG00000031441	21.3296	24.8484	23.5508	91.4562	82.4322	70.1601	1.67447	5.8073e-24	3.5413e-22		Phf8	MGI:2444341	ENSMUSG00000041229	39.653	52.9166	64.6124	14.3284	18.7864	21.8369	-1.64468	4.30287e-16	1.38984e-14
Adamts5	MGI:1346321	ENSMUSG00000022894	3.98288	4.05467	3.1215	17.1531	37.4864	23.5004	2.67253	9.84565e-24	5.93864e-22		Efhd1	MGI:1921607	ENSMUSG00000026255	317.552	263.389	316.023	105.691	145.286	108.427	-1.44151	4.66221e-16	1.50416e-14
Itih5	MGI:1925751	ENSMUSG00000025780	1.71755	3.24793	2.76841	18.5446	12.8153	16.2723	2.50037	1.72199e-23	1.01873e-21		Hs2st1	MGI:1346049	ENSMUSG00000040151	92.6857	97.7165	93.2476	30.3634	30.5614	45.419	-1.53898	5.03018e-16	1.6135e-14
Hmgb2	MGI:96157	ENSMUSG00000054717	28.4298	30.2303	28.3885	143.36	102.793	94.0351	1.83232	2.21059e-23	1.29399e-21		Itga6	MGI:96605	ENSMUSG00000027111	273.979	315.392	317.203	120.365	92.4694	141.028	-1.51337	5.61094e-16	1.78944e-14
Sparcl1	MGI:108110	ENSMUSG00000029309	0.615896	0.592307	0.480446	11.7428	22.018	6.66919	4.43309	3.70265e-23	2.1226e-21		Hagh	MGI:95745	ENSMUSG00000024158	114.864	105.168	92.1017	33.0165	34.6464	42.6549	-1.61644	5.68734e-16	1.81172e-14
Meg3	MGI:1202886	ENSMUSG00000021268	0.641933	2.0211	2.58016	24.5103	17.9072	14.8907	3.45371	4.47156e-23	2.54759e-21		Igsf11	MGI:2388477	ENSMUSG00000022790	37.6649	42.8385	34.899	13.9593	6.25494	9.50555	-2.09154	6.21087e-16	1.9717e-14
Cdon	MGI:1926387	ENSMUSG00000038119	10.6455	27.253	26.2036	175.963	131.426	184.469	2.80808	4.68934e-23	2.66074e-21		Atp1b1	MGI:88108	ENSMUSG00000026576	395.141	409.484	404.588	151.453	201.834	128.104	-1.4629	6.22103e-16	1.97267e-14
A830082K12Rik	MGI:2443527	ENSMUSG00000087143	0.402553	0.169766	0.18656	12.9576	10.0759	9.15859	4.9923	5.1749e-23	2.92429e-21		Arid3c	MGI:3650624	ENSMUSG00000066224	52.8194	38.3118	36.2001	1.37086	1.83871	5.71005	-3.96333	7.21705e-16	2.27034e-14
Man1c1	MGI:2446214	ENSMUSG00000037306	1.58344	2.17255	1.20942	12.3399	13.9244	12.8663	2.85695	5.35875e-23	3.02203e-21		Ppp1r12a	MGI:1309528	ENSMUSG00000019907	138.431	161.954	172.021	72.0231	65.932	76.7528	-1.26238	7.26269e-16	2.28075e-14
Ifitm2	MGI:1933382	ENSMUSG00000060591	72.9947	92.1105	92.2296	305.749	277.98	340.467	1.7203	6.43353e-23	3.59888e-21		Cebpd	MGI:103573	ENSMUSG00000071637	33.2837	111.593	119.831	6.96895	9.46479	13.1894	-3.26203	8.64537e-16	2.69825e-14
Ttyh3	MGI:1925589	ENSMUSG00000036565	34.0413	38.5598	39.7448	120.064	111.321	120.368	1.49684	8.79873e-23	4.85347e-21		Elovl2	MGI:1858960	ENSMUSG00000021364	5.67464	15.2138	17.1777	0.647041	0.705667	1.60521	-3.75576	8.93448e-16	2.78535e-14
Speg	MGI:109282	ENSMUSG00000026207	17.0538	28.4859	22.4394	75.2662	76.3239	75.4246	1.81331	9.60715e-23	5.28889e-21		Sgms2	MGI:1921692	ENSMUSG00000050931	24.0197	21.6942	23.0842	8.37311	9.92606	8.62592	-1.44327	8.95235e-16	2.78779e-14
Mark1	MGI:2664902	ENSMUSG00000026620	1.33658	2.0787	2.64211	16.3919	27.0695	13.9867	3.12522	1.34612e-22	7.33782e-21		Tnfrsf21	MGI:2151075	ENSMUSG00000023915	33.3338	36.5535	38.3774	13.2538	17.1048	13.7615	-1.42218	1.01651e-15	3.15837e-14
Sspn	MGI:1353511	ENSMUSG00000030255	5.25099	5.12644	3.69389	26.1309	21.5059	26.8242	2.267	1.422e-22	7.72112e-21		Adam9	MGI:105376	ENSMUSG00000031555	413.364	325.571	321.37	96.2697	130.899	149.514	-1.62624	1.02451e-15	3.1761e-14
Exoc3l4	MGI:1921363	ENSMUSG00000021280	2.54691	2.68274	3.17747	15.9072	18.6179	17.3842	2.49957	1.73057e-22	9.32357e-21		Phospho1	MGI:2447348	ENSMUSG00000050860	15.5494	11.8757	13.2606	2.15681	3.52989	2.36959	-2.59881	1.39124e-15	4.25593e-14
2900026A02Rik	MGI:1920194	ENSMUSG00000051339	4.29472	2.89705	3.43064	17.8393	18.5219	16.8797	2.18845	2.05921e-22	1.10299e-20		Tcn2	MGI:98534	ENSMUSG00000020432	99.1489	117.303	124.058	44.3484	55.6294	42.8055	-1.36513	1.42652e-15	4.35427e-14
Sorbs2	MGI:1924574	ENSMUSG00000031626	31.9182	30.4531	51.6413	202.92	137.379	180.102	2.11983	2.25173e-22	1.20379e-20		Kank2	MGI:2384568	ENSMUSG00000032194	122.02	99.0998	101.025	36.1086	49.2862	44.7691	-1.44043	1.97317e-15	5.97682e-14
Sh3kbp1	MGI:1889583	ENSMUSG00000040990	3.43098	2.12256	1.82711	24.953	16.7878	23.8899	3.02203	2.80014e-22	1.49122e-20		Cyp27a1	MGI:88594	ENSMUSG00000026170	11.8154	12.4226	10.1788	2.1536	2.36032	2.61866	-2.49868	2.05982e-15	6.2189e-14
Pcdh18	MGI:1920423	ENSMUSG00000037892	0.960043	1.7012	1.1978	16.7556	8.48446	12.3746	3.11977	3.17183e-22	1.68271e-20		Fam189a2	MGI:2685813	ENSMUSG00000071604	28.8106	25.7071	22.9987	6.92423	8.82559	7.30134	-1.884	2.12515e-15	6.40919e-14
Epha4	MGI:98277	ENSMUSG00000026235	3.89621	2.95365	2.45112	22.6237	29.2906	14.6707	2.67084	3.37726e-22	1.78827e-20		Capn1	MGI:88263	ENSMUSG00000024942	71.2595	72.3136	61.324	27.5117	31.7033	29.5827	-1.33975	2.35851e-15	7.09753e-14
Mpdz	MGI:1343489	ENSMUSG00000028402	18.223	16.0382	22.4989	65.6974	67.493	58.3143	1.66455	3.93752e-22	2.07306e-20		Acsbg1	MGI:2385656	ENSMUSG00000032281	21.1929	26.1073	52.0765	3.05609	7.12262	4.51072	-2.86038	2.50718e-15	7.501e-14
Scube3	MGI:3045253	ENSMUSG00000038677	3.20887	5.0955	4.97093	18.7983	18.6577	25.3969	2.1568	4.23236e-22	2.21568e-20		Mybphl	MGI:1916003	ENSMUSG00000068745	65.7273	96.2908	146.453	25.5034	32.4835	19.2702	-2.11273	2.55538e-15	7.62383e-14
Olfm1	MGI:1860437	ENSMUSG00000026833	2.68267	2.10875	1.84772	14.833	17.9215	16.5859	2.79353	4.94236e-22	2.57764e-20		4930486L24Rik	MGI:1922258	ENSMUSG00000050345	31.7861	20.8386	35.6684	1.85522	5.53021	2.40852	-3.2961	2.7493e-15	8.1498e-14
Maml2	MGI:2389460	ENSMUSG00000031925	1.95982	1.6887	1.48063	11.7071	11.6124	9.17727	2.53436	5.46017e-22	2.84236e-20		Pcyt1a	MGI:88557	ENSMUSG00000005615	208.131	318.897	286.683	106.095	111.249	122.26	-1.37618	2.79898e-15	8.2882e-14
Kdelr3	MGI:2145953	ENSMUSG00000010830	5.66267	4.49148	4.47849	36.4892	31.4922	32.4503	2.63915	5.89216e-22	3.05577e-20		Adh4	MGI:1349472	ENSMUSG00000037797	15.9034	10.4093	10.5884	1.61563	2.1182	1.48555	-2.91697	2.92371e-15	8.63911e-14
Lrrc1	MGI:2442313	ENSMUSG00000032352	17.2853	16.0941	20.7907	70.7899	72.2446	53.1303	1.72588	6.33657e-22	3.28012e-20		Dlgap4	MGI:2138865	ENSMUSG00000061689	174.889	181.626	174.998	70.3586	76.8582	93.4666	-1.27862	3.03419e-15	8.93701e-14
Arhgap42	MGI:1918794	ENSMUSG00000050730	5.72961	6.28797	7.86959	26.9124	22.269	23.7824	1.73805	6.5028e-22	3.3599e-20		Creb3	MGI:99946	ENSMUSG00000028466	423.192	499.806	417.301	188.011	190.117	220.546	-1.30873	3.17103e-15	9.33016e-14
Nrep	MGI:99444	ENSMUSG00000042834	0.954294	2.32965	2.05803	19.509	19.7969	17.6563	3.30204	7.95137e-22	4.07798e-20		Stat6	MGI:103034	ENSMUSG00000002147	87.6045	81.1483	74.7556	28.6012	40.3234	31.152	-1.42211	3.37833e-15	9.89811e-14
Snn	MGI:1276549	ENSMUSG00000037972	7.37751	11.4087	13.7536	49.9298	50.2416	46.8368	2.0576	8.44708e-22	4.31625e-20		Prss36	MGI:1924863	ENSMUSG00000070371	12.8873	24.0551	20.9368	4.69815	5.35585	5.63127	-2.46217	3.48803e-15	1.0198e-13
Mtus1	MGI:2142572	ENSMUSG00000045636	6.12709	9.11523	9.64897	34.3912	46.839	44.7081	1.95529	9.05374e-22	4.61774e-20		Cacna1a	MGI:109482	ENSMUSG00000034656	44.2229	38.0702	33.1513	13.1312	16.8631	8.91669	-1.84491	3.80277e-15	1.11065e-13
Tnfaip8	MGI:2147191	ENSMUSG00000062210	1.29824	1.72835	2.18633	11.921	13.3606	15.5207	3.08251	1.0761e-21	5.47844e-20		Ptpn21	MGI:1344406	ENSMUSG00000021009	60.7131	76.1523	80.4654	29.0221	33.2043	34.6066	-1.2879	4.04223e-15	1.17564e-13
Id3	MGI:96398	ENSMUSG00000007872	76.4623	94.4776	65.4405	299.666	275.426	368.682	1.86357	1.48968e-21	7.51504e-20		Sat1	MGI:98233	ENSMUSG00000025283	117.271	160.77	194.125	55.6705	57.9783	65.1957	-1.53446	4.03923e-15	1.17564e-13
Ifitm3	MGI:1913391	ENSMUSG00000025492	3.37727	7.96949	8.92412	67.3816	82.6661	74.6288	3.35758	1.63067e-21	8.18167e-20		Ralgapa2	MGI:3036245	ENSMUSG00000037110	21.8868	24.5839	28.128	8.43809	9.62769	12.3475	-1.44847	4.64951e-15	1.35084e-13
2610318N02Rik	MGI:1917708	ENSMUSG00000049916	0.367302	0.591536	1.02372	12.5802	12.1805	11.8257	4.00312	2.71082e-21	1.33596e-19		Trip12	MGI:1309481	ENSMUSG00000026219	222.739	224.648	296.115	93.8384	103.302	115.18	-1.44582	4.74283e-15	1.37651e-13
Trib2	MGI:2145021	ENSMUSG00000020601	12.0975	17.1468	15.6245	51.2246	73.3821	51.8601	1.85821	2.81224e-21	1.38348e-19		Gprasp2	MGI:2442071	ENSMUSG00000072966	56.1428	103.924	148.946	14.3729	21.3596	26.4771	-2.47403	5.12042e-15	1.483e-13
Cd200	MGI:1196990	ENSMUSG00000022661	1.70889	6.4565	4.71482	74.8496	82.8162	41.1158	3.8917	2.91842e-21	1.43318e-19		Gpr176	MGI:2685858	ENSMUSG00000040133	47.1395	49.3264	45.9681	14.6101	22.6465	18.5331	-1.48169	6.02813e-15	1.73683e-13
Cyp1a1	MGI:88588	ENSMUSG00000032315	0.483597	0.217785	0.341086	30.439	87.4204	8.29167	6.75659	3.18118e-21	1.5567e-19		Chmp4c	MGI:1913621	ENSMUSG00000027536	12.9469	10.186	11.6391	2.95865	4.13409	3.61741	-1.85889	6.09032e-15	1.75293e-13
Top2a	MGI:98790	ENSMUSG00000020914	63.1432	74.9111	73.9865	225.419	200.419	208.922	1.44427	4.55766e-21	2.20308e-19		Shc2	MGI:106180	ENSMUSG00000020312	38.1002	45.1527	36.4056	16.1516	14.0963	18.5451	-1.45275	6.16483e-15	1.77253e-13
Ndst1	MGI:104719	ENSMUSG00000054008	16.4167	22.2692	20.3623	58.9897	76.4657	64.0845	1.6309	5.21768e-21	2.50901e-19		Zc3hav1	MGI:1926031	ENSMUSG00000029826	40.002	39.9846	49.9146	20.1698	18.947	20.2733	-1.24782	6.24576e-15	1.79209e-13
Nkd1	MGI:2135954	ENSMUSG00000031661	0.983189	1.92966	0.934826	62.7576	12.1601	34.3641	4.68762	5.51324e-21	2.64198e-19		Osbpl1a	MGI:1927551	ENSMUSG00000044252	63.459	67.6786	62.9558	22.3166	24.284	28.0927	-1.44845	6.86904e-15	1.9628e-13
Ccdc92	MGI:106485	ENSMUSG00000037979	2.99958	3.50082	3.29284	18.0143	19.4255	19.3851	2.41189	8.55632e-21	4.03748e-19		Zbed5	None	ENSMUSG00000034173	109.446	154.812	112.698	56.1123	54.7389	53.3087	-1.27905	7.31768e-15	2.0867e-13
Marcks	MGI:96907	ENSMUSG00000069662	19.4289	16.0127	17.5652	65.2835	53.4663	76.1195	1.74781	9.46052e-21	4.44901e-19		Syt9	MGI:1926373	ENSMUSG00000062542	11.2115	15.3404	17.2176	3.58868	2.88719	2.70085	-2.13521	7.68028e-15	2.18561e-13
Adap1	MGI:2442201	ENSMUSG00000056413	1.7936	0.915594	0.876948	12.2479	17.7207	22.1388	3.96407	1.1741e-20	5.48425e-19		Ddah1	MGI:1916469	ENSMUSG00000028194	144.351	143.219	149.589	51.6616	64.1886	72.8745	-1.34186	7.6915e-15	2.18656e-13
Fhod3	MGI:1925847	ENSMUSG00000034295	28.929	34.9413	39.0453	138.466	102.697	102.811	1.61458	1.54287e-20	7.1614e-19		Syt7	MGI:1859545	ENSMUSG00000024743	7.37977	12.9885	15.0942	1.23344	0.408529	1.81483	-3.4255	8.4529e-15	2.3981e-13
Ptprz1	MGI:97816	ENSMUSG00000068748	2.71059	2.33523	3.051	12.5067	17.4681	19.7202	2.39235	1.55863e-20	7.21966e-19		Echdc2	MGI:1289238	ENSMUSG00000028601	102.382	106.745	87.8182	32.0644	23.2756	35.25	-1.67087	9.44264e-15	2.6707e-13
Agrn	MGI:87961	ENSMUSG00000041936	5.48545	9.8543	13.247	61.4529	110.605	49.6658	2.87018	1.92389e-20	8.86714e-19		Alpl	MGI:87983	ENSMUSG00000028766	10.8578	16.8687	22.6125	3.34261	2.91954	3.90361	-2.39533	1.05746e-14	2.98781e-13
Syngap1	MGI:3039785	ENSMUSG00000067629	2.50771	3.06717	4.32164	22.8502	23.4098	17.8764	2.43193	1.99915e-20	9.19872e-19		Skap2	MGI:1889206	ENSMUSG00000059182	15.3286	18.6496	23.4806	4.06932	5.39425	6.07803	-1.92656	1.11986e-14	3.15449e-13
Shroom3	MGI:1351655	ENSMUSG00000029381	2.6766	5.92717	11.0389	73.3344	86.1895	67.7291	3.4572	2.21409e-20	1.01709e-18		Csrnp1	MGI:2387989	ENSMUSG00000032515	54.8655	48.8526	47.1056	21.4954	21.4166	22.9833	-1.32741	1.20488e-14	3.38025e-13
Sfrp2	MGI:108078	ENSMUSG00000027996	1.20899	1.00088	2.76035	23.5924	65.7837	24.847	4.39899	2.29517e-20	1.05259e-18		Slc35f5	MGI:1921400	ENSMUSG00000026342	80.5823	78.9906	78.0081	38.8303	38.0783	37.5128	-1.19732	1.52225e-14	4.23877e-13
Ism1	MGI:2442963	ENSMUSG00000074766	0.080472	0.391274	0.340273	15.6611	5.41247	11.6998	5.20735	2.53298e-20	1.15592e-18		Znfx1	MGI:2138982	ENSMUSG00000039501	40.3698	46.8649	56.0531	13.8834	20.3914	20.4746	-1.48283	1.52312e-14	4.23877e-13
Stbd1	MGI:1261768	ENSMUSG00000047963	8.97603	12.0873	16.0708	55.7164	53.1959	69.0904	2.14263	2.55836e-20	1.16559e-18		Plxnc1	MGI:1890127	ENSMUSG00000074785	46.3267	79.5393	86.916	2.83627	2.02016	10.7634	-3.86742	1.71646e-14	4.76248e-13
St8sia2	MGI:1313302	ENSMUSG00000026605	1.32063	1.50056	1.92	16.3653	18.1586	7.66796	3.02683	2.79584e-20	1.26547e-18		Rarres1	MGI:1924461	ENSMUSG00000049404	11.6955	11.8276	7.99494	0.908558	1.8006	1.45345	-3.04548	2.05048e-14	5.6441e-13
Cenpf	MGI:106020	ENSMUSG00000025789	7.87659	8.28841	10.2952	28.6877	28.0378	24.7177	1.49816	2.79241e-20	1.26547e-18		Slc9a7	MGI:2444530	ENSMUSG00000037341	27.0353	31.4066	33.3562	5.68715	8.98605	10.2221	-2.02177	2.29944e-14	6.29194e-13
Sufu	MGI:1345643	ENSMUSG00000025231	9.95615	11.4985	13.8973	34.5614	38.0593	40.3734	1.58483	4.60679e-20	2.05169e-18		Egr1	MGI:95295	ENSMUSG00000038418	19.0039	26.5851	28.8594	6.23507	9.00004	9.40222	-1.71342	2.63536e-14	7.14071e-13
Fam171a2	MGI:2448496	ENSMUSG00000034685	1.73443	1.66599	1.44792	10.9659	10.7253	11.206	2.62021	6.08935e-20	2.69466e-18		Jade1	MGI:1925835	ENSMUSG00000025764	34.3371	51.8798	44.179	18.4053	17.5724	19.6023	-1.3028	2.72308e-14	7.35683e-13
Bmpr1b	MGI:107191	ENSMUSG00000052430	0	0.113334	0.075421	22.5899	9.06758	9.41017	7.40613	6.91585e-20	3.041e-18		Sema3d	MGI:1860118	ENSMUSG00000040254	44.1886	40.5949	52.8087	11.8493	19.2394	19.583	-1.60976	2.82736e-14	7.62369e-13
Tnfrsf19	MGI:1352474	ENSMUSG00000060548	1.21511	3.5461	2.20922	27.6813	18.3645	24.8149	3.16557	8.4729e-20	3.69637e-18		Atp13a2	MGI:1922022	ENSMUSG00000036622	59.0691	59.7856	58.4494	24.358	26.8549	29.7241	-1.24899	2.95366e-14	7.95653e-13
Steap1	MGI:1917608	ENSMUSG00000015652	19.3337	15.3438	15.7996	68.8452	77.5034	87.2836	2.07398	8.60989e-20	3.75024e-18		Akap13	MGI:2676556	ENSMUSG00000066406	29.8586	41.4224	53.0025	16.4094	17.1224	17.4561	-1.37926	3.62171e-14	9.69025e-13
Kazn	MGI:1918779	ENSMUSG00000040606	16.1458	22.2721	26.4927	90.9182	90.8109	63.1507	1.76975	1.04845e-19	4.55248e-18		Cast	MGI:1098236	ENSMUSG00000021585	86.9414	93.157	92.5077	37.7379	46.9365	43.3992	-1.21777	3.62571e-14	9.69162e-13
Hoxc6	MGI:96197	ENSMUSG00000001661	0.635268	0.842518	1.32753	7.99902	11.6488	10.5842	3.50864	1.22161e-19	5.29607e-18		Il3ra	MGI:96553	ENSMUSG00000068758	41.1251	45.2035	41.5218	15.5357	14.4735	13.0506	-1.70131	3.82244e-14	1.0188e-12
Syk	MGI:99515	ENSMUSG00000021457	8.36855	10.6003	14.6973	53.4338	83.4031	40.9864	2.26128	1.24709e-19	5.39808e-18		Mid2	MGI:1344333	ENSMUSG00000000266	20.6886	21.8988	26.4802	8.21169	10.3748	10.4479	-1.35488	3.91145e-14	1.03953e-12
Hvcn1	MGI:1921346	ENSMUSG00000064267	0	0.172197	0.191808	21.2021	20.6755	8.05531	6.96168	1.31144e-19	5.65896e-18		Lrba	MGI:1933162	ENSMUSG00000028080	27.9213	34.6939	35.346	11.2694	13.6898	13.0658	-1.28535	3.98682e-14	1.05799e-12
Mxd3	MGI:104987	ENSMUSG00000021485	2.44622	3.17672	3.0726	28.133	24.4013	17.3266	2.86901	1.4121e-19	6.06503e-18		Nat8l	MGI:2447776	ENSMUSG00000048142	47.3159	95.6422	67.6545	17.8151	10.1147	22.3025	-2.1772	3.98854e-14	1.05799e-12
Cldn15	MGI:1913103	ENSMUSG00000001739	0.388755	0.57621	0.651472	8.38363	27.7108	9.23826	4.61297	1.48764e-19	6.33069e-18		Rgs22	MGI:3613651	ENSMUSG00000037627	30.9524	28.225	25.8571	5.44136	4.30652	8.69383	-2.26187	4.45621e-14	1.17642e-12
Atxn1	MGI:104783	ENSMUSG00000046876	10.5869	11.8105	12.4248	35.0427	31.5001	31.7972	1.36735	2.56465e-19	1.07167e-17		Vamp5	MGI:1858622	ENSMUSG00000073002	78.2252	67.3529	69.2268	16.7334	30.6201	22.7883	-1.94011	4.77881e-14	1.25562e-12
Il34	MGI:1923777	ENSMUSG00000031750	1.99685	2.85439	3.37972	16.2096	22.1618	21.0061	2.80717	3.69369e-19	1.52735e-17		Cyb5a	MGI:1926952	ENSMUSG00000024646	521.834	434.058	370.345	163.067	218.748	170.384	-1.32847	5.19304e-14	1.35876e-12
Rdh10	MGI:1924238	ENSMUSG00000025921	3.74383	4.52319	5.62841	32.4767	47.5363	18.5488	2.70686	4.23332e-19	1.74529e-17		Helz2	MGI:2385169	ENSMUSG00000027580	8.03687	10.2929	12.3342	3.07835	3.51445	3.86235	-1.66562	5.43784e-14	1.41537e-12
Myl9	MGI:2138915	ENSMUSG00000067818	357.733	299.463	335.732	987.346	938.963	971.784	1.40344	5.09058e-19	2.08016e-17		Ak3	MGI:1860835	ENSMUSG00000024782	167.219	217.029	211.244	88.6692	99.1816	101.58	-1.21206	5.97553e-14	1.54913e-12
Csrp1	MGI:88549	ENSMUSG00000026421	112.746	109.367	85.9951	325.86	335.278	317.419	1.53082	6.32683e-19	2.57774e-17		Aldh1a1	MGI:1353450	ENSMUSG00000053279	5029.15	5239.24	4713.28	1855.43	2622.04	2224.07	-1.29142	6.06401e-14	1.56952e-12
Tmem201	MGI:1196277	ENSMUSG00000044700	14.7696	12.0775	13.1679	46.872	44.3339	40.9716	1.54773	6.71535e-19	2.72404e-17		Ptprm	MGI:102694	ENSMUSG00000033278	37.2056	45.4253	41.4667	11.9705	18.5316	18.2735	-1.47223	6.2516e-14	1.61506e-12
Pxk	MGI:1289230	ENSMUSG00000033885	17.2144	16.4626	18.4452	50.2521	55.5275	55.36	1.50007	6.7819e-19	2.74301e-17		Pdzd2	MGI:1922394	ENSMUSG00000022197	73.4521	112.049	103.912	14.142	12.1659	33.547	-2.45385	6.67193e-14	1.70932e-12
Tnfsf13	MGI:1916833	ENSMUSG00000089669	3.66223	5.07158	4.85088	29.6649	24.3299	25.8959	2.47204	7.30312e-19	2.94524e-17		Serpinb2	MGI:97609	ENSMUSG00000062345	17.6446	6.64358	6.49456	0.492348	1.17323	0.567666	-3.92324	8.07257e-14	2.05488e-12
Diras2	MGI:1915453	ENSMUSG00000047842	0.63075	1.0851	1.54752	11.3494	24.0218	9.08811	3.64973	7.56452e-19	3.03741e-17		Mylk3	MGI:2443063	ENSMUSG00000031698	13.076	25.6818	23.284	4.91934	5.27122	5.94989	-2.07245	8.40974e-14	2.13874e-12
Thy1	MGI:98747	ENSMUSG00000032011	0.934832	0.607669	0.431829	7.50469	15.3303	23.0206	4.38445	8.90923e-19	3.5619e-17		Mxd1	MGI:96908	ENSMUSG00000001156	14.2045	16.1709	19.4855	4.80996	6.6525	5.19328	-1.70114	8.46095e-14	2.14979e-12
Ksr1	MGI:105051	ENSMUSG00000018334	3.15754	3.06959	3.13803	12.3511	15.7209	15.5555	2.06893	9.57427e-19	3.8113e-17		Dpy19l3	MGI:2443952	ENSMUSG00000043671	14.5077	14.1803	19.2279	6.30523	7.2106	7.0764	-1.39288	9.67199e-14	2.45077e-12
Eml4	MGI:1926048	ENSMUSG00000032624	12.1724	13.688	15.7785	74.2672	38.7597	55.4445	1.88573	1.37601e-18	5.39247e-17		Slc12a6	MGI:2135960	ENSMUSG00000027130	24.2487	34.8067	40.675	12.8286	14.5617	13.6064	-1.40771	1.07124e-13	2.70206e-12
C77080	MGI:2140651	ENSMUSG00000050390	3.97767	3.91563	3.78812	23.1299	18.6356	13.6249	2.08415	2.33766e-18	9.08412e-17		Rufy3	MGI:106484	ENSMUSG00000029291	38.6665	36.3873	37.2556	16.4308	18.5375	16.1838	-1.27706	1.09124e-13	2.7475e-12
Gk	MGI:106594	ENSMUSG00000025059	3.33719	3.65146	3.92878	17.6912	15.2594	14.2913	2.03783	2.45225e-18	9.5161e-17		Ncoa2	MGI:1276533	ENSMUSG00000005886	36.2867	41.3308	51.1321	17.8321	16.9607	23.1731	-1.30231	1.12469e-13	2.82404e-12
Cx3cl1	MGI:1097153	ENSMUSG00000031778	0.871667	2.41717	1.80342	27.6297	10.8189	19.9458	3.47124	2.86475e-18	1.10704e-16		Shbg	MGI:98295	ENSMUSG00000005202	13.1118	45.2722	79.3892	1.88152	1.24036	4.09171	-4.36963	1.1818e-13	2.95941e-12
Cdkl1	MGI:1918341	ENSMUSG00000020990	0.314778	0.46317	1.1013	14.6032	16.099	8.11556	4.2469	3.09476e-18	1.19426e-16		Bcl3	MGI:88140	ENSMUSG00000053175	21.5034	42.5394	38.2972	7.2429	10.615	6.53366	-2.16348	1.23657e-13	3.09098e-12
Rundc3b	MGI:2685286	ENSMUSG00000040570	0.729391	1.29739	0.905116	16.9297	6.10676	10.5284	3.42067	3.51911e-18	1.34864e-16		Sel1l3	MGI:1916941	ENSMUSG00000029189	13.2183	18.11	16.764	5.51733	4.10519	5.83101	-1.76148	1.39684e-13	3.48532e-12
Ppl	MGI:1194898	ENSMUSG00000039457	0.955295	1.04137	1.2441	14.0084	21.2749	5.31532	3.51231	3.82096e-18	1.45427e-16		Antxr2	MGI:1919164	ENSMUSG00000029338	70.4563	64.7551	68.3902	31.8164	35.1085	34.3164	-1.13649	1.42882e-13	3.56191e-12
Eln	MGI:95317	ENSMUSG00000029675	1.36798	1.47111	1.55206	9.52858	29.9169	12.8271	3.4205	4.033e-18	1.53077e-16		Dock5	MGI:2652871	ENSMUSG00000044447	35.7873	39.1226	41.6944	11.2031	12.2025	19.6654	-1.55796	1.58307e-13	3.93935e-12
Steap2	MGI:1921301	ENSMUSG00000015653	7.10252	6.55133	11.6949	25.4504	28.9574	36.3826	1.57437	4.69587e-18	1.77026e-16		Edn1	MGI:95283	ENSMUSG00000021367	91.5463	104.189	154.707	46.1023	34.1078	50.6426	-1.5378	1.65901e-13	4.11725e-12
Hpse	MGI:1343124	ENSMUSG00000035273	4.9756	5.6532	4.61438	44.722	18.7866	40.7217	2.64804	5.54047e-18	2.07457e-16		Tubb6	MGI:1915201	ENSMUSG00000001473	816.397	863.29	726.433	380.168	376.186	406.688	-1.18083	1.83181e-13	4.53394e-12
Sh2d4a	MGI:1919531	ENSMUSG00000053886	24.8606	27.7948	25.9029	69.7606	101.137	81.5613	1.55516	8.19117e-18	3.0384e-16		Strn	MGI:1333757	ENSMUSG00000024077	23.8314	29.3486	38.0056	12.2035	14.0179	13.5777	-1.30031	1.95982e-13	4.82922e-12
Skp2	MGI:1351663	ENSMUSG00000054115	8.12347	8.95678	10.1944	29.1518	24.1219	29.9617	1.66063	8.94397e-18	3.29999e-16		Tubb2a	MGI:107861	ENSMUSG00000058672	361.37	307.01	253.645	122.875	142.766	133.582	-1.34498	2.04989e-13	5.0467e-12
Mki67	MGI:106035	ENSMUSG00000031004	46.5834	48.5622	54.3852	144.992	135.321	122.755	1.30227	9.2286e-18	3.40049e-16		Flnb	MGI:2446089	ENSMUSG00000025278	311.401	205.71	210.74	85.2911	103.081	101.298	-1.46709	2.11874e-13	5.18859e-12
Slc48a1	MGI:1914989	ENSMUSG00000081534	93.2543	67.558	63.8578	278.139	291.407	226.674	1.68015	1.09346e-17	3.99726e-16		Oasl2	MGI:1344390	ENSMUSG00000029561	20.3109	24.4424	43.3532	7.32071	7.58202	5.3234	-2.05842	2.19106e-13	5.35622e-12
Podxl2	MGI:2442488	ENSMUSG00000033152	1.62472	1.72895	1.97517	11.5809	11.7545	12.094	2.71303	1.09678e-17	4.00411e-16		Mxra7	MGI:1914872	ENSMUSG00000020814	185.636	231.856	181.021	71.757	66.7225	100.514	-1.44688	2.31544e-13	5.64536e-12
Cdh1	MGI:88354	ENSMUSG00000000303	0.100123	0.107692	0.540029	24.1911	27.468	5.58913	6.16593	1.11106e-17	4.05091e-16		Sgpl1	MGI:1261415	ENSMUSG00000020097	175.717	180.072	154.757	70.1278	74.6034	90.1205	-1.25867	2.57509e-13	6.2674e-12
Il16	MGI:1270855	ENSMUSG00000001741	1.38472	3.19136	3.3758	16.8533	24.1123	14.0299	2.75404	1.15875e-17	4.21924e-16		Slc25a1	MGI:1345283	ENSMUSG00000003528	238.041	310.671	292.656	119.486	115.375	148.508	-1.25697	2.80425e-13	6.80129e-12
Notum	MGI:1924833	ENSMUSG00000042988	0.534223	1.26364	0.964411	37.0977	7.97893	18.4989	4.46889	1.26834e-17	4.60622e-16		Acadl	MGI:87866	ENSMUSG00000026003	334.009	351.847	351.325	166.629	194.365	156.006	-1.1346	2.80852e-13	6.80569e-12
Baiap2	MGI:2137336	ENSMUSG00000025372	8.86572	7.67442	6.82105	36.9546	45.1076	30.327	2.05423	1.27335e-17	4.61836e-16		Jade3	MGI:2148019	ENSMUSG00000037315	46.9174	64.7616	84.619	22.5437	23.3593	29.677	-1.53462	2.88316e-13	6.97439e-12
Plau	MGI:97611	ENSMUSG00000021822	2.80482	4.32353	4.66761	25.7897	21.4881	19.1262	2.36862	1.29074e-17	4.67158e-16		Gng12	MGI:1336171	ENSMUSG00000036402	132.662	147.067	151.477	53.61	63.347	74.5426	-1.24562	2.88616e-13	6.97556e-12
Casp3	MGI:107739	ENSMUSG00000031628	12.157	14.1715	14.6003	55.7706	48.8132	58.5579	1.86891	1.48705e-17	5.33759e-16		Cds2	MGI:1332236	ENSMUSG00000058793	45.9527	53.0261	46.4628	16.4552	21.4056	24.8136	-1.34436	2.93172e-13	7.0795e-12
Ces2g	MGI:1919611	ENSMUSG00000031877	6.11125	7.65515	8.83009	37.6021	57.6169	26.6381	2.304	1.76164e-17	6.2826e-16		Pak1	MGI:1339975	ENSMUSG00000030774	18.8699	20.2781	21.4211	5.69819	7.69968	6.64752	-1.70234	3.048e-13	7.34112e-12
Alad	MGI:96853	ENSMUSG00000028393	71.5917	83.2454	73.412	230.263	231.241	185.92	1.42334	1.79389e-17	6.37302e-16		Vstm2a	MGI:2384826	ENSMUSG00000048834	16.3632	13.787	10.554	1.82919	2.04471	3.7677	-2.63769	3.29584e-13	7.91059e-12
Atg16l2	MGI:1920933	ENSMUSG00000047767	2.62273	2.07522	3.30322	19.4342	18.5522	12.6912	2.49575	1.8318e-17	6.49108e-16		Trim12a	MGI:1923931	ENSMUSG00000066258	27.257	30.7109	40.8612	6.26059	10.9828	8.8796	-2.01339	3.30256e-13	7.91986e-12
Cdca7	MGI:1914203	ENSMUSG00000055612	7.53125	7.29647	7.85986	35.3582	28.7712	29.1023	1.90788	2.05211e-17	7.24399e-16		Xaf1	MGI:3772572	ENSMUSG00000040483	40.883	34.461	30.9637	5.06699	6.82531	11.2001	-2.30427	3.43327e-13	8.21911e-12
Spns2	MGI:2384936	ENSMUSG00000040447	0.353539	0.358577	0.542559	6.16748	18.727	5.46849	4.47356	2.30375e-17	8.10137e-16		Tnfsf12	MGI:1196259	ENSMUSG00000097328	47.7802	48.1926	44.4872	16.6038	17.3745	18.8581	-1.58985	3.46539e-13	8.28884e-12
Col4a1	MGI:88454	ENSMUSG00000031502	241.437	258.516	250.318	605.992	752.808	802.665	1.39943	2.4867e-17	8.73367e-16		Rpp25	MGI:2143151	ENSMUSG00000062309	104.804	102.582	105.936	40.6501	47.2881	24.1417	-1.61775	3.50072e-13	8.36616e-12
Tceal3	MGI:1913354	ENSMUSG00000044550	2.86699	3.73557	2.62192	27.1351	26.2337	17.539	2.80792	2.91384e-17	1.0144e-15		Wsb2	MGI:2144041	ENSMUSG00000029364	641.106	686.237	532.734	224.584	261.577	308.798	-1.34304	3.63246e-13	8.6735e-12
Crip2	MGI:1915587	ENSMUSG00000006356	91.1539	43.2394	38.008	332.083	415.508	337.373	2.50854	3.62722e-17	1.25644e-15		Fam177a	MGI:1920635	ENSMUSG00000095595	32.8109	27.2305	24.6978	9.38179	11.6819	11.6046	-1.50971	3.80645e-13	9.06557e-12
Cdh3	MGI:88356	ENSMUSG00000061048	9.09761	20.8443	21.3268	80.7275	95.7473	73.0715	2.16692	3.89858e-17	1.3454e-15		Gm38056	MGI:5611284	ENSMUSG00000102145	13.2274	13.5258	15.967	5.26012	5.15608	5.6601	-1.53473	3.80514e-13	9.06557e-12
Il6st	MGI:96560	ENSMUSG00000021756	36.5656	53.0271	51.0791	185.716	131.913	237.953	1.84181	5.24566e-17	1.79687e-15		Hmgn5	MGI:1355295	ENSMUSG00000031245	100.786	94.2572	99.1214	49.7255	47.5308	33.8978	-1.29933	3.96545e-13	9.42805e-12
Arhgap11a	MGI:2444300	ENSMUSG00000041219	23.1346	22.2213	21.9785	68.9585	62.3725	55.4752	1.32597	6.61522e-17	2.25486e-15		Tstd3	MGI:1924282	ENSMUSG00000028251	20.0847	19.3429	21.3092	5.21006	5.50655	6.34483	-1.95745	3.98912e-13	9.4762e-12
Tmem132a	MGI:2147810	ENSMUSG00000024736	36.8151	36.7204	26.298	97.4866	117.414	108.355	1.56556	6.74938e-17	2.29495e-15		Anxa7	MGI:88031	ENSMUSG00000021814	364.936	317.894	262.935	103.841	133.947	148.125	-1.4306	4.01135e-13	9.51274e-12
Tril	MGI:1914123	ENSMUSG00000043496	0.184146	0.614623	0.482734	12.5659	3.74123	18.285	4.6405	1.45987e-16	4.86847e-15		Fat1	MGI:109168	ENSMUSG00000070047	209.478	192.654	211.226	88.9512	96.6549	101.288	-1.25756	4.53094e-13	1.07083e-11
Oaf	MGI:94852	ENSMUSG00000032014	4.60429	4.13179	3.28745	26.2937	19.9158	18.794	2.2921	1.58879e-16	5.29202e-15		Nqo2	MGI:104513	ENSMUSG00000046949	26.0195	32.0289	29.8022	12.3158	12.6307	13.9831	-1.30077	4.53724e-13	1.07141e-11
Hoxb8	MGI:96189	ENSMUSG00000056648	1.34911	2.33428	1.69967	15.5532	10.8682	13.9697	2.79237	1.61334e-16	5.36734e-15		Pip5k1b	MGI:107930	ENSMUSG00000024867	21.8422	20.9645	24.6442	8.34357	5.22204	7.27396	-1.82134	4.65986e-13	1.09943e-11
Amt	MGI:3646700	ENSMUSG00000032607	4.51775	4.63101	5.18523	26.6668	19.2326	21.5316	2.2056	1.64788e-16	5.46914e-15		Slc1a6	MGI:1096331	ENSMUSG00000005357	399.899	424.539	302.207	99.3064	139.58	170.864	-1.59061	4.84497e-13	1.14213e-11
Mical3	MGI:2442733	ENSMUSG00000051586	10.1202	9.87503	10.1764	30.9478	40.2395	36.7597	1.3034	2.05637e-16	6.7602e-15		Upf3b	MGI:1915384	ENSMUSG00000036572	86.3785	87.6955	94.3686	51.8217	45.9306	39.3017	-1.15734	5.19629e-13	1.22183e-11
Adam19	MGI:105377	ENSMUSG00000011256	1.3864	1.24607	1.56025	8.6823	7.37626	20.6192	3.02771	2.71517e-16	8.87338e-15		Gab2	MGI:1333854	ENSMUSG00000004508	17.9751	25.8574	23.2982	8.96745	9.7983	10.3755	-1.31419	5.32567e-13	1.25119e-11
Lef1	MGI:96770	ENSMUSG00000027985	0.249854	0.348147	0.265222	19.8624	2.32476	12.1479	5.14485	3.18381e-16	1.03805e-14		Sgsh	MGI:1350341	ENSMUSG00000005043	30.1917	36.8001	36.0564	14.9496	17.6335	16.0858	-1.21642	5.5916e-13	1.30813e-11
Ptk7	MGI:1918711	ENSMUSG00000023972	12.7802	24.4007	31.2636	98.5883	95.8785	92.3954	1.95415	3.31638e-16	1.08e-14		Tlcd1	MGI:1915572	ENSMUSG00000019437	26.553	35.7186	25.0724	8.66069	7.57549	9.82229	-1.79625	5.78489e-13	1.35107e-11
Hmga2	MGI:101761	ENSMUSG00000056758	0.501241	0.809699	2.00237	14.2164	11.0185	15.4003	3.5069	3.39053e-16	1.10156e-14		Kremen1	MGI:1933988	ENSMUSG00000020393	21.2429	25.88	23.4092	9.0882	11.618	9.8952	-1.339	5.86918e-13	1.36961e-11
Sall2	MGI:1354373	ENSMUSG00000049532	7.14675	9.23683	11.5391	31.5452	29.631	27.4924	1.54827	3.7988e-16	1.23133e-14		Tacc2	MGI:1928899	ENSMUSG00000030852	121.159	119.629	115.084	53.4041	58.473	61.0225	-1.1354	6.25651e-13	1.45754e-11
Col4a2	MGI:88455	ENSMUSG00000031503	241.253	245.042	255.854	580.508	716.591	642.171	1.25628	4.9172e-16	1.58274e-14		Pqlc3	MGI:2444067	ENSMUSG00000045679	40.8514	32.2006	34.2511	9.62764	11.3943	13.391	-1.67353	6.69668e-13	1.55878e-11
Dhfr	MGI:94890	ENSMUSG00000021707	6.85105	6.40256	6.74968	23.2616	18.9044	21.3772	1.53613	5.02635e-16	1.6135e-14		Gss	MGI:95852	ENSMUSG00000027610	80.6771	62.7405	47.7676	18.8889	24.6875	23.7178	-1.60637	6.72405e-13	1.56383e-11
Mical2	MGI:2444947	ENSMUSG00000038244	61.6125	41.2082	52.6537	148.822	190.562	161.698	1.54153	5.54324e-16	1.76988e-14		Tyk2	MGI:1929470	ENSMUSG00000032175	20.7331	21.1843	21.4479	7.25917	9.84754	8.84705	-1.41583	6.82214e-13	1.58532e-11
Chsy1	MGI:2681120	ENSMUSG00000032640	7.76092	7.71125	7.2336	26.2466	22.1808	27.2037	1.60467	6.20008e-16	1.97053e-14		Dmrt1	MGI:1354733	ENSMUSG00000024837	206.177	224.971	212.052	78.688	67.9015	114.134	-1.42822	7.16176e-13	1.6592e-11
Sik1	MGI:104754	ENSMUSG00000024042	2.92727	5.23951	3.25897	50.8308	15.3574	30.9972	2.955	6.45404e-16	2.03956e-14		Adap2	MGI:2663075	ENSMUSG00000020709	19.2842	15.9411	18.7207	2.92642	3.99422	5.38723	-2.25516	7.35373e-13	1.70172e-11
Rab11fip3	MGI:2444431	ENSMUSG00000037098	12.2977	12.1897	14.9901	37.8259	32.6011	33.7351	1.32588	8.16025e-16	2.55835e-14		Sgms1	MGI:2444110	ENSMUSG00000040451	54.8314	60.8161	78.6904	27.5262	24.8304	31.2825	-1.25874	7.71215e-13	1.78318e-11
Cbx6	MGI:3512628	ENSMUSG00000089715	28.0606	34.42	30.1496	81.7374	100.638	77.4329	1.30801	8.29868e-16	2.59882e-14		Acsl4	MGI:1354713	ENSMUSG00000031278	81.74	109.877	143.59	46.9003	39.1381	50.1795	-1.40457	8.74128e-13	2.00941e-11
Bcl7a	MGI:1924295	ENSMUSG00000029438	3.66056	3.41023	3.58997	13.4329	13.2481	15.0731	1.83713	8.54202e-16	2.669e-14		Atf6	MGI:1926157	ENSMUSG00000026663	38.773	43.5653	43.4917	18.9226	21.4977	22.6602	-1.1218	1.11815e-12	2.54922e-11
Dusp4	MGI:2442191	ENSMUSG00000031530	77.4262	63.5776	69.7798	180.511	193.558	231.903	1.39328	1.11083e-15	3.42457e-14		Tmem181a	MGI:1924356	ENSMUSG00000038141	23.3932	23.7343	25.2132	10.5031	11.3849	11.0177	-1.26454	1.12178e-12	2.55542e-11
Il17rc	MGI:2159336	ENSMUSG00000030281	13.4512	11.1648	10.611	43.1283	64.6106	40.5827	1.94712	1.21334e-15	3.72403e-14		Coro1b	MGI:1345963	ENSMUSG00000024835	472.708	513.52	435.133	236.144	225.427	246.146	-1.13923	1.12304e-12	2.55618e-11
Atad2	MGI:1917722	ENSMUSG00000022360	15.5954	13.3035	17.237	43.9152	40.7079	39.786	1.30239	1.85879e-15	5.63651e-14		Tmem86a	MGI:1915143	ENSMUSG00000010307	21.4669	36.6332	57.5644	6.30771	5.29028	10.2518	-2.50682	1.21792e-12	2.76308e-11
Sh3bp4	MGI:2138297	ENSMUSG00000036206	16.284	23.8658	18.9732	58.3488	52.912	57.3404	1.38597	2.05054e-15	6.19764e-14		Hexa	MGI:96073	ENSMUSG00000025232	118.838	118.008	113.405	55.1367	61.729	59.1089	-1.12379	1.24716e-12	2.82709e-11
Net1	MGI:1927138	ENSMUSG00000021215	16.8719	27.4502	35.3611	111.858	138.363	79.556	1.92636	2.28035e-15	6.86978e-14		Tgfb1	MGI:98725	ENSMUSG00000002603	26.349	26.8162	22.1578	8.30787	7.35076	9.27511	-1.72521	1.53312e-12	3.44438e-11
Lrrn4	MGI:2445154	ENSMUSG00000043110	0.269659	0.949939	0.876512	10.5007	45.2872	10.0044	4.84997	2.468e-15	7.40294e-14		Maob	MGI:96916	ENSMUSG00000040147	47.911	50.5335	40.4974	8.73009	10.5426	18.9868	-1.99398	1.75414e-12	3.92187e-11
B230219D22Rik	MGI:1925771	ENSMUSG00000045767	19.107	18.8604	23.9293	50.9858	57.526	55.9659	1.28551	2.51125e-15	7.501e-14		Traf3ip2	MGI:2143599	ENSMUSG00000019842	39.6824	44.9915	49.7044	18.5512	22.7462	20.2139	-1.2628	2.03878e-12	4.53632e-11
Cdca7l	MGI:2384982	ENSMUSG00000021175	5.18579	5.20885	5.67998	27.6709	19.163	20.8409	1.93315	2.68292e-15	7.97005e-14		Syap1	MGI:1914293	ENSMUSG00000031357	98.99	115.437	160.846	49.6916	55.3999	58.8567	-1.29038	2.17001e-12	4.82445e-11
Spag5	MGI:1927470	ENSMUSG00000002055	25.5854	31.5401	28.0064	79.1704	93.4071	71.4174	1.32678	3.22704e-15	9.48489e-14		Vps18	MGI:2443626	ENSMUSG00000034216	36.0786	42.5405	39.9545	17.6607	18.6741	20.91	-1.17903	2.22183e-12	4.93569e-11
Ezh2	MGI:107940	ENSMUSG00000029687	35.4471	36.6099	37.9354	101.498	90.509	94.3635	1.23521	3.92642e-15	1.14556e-13		Bmp2	MGI:88177	ENSMUSG00000027358	34.4798	33.0835	18.4414	7.98904	5.94285	9.73607	-2.00082	2.23075e-12	4.95156e-11
Sesn1	MGI:2155278	ENSMUSG00000038332	10.3088	19.1719	24.3401	80.5108	86.186	68.5183	1.92693	5.13927e-15	1.4869e-13		Mamld1	MGI:3045303	ENSMUSG00000059401	30.7802	28.5478	35.308	12.5788	15.7509	15.5827	-1.20246	2.26269e-12	5.01501e-11
Ccdc8	MGI:3612184	ENSMUSG00000041117	0.461267	1.37023	1.62393	9.62495	10.8068	10.0494	3.0297	5.73706e-15	1.6564e-13		Os9	MGI:1924301	ENSMUSG00000040462	122.659	126.305	121.011	63.0392	70.4698	60.4898	-1.07064	2.39878e-12	5.3033e-11
Tshz1	MGI:1346031	ENSMUSG00000046982	7.6329	8.35651	7.99914	29.1002	23.8543	19.5917	1.48178	6.20263e-15	1.78155e-13		Qsox2	MGI:2387194	ENSMUSG00000036327	33.1593	33.8346	38.1986	16.4006	16.5616	17.357	-1.16433	2.47324e-12	5.45924e-11
Uhrf1	MGI:1338889	ENSMUSG00000001228	52.6913	52.9559	50.243	155.133	125.463	129.365	1.23854	6.42224e-15	1.83892e-13		Pxn	MGI:108295	ENSMUSG00000029528	155.258	184.848	167.041	84.0398	89.3716	91.1469	-1.10072	2.53437e-12	5.58528e-11
Arhgef40	MGI:2685515	ENSMUSG00000004562	16.1805	18.2097	18.3796	46.5405	47.6996	45.244	1.26977	7.23557e-15	2.06541e-13		Qdpr	MGI:97836	ENSMUSG00000015806	106.355	123.932	121.317	59.244	54.5691	63.1229	-1.15757	2.62004e-12	5.76492e-11
Nrp1	MGI:106206	ENSMUSG00000025810	23.2402	25.3361	26.9909	65.2418	78.1176	56.8183	1.2767	7.49119e-15	2.13399e-13		Zbtb43	MGI:1919084	ENSMUSG00000026788	30.7301	34.3972	37.8207	14.287	15.0067	16.8108	-1.15848	2.62324e-12	5.76739e-11
Gpx3	MGI:105102	ENSMUSG00000018339	1.97561	2.22145	3.19402	16.2556	24.2456	12.4011	2.71713	1.16279e-14	3.27209e-13		Gpm6b	MGI:107672	ENSMUSG00000031342	29.2896	49.6274	67.3498	3.97057	3.71937	12.8699	-2.78318	2.87847e-12	6.29361e-11
Npnt	MGI:2148811	ENSMUSG00000040998	8.1494	13.2608	19.6863	67.8891	75.7905	45.3046	2.07256	1.18373e-14	3.32427e-13		Slc4a2	MGI:109351	ENSMUSG00000028962	95.2398	150.644	184.066	51.5437	63.2962	61.5827	-1.41335	3.25321e-12	7.0962e-11
Akr1c14	MGI:2145458	ENSMUSG00000033715	0.662328	0.41565	0.592724	5.68445	18.5849	6.62297	3.91538	1.21748e-14	3.41215e-13		Cmtr1	MGI:1921407	ENSMUSG00000024019	50.0789	60.5429	65.0778	30.9907	28.5077	29.5899	-1.09213	3.52537e-12	7.67778e-11
Dcun1d4	MGI:2140972	ENSMUSG00000051674	4.26588	5.42272	5.67137	16.2225	24.579	18.8549	1.84048	1.23977e-14	3.47112e-13		Ildr2	MGI:1196370	ENSMUSG00000040612	228.213	293.82	299.923	137.124	151.277	108.821	-1.17728	3.58306e-12	7.7973e-11
Pdgfra	MGI:97530	ENSMUSG00000029231	1.45613	1.41369	1.67746	9.41308	6.17685	19.3803	2.90682	1.41002e-14	3.93191e-13		Fam214b	MGI:2441854	ENSMUSG00000036002	61.0918	48.9342	51.7951	17.1403	26.0078	21.8531	-1.43021	3.601e-12	7.8302e-11
Plet1	MGI:1923759	ENSMUSG00000032068	0.354744	0.163697	1.12747	76.9429	17.5708	13.3832	5.89754	1.60598e-14	4.46487e-13		H2-T22	MGI:95956	ENSMUSG00000056116	48.7693	48.2767	49.4337	17.4769	22.6626	17.5161	-1.4115	3.73244e-12	8.09697e-11
Litaf	MGI:1929512	ENSMUSG00000022500	63.2209	76.8458	77.0029	179.772	191.31	168.349	1.18355	1.82846e-14	5.05806e-13		Pld1	MGI:109585	ENSMUSG00000027695	8.50788	10.2455	11.8962	1.85599	4.25156	2.76409	-2.01232	3.90171e-12	8.4378e-11
Twist1	MGI:98872	ENSMUSG00000035799	1.9483	1.79415	1.51713	10.1497	11.0034	16.2988	2.69423	1.98804e-14	5.47766e-13		Hps1	MGI:2177763	ENSMUSG00000025188	25.006	30.0532	21.9759	11.481	10.2244	11.416	-1.39524	4.08293e-12	8.81594e-11
Aspm	MGI:1334448	ENSMUSG00000033952	5.45039	5.83931	8.17668	18.1541	19.0169	19.0363	1.36171	2.05547e-14	5.65224e-13		Cyth3	MGI:1335107	ENSMUSG00000018001	168.322	110.66	94.6704	39.1029	47.2154	51.6969	-1.57984	4.12031e-12	8.88283e-11
Myo1b	MGI:107752	ENSMUSG00000018417	5.10884	6.27335	6.27205	24.3747	16.1925	20.9708	1.67532	2.19914e-14	6.03534e-13		Slc30a2	MGI:106637	ENSMUSG00000028836	53.8264	106.39	141.677	28.9429	26.8207	40.4926	-1.82527	4.37803e-12	9.39465e-11
Wnt5a	MGI:98958	ENSMUSG00000021994	3.5523	2.21693	2.78398	19.9024	31.337	12.9243	2.54707	2.44307e-14	6.6718e-13		Fbxo6	MGI:1354743	ENSMUSG00000055401	52.5525	74.0853	65.4713	20.9353	28.535	26.4767	-1.46622	5.21688e-12	1.10579e-10
Rrp1b	MGI:1919712	ENSMUSG00000058392	8.82477	9.41275	9.31196	29.6857	23.279	29.4424	1.48461	2.45349e-14	6.69366e-13		Gstm2	MGI:95861	ENSMUSG00000040562	6943.08	8944.87	10066	4148.99	4315.66	4521.36	-1.12057	5.22812e-12	1.10732e-10
Gramd4	MGI:2676308	ENSMUSG00000035900	16.0467	21.1171	25.0237	60.5246	50.9855	50.583	1.33848	2.48308e-14	6.76108e-13		Emc7	MGI:1920274	ENSMUSG00000055943	45.6984	48.6717	41.0881	20.2448	22.7103	23.9509	-1.1487	5.29701e-12	1.1202e-10
Arhgap33	MGI:2673998	ENSMUSG00000036882	1.31889	3.1052	2.84224	20.3109	16.2331	11.313	2.51194	2.50913e-14	6.82532e-13		Cox6a2	MGI:104649	ENSMUSG00000030785	9.01721	15.629	20.7277	2.30471	1.29076	2.44226	-3.01317	6.28511e-12	1.31612e-10
Homer3	MGI:1347359	ENSMUSG00000003573	79.8746	108.186	103.299	275.227	223.583	278.453	1.31493	2.97693e-14	8.01145e-13		Zswim4	MGI:2443726	ENSMUSG00000035671	47.2926	40.6727	33.8615	14.1525	19.7795	17.5879	-1.37764	6.49474e-12	1.359e-10
Nxn	MGI:109331	ENSMUSG00000020844	5.79643	13.5399	8.207	42.9025	37.2022	49.9055	2.12188	3.57024e-14	9.57102e-13		Fxyd6	MGI:1890226	ENSMUSG00000066705	19.6697	33.6662	48.0132	9.83892	8.74984	8.1017	-2.03806	6.57209e-12	1.37311e-10
Fbxo21	MGI:1924223	ENSMUSG00000032898	26.135	24.035	24.7248	67.7347	70.0325	57.2664	1.23367	3.88266e-14	1.03386e-12		Fam214a	MGI:2387648	ENSMUSG00000034858	18.3202	22.3515	25.6133	7.41263	10.4709	8.51853	-1.44275	7.61663e-12	1.57945e-10
Tgfb2	MGI:98726	ENSMUSG00000039239	91.2601	75.1646	67.4428	283.77	274.922	182.141	1.52736	3.90924e-14	1.03953e-12		Dtna	MGI:106039	ENSMUSG00000024302	117.512	107.717	135.025	44.9918	65.201	57.018	-1.21004	7.73247e-12	1.60228e-10
Hap1	MGI:1261831	ENSMUSG00000006930	2.26437	3.36473	3.04688	20.6149	14.9964	10.8848	2.32286	4.47786e-14	1.18101e-12		Pik3ip1	MGI:1917016	ENSMUSG00000034614	17.1166	32.3638	31.2654	7.8144	11.1228	6.97354	-1.88307	8.99143e-12	1.85346e-10
Nuf2	MGI:1914227	ENSMUSG00000026683	29.7706	32.877	33.0131	85.0984	78.639	71.2882	1.22036	5.54175e-14	1.44106e-12		Pcyt1b	MGI:2147987	ENSMUSG00000035246	28.6724	35.8563	39.6699	12.9321	16.5639	17.7321	-1.26391	1.02727e-11	2.10197e-10
Pcbp4	MGI:1890471	ENSMUSG00000023495	73.8847	85.4378	66.872	210.21	175.017	209.642	1.28289	5.66639e-14	1.47072e-12		Jam3	MGI:1933825	ENSMUSG00000031990	78.5692	77.5014	106.932	36.3511	38.2527	46.2722	-1.2511	1.07592e-11	2.19664e-10
Prr11	MGI:2444496	ENSMUSG00000020493	15.9474	16.4548	17.2519	42.2073	39.6607	45.1976	1.22776	6.1633e-14	1.59373e-12		Raet1e	MGI:2675273	ENSMUSG00000053219	56.662	53.2549	45.4938	15.5176	13.3533	21.9639	-1.74013	1.08721e-11	2.21806e-10
Bora	MGI:1924994	ENSMUSG00000022070	10.9118	10.5	12.2963	42.66	31.0747	34.4588	1.55316	6.26945e-14	1.61666e-12		Bcl2l2	MGI:1859158	ENSMUSG00000089682	71.3629	79.2101	89.9972	33.9987	45.9303	41.6201	-1.112	1.10203e-11	2.24665e-10
Inpp1	MGI:104848	ENSMUSG00000026102	6.63095	6.8264	7.79077	21.9472	26.5146	21.6975	1.42885	7.37705e-14	1.88128e-12		Zmym3	MGI:1927231	ENSMUSG00000031310	45.756	89.9262	97.2823	27.5386	27.8217	34.0154	-1.5817	1.27085e-11	2.57568e-10
Nr0b2	MGI:1346344	ENSMUSG00000037583	0.31606	0	0.356385	9.07133	14.3819	7.16068	5.35654	7.98694e-14	2.03495e-12		Slc25a24	MGI:1917160	ENSMUSG00000040322	66.6497	69.2805	67.6406	35.9001	34.9184	37.4888	-1.0398	1.38185e-11	2.79249e-10
Susd2	MGI:1918983	ENSMUSG00000006342	0.630484	0.445816	0.450968	7.10542	27.5741	4.23772	4.50878	9.06409e-14	2.30094e-12		Chchd2	MGI:1261428	ENSMUSG00000070493	578.242	648.051	681.137	325.948	320.952	366.711	-1.03777	1.42804e-11	2.87536e-10
Arl4c	MGI:2445172	ENSMUSG00000049866	9.70919	30.5133	30.3311	154.147	141.015	104.62	2.38752	9.31597e-14	2.36271e-12		Naprt	MGI:2442664	ENSMUSG00000022574	8.96342	14.0901	13.1768	2.90528	3.57044	2.44081	-2.14451	1.68765e-11	3.37117e-10
Lhfpl2	MGI:2145236	ENSMUSG00000045312	6.12973	4.13008	2.50793	25.7682	20.3248	26.0547	2.35039	9.77574e-14	2.47029e-12		Erp44	MGI:1923549	ENSMUSG00000028343	108.65	117.911	129.16	56.4932	60.7789	67.7959	-1.06468	1.76062e-11	3.51188e-10
P3h3	MGI:1315208	ENSMUSG00000023191	3.98186	3.75293	2.99223	19.1903	15.3489	17.2529	2.10773	1.01325e-13	2.5581e-12		Tspan7	MGI:1298407	ENSMUSG00000058254	54.7731	57.4563	57.9301	29.0125	25.5009	20.0929	-1.30665	2.02583e-11	4.01204e-10
9930012K11Rik	MGI:2145726	ENSMUSG00000044551	3.33053	3.42073	2.53805	16.3095	23.0019	13.4721	2.36005	1.09414e-13	2.75231e-12		Pld2	MGI:892877	ENSMUSG00000020828	14.5296	13.4048	10.8196	3.21014	4.76103	4.20473	-1.82248	2.25848e-11	4.4474e-10
Smtn	MGI:1354727	ENSMUSG00000020439	33.4408	39.9923	39.1028	99.573	138.682	86.4968	1.37756	1.15447e-13	2.89619e-12		Gm19705	MGI:5011890	ENSMUSG00000097113	23.3126	42.0335	56.613	2.65742	2.54417	7.54398	-3.3338	2.26239e-11	4.44879e-10
Plxna3	MGI:107683	ENSMUSG00000031398	2.65286	2.89674	2.42202	10.2995	11.5993	9.2512	1.73682	1.27271e-13	3.17845e-12		Anxa3	MGI:1201378	ENSMUSG00000029484	844.448	614.391	497.877	174.798	255.007	268.217	-1.56233	2.3101e-11	4.53616e-10
Zfp422	MGI:1914505	ENSMUSG00000059878	13.1176	15.7794	16.0372	41.3712	40.2154	42.7896	1.33865	1.44997e-13	3.6114e-12		Celf2	MGI:1338822	ENSMUSG00000002107	108.575	129.565	137.776	57.9463	52.1078	67.3952	-1.13017	2.41322e-11	4.73531e-10
Golm1	MGI:1917329	ENSMUSG00000021556	26.5278	28.9542	22.3215	82.182	108.688	60.7288	1.55712	1.67503e-13	4.15329e-12		Lmbr1	MGI:1861746	ENSMUSG00000010721	18.029	15.2686	15.6839	4.90682	7.04113	6.65909	-1.474	2.45028e-11	4.80463e-10
Tmem176b	MGI:1916348	ENSMUSG00000029810	89.5278	108.874	120.228	258.843	378.225	258.566	1.36246	1.72158e-13	4.26491e-12		Hepacam	MGI:1920177	ENSMUSG00000046240	5.50467	11.4536	13.6925	1.41944	2.68269	1.74648	-2.50005	2.54236e-11	4.97114e-10
Specc1	MGI:2442356	ENSMUSG00000042331	3.98428	5.1169	5.25585	16.0024	14.3946	14.2329	1.51871	1.85711e-13	4.59246e-12		Snx7	MGI:1923811	ENSMUSG00000028007	79.5389	81.4198	78.4434	35.4668	45.3089	43.4655	-1.13567	2.61298e-11	5.10202e-10
Igfbp5	MGI:96440	ENSMUSG00000026185	0.306181	2.35476	0.921056	49.7968	25.0138	13.4707	4.49545	2.06452e-13	5.07821e-12		Cdc42se1	MGI:1889510	ENSMUSG00000046722	235.071	292.404	327.386	138.296	159.113	151.526	-1.07981	2.70628e-11	5.27307e-10
Casq2	MGI:1309469	ENSMUSG00000027861	1.62828	1.43537	1.60183	5.9363	10.2473	14.1173	2.79043	2.07909e-13	5.10952e-12		Ppp1r15a	MGI:1927072	ENSMUSG00000040435	56.3007	52.2076	44.9128	25.3603	24.0346	20.6093	-1.25172	2.76076e-11	5.37167e-10
Tk1	MGI:98763	ENSMUSG00000025574	48.6185	52.0792	54.7968	156.19	120.198	122.586	1.23152	2.09025e-13	5.13241e-12		Gba	MGI:95665	ENSMUSG00000028048	95.6251	101.383	101.762	41.0344	54.3281	51.898	-1.15151	2.80747e-11	5.45873e-10
Cks1b	MGI:1889208	ENSMUSG00000028044	67.8407	75.3348	64.9655	198.742	182.446	164.876	1.25517	2.09549e-13	5.13617e-12		Irgm2	MGI:1926262	ENSMUSG00000069874	6.40675	17.7594	18.7468	2.74143	2.22283	3.46515	-2.45558	3.24588e-11	6.28035e-10
Rcan2	MGI:1858219	ENSMUSG00000039601	25.4436	42.5127	31.6532	82.0621	116.935	114.562	1.53421	2.67814e-13	6.50111e-12		Oat	MGI:97394	ENSMUSG00000030934	311.818	316.942	294.471	159.184	161.013	176.17	-1.02575	3.67916e-11	7.07429e-10
Fgd1	MGI:104566	ENSMUSG00000025265	6.56105	9.24989	9.60998	25.6232	25.5249	25.4795	1.47396	2.8666e-13	6.94037e-12		Isoc2a	MGI:3609243	ENSMUSG00000086784	26.5323	29.8046	27.3536	11.6687	11.0422	11.4744	-1.4209	3.74326e-11	7.1826e-10
Agap1	MGI:2653690	ENSMUSG00000055013	4.54551	4.8731	3.82775	14.0891	13.8924	12.0019	1.4207	3.03813e-13	7.33009e-12		Lgals3	MGI:96778	ENSMUSG00000050335	362.678	174.958	161.047	62.4173	78.6801	70.2617	-1.94777	3.85763e-11	7.39184e-10
Mirt1	MGI:1922001	ENSMUSG00000097636	4.13329	3.6869	7.83316	25.5002	37.486	24.1064	2.25727	3.17284e-13	7.62857e-12		Tmbim1	MGI:1916910	ENSMUSG00000006301	73.4104	58.098	46.3813	27.9862	30.109	32.7659	-1.3167	4.2358e-11	8.08299e-10
Dnajc9	MGI:1915326	ENSMUSG00000021811	64.7505	66.2404	59.0166	153.839	162.123	148.205	1.15573	3.80093e-13	9.06557e-12		Plpp2	MGI:1354945	ENSMUSG00000052151	135.426	123.592	103.351	59.4469	58.2803	59.7748	-1.1623	4.44423e-11	8.46906e-10
Cebpb	MGI:88373	ENSMUSG00000056501	10.7472	9.27383	16.5098	45.1538	66.5289	44.2816	1.97295	3.99833e-13	9.48997e-12		H2-T23	MGI:95957	ENSMUSG00000067212	24.2482	26.2535	32.0195	5.23794	9.96579	4.19839	-2.19269	4.48207e-11	8.53531e-10
Cdc6	MGI:1345150	ENSMUSG00000017499	5.06476	5.14486	5.14878	17.9177	14.8625	16.7454	1.55563	4.0543e-13	9.60636e-12		Foxs1	MGI:95546	ENSMUSG00000074676	17.9219	26.8263	33.2038	5.65948	4.47971	8.29501	-2.1925	4.59149e-11	8.71974e-10
Fam3c	MGI:107892	ENSMUSG00000029672	5.95954	6.28918	7.85507	25.1679	25.8263	22.7617	1.67222	4.32798e-13	1.02461e-11		Camk2d	MGI:1341265	ENSMUSG00000053819	59.7781	66.2447	71.3245	32.8448	31.1434	27.869	-1.01525	4.71581e-11	8.9375e-10
Mir7005	MGI:5531217	ENSMUSG00000098735	0.228149	1.09251	0.563797	25.234	44.1563	18.4997	5.26494	4.37585e-13	1.03506e-11		Cdsn	MGI:3505689	ENSMUSG00000039518	51.1391	60.8533	83.4026	18.2025	25.9551	8.63154	-2.01364	4.72742e-11	8.94118e-10
Emp2	MGI:1098726	ENSMUSG00000022505	18.7954	22.017	25.6428	56.0511	71.3824	50.9882	1.29982	5.37336e-13	1.26133e-11		Fas	MGI:95484	ENSMUSG00000024778	24.0944	33.7704	27.4826	2.65705	8.08069	6.46108	-2.47651	4.78052e-11	9.03545e-10
Npr3	MGI:97373	ENSMUSG00000022206	2.66201	3.60354	5.44884	15.7541	39.4938	15.4748	2.47667	5.3795e-13	1.2617e-11		Anxa4	MGI:88030	ENSMUSG00000029994	94.2691	114.353	129.665	49.8184	61.8612	45.0808	-1.07312	5.50233e-11	1.03614e-09
Atp8a1	MGI:1330848	ENSMUSG00000037685	4.58362	5.57274	6.80595	17.1482	19.528	14.2838	1.46034	6.09818e-13	1.42185e-11		Lpl	MGI:96820	ENSMUSG00000015568	140.129	103.032	144.454	63.1942	63.7268	38.1789	-1.36097	6.04628e-11	1.13582e-09
Nfib	MGI:103188	ENSMUSG00000008575	21.495	23.0726	26.4356	56.381	69.9102	51.4921	1.21536	6.89923e-13	1.60189e-11		Ap1g2	MGI:1328307	ENSMUSG00000040701	21.6999	21.0572	19.0647	7.67929	7.1073	8.95971	-1.57812	6.19497e-11	1.16296e-09
Crb2	MGI:2679260	ENSMUSG00000035403	0.362122	1.52163	2.20324	17.3175	29.9478	9.70636	3.68634	8.05008e-13	1.85822e-11		Rapgef2	MGI:2659071	ENSMUSG00000062232	29.6572	26.6621	29.7771	11.0515	14.5006	15.7301	-1.18393	6.94427e-11	1.29226e-09
Mcm5	MGI:103197	ENSMUSG00000005410	39.9697	42.7088	35.4748	111.109	89.7358	95.1185	1.19075	8.41343e-13	1.93886e-11		Vapb	MGI:1928744	ENSMUSG00000054455	67.7643	64.9193	63.283	32.7505	35.489	37.4961	-1.01789	7.0986e-11	1.31833e-09
Pcdh7	MGI:1860487	ENSMUSG00000029108	2.34203	2.18393	2.38003	6.93513	18.5603	9.70604	2.06394	8.69375e-13	2.00014e-11		Plce1	MGI:1921305	ENSMUSG00000024998	17.5006	24.3314	35.1553	6.32754	12.0817	6.3888	-1.78445	7.58358e-11	1.40557e-09
Sema3f	MGI:1096347	ENSMUSG00000034684	4.13327	5.66554	6.01951	17.9102	42.083	23.4007	2.27081	9.49052e-13	2.17803e-11		Tlcd2	MGI:1917141	ENSMUSG00000038217	22.2626	28.0877	22.324	5.0889	6.69927	7.91838	-2.02336	8.43181e-11	1.55242e-09
B4galt5	MGI:1927169	ENSMUSG00000017929	27.3004	27.0677	28.2957	98.465	61.745	66.84	1.33105	9.72546e-13	2.22826e-11		Fuca2	MGI:1914098	ENSMUSG00000019810	38.128	39.8351	45.0775	21.645	17.9483	17.6817	-1.14632	8.45939e-11	1.55646e-09
Armcx4	MGI:2147887	ENSMUSG00000049804	2.82209	3.27592	3.70449	11.4397	10.9181	8.75791	1.53912	9.85381e-13	2.25395e-11		Abhd4	MGI:1915938	ENSMUSG00000040997	245.088	227.176	265.717	118.717	149.048	125.386	-1.04759	9.24779e-11	1.69702e-09
Shroom1	MGI:1919024	ENSMUSG00000018387	1.55852	1.84476	2.38966	11.5266	13.3612	7.0078	2.32878	1.05254e-12	2.40559e-11		Sppl2a	MGI:1913802	ENSMUSG00000027366	31.6867	34.402	41.5985	14.9616	18.7813	19.1779	-1.14495	9.41646e-11	1.72455e-09
Kif15	MGI:1098258	ENSMUSG00000036768	6.79199	7.58448	8.15031	21.3775	20.7354	19.9092	1.33395	1.15771e-12	2.63079e-11		Cables1	MGI:1927065	ENSMUSG00000040957	5.66365	18.0934	14.4897	2.63668	2.52268	2.71371	-2.39265	9.93108e-11	1.8152e-09
Prkag2	MGI:1336153	ENSMUSG00000028944	19.1283	17.3176	15.221	41.3041	44.6971	36.024	1.35905	1.29463e-12	2.92993e-11		Brpf3	MGI:2146836	ENSMUSG00000063952	39.2739	48.9239	65.4551	24.0209	25.2554	24.7681	-1.17774	1.00453e-10	1.83487e-09
Wdr6	MGI:1930140	ENSMUSG00000066357	50.3283	61.3915	57.9392	132.666	142.503	121.408	1.0965	1.37893e-12	3.11054e-11		Chmp2a	MGI:1916203	ENSMUSG00000033916	295.62	304.127	266.716	154.608	163.808	150.129	-1.01976	1.03613e-10	1.8901e-09
F2r	MGI:101802	ENSMUSG00000048376	50.4485	37.3312	42.2586	109.178	187.557	117.574	1.53666	1.42667e-12	3.21302e-11		Lgals1	MGI:96777	ENSMUSG00000068220	17019.9	23888.3	18217.3	9554.63	6244.6	10089	-1.31907	1.08972e-10	1.98135e-09
Tmpo	MGI:106920	ENSMUSG00000019961	68.4991	68.3243	70.3216	161.662	150.561	156.769	1.05257	1.52625e-12	3.4317e-11		Mtr	MGI:894292	ENSMUSG00000021311	40.2431	60.9755	66.8031	25.0119	25.5174	28.6792	-1.2034	1.12688e-10	2.04623e-09
Peg3	MGI:104748	ENSMUSG00000002265	9.81827	12.0826	24.4243	66.0815	113.183	52.5535	2.20532	1.5489e-12	3.47701e-11		Ttc39c	MGI:1919997	ENSMUSG00000024424	41.8673	48.5598	51.1657	20.2713	26.3497	23.1678	-1.16042	1.14287e-10	2.07256e-09
Tmem176a	MGI:1913308	ENSMUSG00000023367	24.9812	34.986	37.7658	93.9724	134.815	82.2639	1.53598	1.68414e-12	3.77143e-11		Pls3	MGI:104807	ENSMUSG00000016382	290.947	253.492	225.472	97.5269	120.793	141.464	-1.22079	1.14522e-10	2.07546e-09
Arhgef10l	MGI:1920004	ENSMUSG00000040964	6.33204	7.33985	6.90506	22.3699	20.9736	17.1307	1.46261	1.78487e-12	3.98735e-11		Atf3	MGI:109384	ENSMUSG00000026628	17.5711	28.3561	26.0888	7.04601	8.83703	4.54621	-1.94357	1.16799e-10	2.11397e-09
Lrch2	MGI:2147870	ENSMUSG00000031290	6.54896	7.75038	3.48722	27.8107	10.2952	17.6978	2.12045	1.78662e-12	3.98806e-11		Rdh14	MGI:1920402	ENSMUSG00000020621	50.9238	53.2516	59.4195	20.5298	26.2238	24.5069	-1.32447	1.16897e-10	2.11435e-09
Adgrg1	MGI:1340051	ENSMUSG00000031785	6.28098	9.31834	12.0304	32.4984	64.7409	29.8466	2.07742	1.824e-12	4.06822e-11		Sptan1	MGI:98386	ENSMUSG00000057738	872.678	837.991	745.796	368.883	469.341	441.376	-1.08925	1.17819e-10	2.12826e-09
Hirip3	MGI:2142364	ENSMUSG00000042606	14.231	13.0023	12.0757	52.9	39.5438	31.9928	1.54285	1.90333e-12	4.23835e-11		Rnf216	MGI:1344349	ENSMUSG00000045078	59.5694	63.3769	64.3058	27.1351	31.9551	36.9152	-1.07171	1.18255e-10	2.13474e-09
Pkdcc	MGI:2147077	ENSMUSG00000024247	3.68071	5.27684	4.75469	20.8806	15.6038	19.2342	1.89204	2.26295e-12	5.01501e-11		Abhd2	MGI:1914344	ENSMUSG00000039202	31.2967	31.3132	38.017	15.2206	18.5613	18.6419	-1.06557	1.29226e-10	2.32674e-09
Pea15a	MGI:104799	ENSMUSG00000013698	233.914	191.941	144.413	510.417	559.669	643.071	1.44339	2.38089e-12	5.26797e-11		C1rb	MGI:3779804	ENSMUSG00000098470	13.8603	16.7375	18.6561	3.84877	6.38853	5.04091	-1.8103	1.30013e-10	2.33939e-09
Tm4sf1	MGI:104678	ENSMUSG00000027800	21.3448	13.8605	11.4424	57.0476	66.5387	68.8368	1.95637	2.53983e-12	5.59286e-11		Ppm1m	MGI:1915155	ENSMUSG00000020253	47.4349	61.2265	54.5992	27.5326	25.1695	28.8769	-1.13658	1.43651e-10	2.56648e-09
Ptprj	MGI:104574	ENSMUSG00000025314	4.0219	9.40523	11.6333	35.582	33.5954	34.2761	1.94261	2.64123e-12	5.80234e-11		Txndc17	MGI:1289248	ENSMUSG00000020803	385.338	357.511	299.311	179.511	175.844	185.538	-1.08118	1.44528e-10	2.58049e-09
Zfp9	MGI:99210	ENSMUSG00000072623	2.54834	2.46168	3.06908	9.90961	10.7365	10.191	1.80301	2.85424e-12	6.24557e-11		Gm715	MGI:2685561	ENSMUSG00000082226	19.651	17.01	13.2139	2.17773	2.83021	4.443	-2.52472	1.45338e-10	2.59328e-09
Nbl1	MGI:104591	ENSMUSG00000041120	44.3356	44.3656	37.6484	122.637	160.94	92.9357	1.44311	3.02386e-12	6.60629e-11		Slc52a3	MGI:1916948	ENSMUSG00000027463	48.9902	107.2	127.333	26.5245	35.1923	31.7531	-1.70161	1.65126e-10	2.9294e-09
Ncapd2	MGI:1915548	ENSMUSG00000038252	44.4642	58.1448	52.8495	133.721	115.843	115.914	1.09744	3.7606e-12	8.1517e-11		Eif4ebp1	MGI:103267	ENSMUSG00000031490	474.817	434.252	371.693	196.559	148.092	236.605	-1.27259	1.87452e-10	3.31065e-09
Ung	MGI:109352	ENSMUSG00000029591	9.17828	7.15125	8.39011	35.0445	26.3552	26.8817	1.68309	3.85384e-12	8.34728e-11		Exoc6b	MGI:1923164	ENSMUSG00000033769	60.896	83.9682	100.459	37.4253	43.0783	40.648	-1.13159	1.98505e-10	3.49697e-09
Birc5	MGI:1203517	ENSMUSG00000017716	94.0565	96.8954	85.4471	233.161	211.773	206.278	1.11895	3.9148e-12	8.45949e-11		Rnf135	MGI:1919206	ENSMUSG00000020707	21.4299	21.2659	30.4213	7.43526	9.54635	9.38868	-1.60777	2.06146e-10	3.62466e-09
Plk4	MGI:101783	ENSMUSG00000025758	14.4757	15.1391	15.8471	42.9605	35.2352	36.8777	1.19543	4.22497e-12	9.09434e-11		Socs2	MGI:1201787	ENSMUSG00000020027	8.64338	11.526	9.9901	3.26757	3.05511	2.39636	-1.89617	2.09452e-10	3.68046e-09
Cdca2	MGI:1919787	ENSMUSG00000048922	14.5042	16.693	18.0616	42.8052	39.2096	41.7788	1.17817	4.28709e-12	9.2209e-11		Ppp1r12b	MGI:1916417	ENSMUSG00000073557	51.1351	70.3847	64.8813	30.0095	26.6794	36.5784	-1.11299	2.12664e-10	3.72982e-09
Cdt1	MGI:1914427	ENSMUSG00000006585	16.6875	13.3665	14.4429	56.8435	43.2639	38.4566	1.5016	4.45643e-12	9.54811e-11		Chac1	MGI:1916315	ENSMUSG00000027313	10.9587	39.7167	37.0197	6.03893	4.6217	5.6221	-2.53941	2.12801e-10	3.72987e-09
Pbx3	MGI:97496	ENSMUSG00000038718	6.75862	5.84317	7.49583	20.1695	22.3544	24.9081	1.60779	4.48317e-12	9.58804e-11		Ctso	MGI:2139628	ENSMUSG00000028015	10.6731	14.5284	16.6471	3.65044	5.78948	3.19162	-1.86848	2.15335e-10	3.77189e-09
Sesn3	MGI:1922997	ENSMUSG00000032009	5.96216	9.54862	11.4525	30.3535	25.6935	23.1166	1.43777	4.51224e-12	9.63792e-11		Folr1	MGI:95568	ENSMUSG00000001827	106.623	108.664	118.313	35.1533	60.7327	43.4535	-1.40196	2.29749e-10	4.01423e-09
Acy3	MGI:1918920	ENSMUSG00000024866	4.09097	3.70688	5.92601	23.2825	19.5361	18.8478	2.04257	4.63807e-12	9.89146e-11		Elf2	MGI:1916507	ENSMUSG00000037174	79.5162	77.4115	69.1389	40.2774	36.0325	40.9418	-1.00361	2.36953e-10	4.13231e-09
Rnase4	MGI:1926217	ENSMUSG00000021876	22.5116	16.8816	16.889	115.348	72.9213	49.4721	1.93779	4.9577e-12	1.05488e-10		Lhpp	MGI:1923679	ENSMUSG00000030946	25.0475	31.6135	31.2022	11.6609	10.6162	11.8226	-1.49524	2.44966e-10	4.26401e-09
Zfp503	MGI:1353644	ENSMUSG00000039081	17.3995	13.3547	9.7883	51.4472	36.5228	49.4729	1.61876	5.0526e-12	1.0726e-10		Atp11b	MGI:1923545	ENSMUSG00000037400	61.4696	59.9984	68.9803	28.822	29.613	38.1842	-1.08431	2.52405e-10	4.38524e-09
Rspo1	MGI:2183426	ENSMUSG00000028871	0.450707	1.51296	1.60282	10.8365	25.4972	10.2727	3.61954	5.24152e-12	1.10931e-10		Lama2	MGI:99912	ENSMUSG00000019899	33.012	30.2607	24.9154	3.61809	4.22241	11.8291	-2.2945	2.70326e-10	4.68193e-09
Tbc1d16	MGI:2652878	ENSMUSG00000039976	2.34981	2.84267	3.70022	11.4027	12.0913	8.26966	1.68503	6.10022e-12	1.28128e-10		Sertad4	MGI:2443496	ENSMUSG00000016262	19.0151	18.4533	20.1974	6.38239	8.19784	8.77543	-1.43408	2.78001e-10	4.79988e-09
Nptxr	MGI:1920590	ENSMUSG00000022421	2.39189	3.21075	3.14262	12.8506	9.88878	9.20964	1.74185	6.13334e-12	1.28726e-10		Cited2	MGI:1306784	ENSMUSG00000039910	179.721	138.401	149.972	72.0957	86.2335	81.914	-1.09571	2.81707e-10	4.86084e-09
Gpd1l	MGI:1289257	ENSMUSG00000050627	15.8695	15.909	16.0802	35.7427	39.2526	37.5842	1.10872	6.9294e-12	1.44559e-10		Sh3gl3	MGI:700011	ENSMUSG00000030638	14.8555	26.6335	32.514	1.62607	1.29127	5.37744	-3.25204	2.83861e-10	4.89497e-09
Ccnf	MGI:102551	ENSMUSG00000072082	18.287	21.8128	18.6144	50.8147	44.5067	49.6784	1.17422	7.18499e-12	1.49666e-10		Mapk13	MGI:1346864	ENSMUSG00000004864	17.1401	23.0666	39.5075	6.02121	7.61554	3.36531	-2.34457	2.89614e-10	4.98797e-09
Ptprs	MGI:97815	ENSMUSG00000013236	21.8722	27.2463	23.1601	56.6918	56.062	51.8241	1.09427	7.26669e-12	1.51254e-10		Dync1i1	MGI:107743	ENSMUSG00000029757	142.163	93.5378	64.6257	29.0537	34.8798	39.9554	-1.68081	2.93469e-10	5.04497e-09
Cldn3	MGI:1329044	ENSMUSG00000070473	0.416794	0.795545	1.02962	12.2938	15.0342	3.92308	3.66991	7.42519e-12	1.54322e-10		Arsa	MGI:88077	ENSMUSG00000022620	19.1673	24.0714	23.8677	8.65076	9.47823	10.3607	-1.38316	3.08706e-10	5.29707e-09
Rarb	MGI:97857	ENSMUSG00000017491	1.07389	2.85573	2.24965	14.0079	9.33315	15.3653	2.52851	7.49878e-12	1.55734e-10		Gm4322	MGI:3782503	ENSMUSG00000100690	63.1802	101.049	91.2213	21.2302	12.0523	26.4544	-2.21365	3.09265e-10	5.30337e-09
Tmem37	MGI:2157899	ENSMUSG00000050777	30.693	38.4562	48.6455	139.224	93.2352	106.13	1.4009	7.54659e-12	1.5661e-10		Mcfd2	MGI:2183439	ENSMUSG00000024150	271.1	302.025	288.507	134.13	166.523	167.446	-1.01102	3.57495e-10	6.08158e-09
Zmiz1	MGI:3040693	ENSMUSG00000007817	14.1945	12.1104	19.3984	39.2536	47.4115	34.9405	1.30086	8.09725e-12	1.67536e-10		Mfsd1	MGI:1913678	ENSMUSG00000002580	76.7899	69.0473	76.6807	36.0924	44.6329	39.1863	-1.02308	3.68007e-10	6.24509e-09
Tspan3	MGI:1928098	ENSMUSG00000032324	114.502	129.467	125.009	265.071	329.922	264.001	1.09005	8.17817e-12	1.69085e-10		Mien1	MGI:1914118	ENSMUSG00000027775	111.985	121.382	105.286	47.674	54.2199	53.908	-1.25068	3.67838e-10	6.24509e-09
Kif2c	MGI:1921054	ENSMUSG00000028678	25.8187	30.0666	28.7503	62.05	66.4784	68.3084	1.09593	8.27451e-12	1.70949e-10		Sgsm3	MGI:1916329	ENSMUSG00000042303	49.0139	66.5224	60.4771	25.0138	20.8192	28.5862	-1.24965	3.69438e-10	6.24632e-09
Lpar1	MGI:108429	ENSMUSG00000038668	3.09893	4.46192	4.28275	12.1355	20.244	15.3	1.85865	9.69704e-12	1.99299e-10		Pink1	MGI:1916193	ENSMUSG00000028756	76.0429	99.0402	105.441	41.9185	54.619	46.4827	-1.09749	3.7191e-10	6.29592e-09
Lrrc75b	MGI:2143657	ENSMUSG00000046807	3.67168	2.22986	2.21142	10.0862	22.6492	12.515	2.33656	1.06911e-11	2.1854e-10		Fgf13	MGI:109178	ENSMUSG00000031137	45.7583	46.0127	31.8353	13.3823	13.5948	18.2116	-1.62241	3.77788e-10	6.38374e-09
Lamb1	MGI:96743	ENSMUSG00000002900	90.299	95.1548	91.4656	197.568	211.834	207.881	1.01693	1.10953e-11	2.26029e-10		Vgll3	MGI:1920819	ENSMUSG00000091243	106.094	96.7926	86.8923	31.8891	45.4775	53.3479	-1.27879	4.09081e-10	6.89573e-09
Map4k2	MGI:1346883	ENSMUSG00000024948	7.29619	7.61682	6.89717	25.8119	22.2251	19.406	1.48483	1.1457e-11	2.33225e-10		2200002D01Rik	MGI:1919525	ENSMUSG00000030587	84.9474	58.2185	46.636	22.7906	25.1276	23.9269	-1.54255	4.25193e-10	7.15862e-09
Prkar1b	MGI:97759	ENSMUSG00000025855	9.18485	5.95256	4.9322	34.2024	25.2723	25.4105	1.93426	1.21413e-11	2.46612e-10		Cyb561a3	MGI:2686925	ENSMUSG00000034445	37.934	42.7984	52.8143	14.2545	20.286	17.9855	-1.46721	4.28876e-10	7.21625e-09
Sirpa	MGI:108563	ENSMUSG00000037902	3.4235	4.37667	4.07697	16.1975	18.8577	12.1065	1.78171	1.38782e-11	2.8025e-10		Myadm	MGI:1355332	ENSMUSG00000068566	428.034	340.731	299.091	150.684	151.977	209.082	-1.29968	4.41278e-10	7.40696e-09
Asap2	MGI:2685438	ENSMUSG00000052632	8.87175	8.74094	11.3574	20.8585	20.546	26.6395	1.32017	1.4114e-11	2.84611e-10		Bcl2	MGI:88138	ENSMUSG00000057329	12.8949	15.2387	15.3723	7.66132	6.89225	4.81925	-1.30599	4.43701e-10	7.44313e-09
Anks6	MGI:1922941	ENSMUSG00000066191	4.05218	4.46992	4.50781	17.9225	14.2886	14.5637	1.65387	1.42566e-11	2.87265e-10		Zzef1	MGI:2444286	ENSMUSG00000055670	27.1853	27.1972	29.3435	9.55771	14.4187	15.0358	-1.19851	4.53409e-10	7.59678e-09
Rgs16	MGI:108407	ENSMUSG00000026475	6.6192	3.75808	2.81433	30.6043	17.76	47.6263	2.71893	1.57054e-11	3.1553e-10		Dnajb4	MGI:1914285	ENSMUSG00000028035	84.0284	68.0522	78.718	38.0384	44.5083	38.4223	-1.05385	4.73591e-10	7.92536e-09
Wnt5b	MGI:98959	ENSMUSG00000030170	2.92742	2.94592	2.62114	15.138	11.4541	11.1246	1.98463	1.58818e-11	3.18605e-10		Asns	MGI:1350929	ENSMUSG00000029752	244.342	384.341	352.105	125.441	94.1687	176.17	-1.42598	4.75601e-10	7.9542e-09
Phf6	MGI:1918248	ENSMUSG00000025626	12.9794	13.1263	16.1174	32.959	30.8698	39.5147	1.21115	1.60357e-11	3.21246e-10		Btd	MGI:1347001	ENSMUSG00000021900	39.5167	55.2002	47.9438	22.2674	23.0401	24.6066	-1.15635	5.09185e-10	8.48011e-09
Sart3	MGI:1858230	ENSMUSG00000018974	31.0969	31.9833	32.5294	85.3652	69.222	65.9756	1.07153	1.63086e-11	3.26479e-10		5730409E04Rik	MGI:3609248	ENSMUSG00000073755	11.2952	10.1339	9.48209	3.65412	3.68518	3.09564	-1.6999	5.17102e-10	8.60452e-09
Gins2	MGI:1921019	ENSMUSG00000031821	17.4594	16.7944	15.1484	43.5171	42.9864	36.2487	1.20159	1.77155e-11	3.53113e-10		Cdc42ep5	MGI:1929745	ENSMUSG00000063838	12.5256	27.3842	57.5384	4.53971	5.37931	4.99337	-2.7939	5.26263e-10	8.74353e-09
Kif4	MGI:108389	ENSMUSG00000034311	17.3924	21.6531	18.7291	45.8063	45.628	42.4878	1.08636	1.78288e-11	3.54862e-10		Pdlim1	MGI:1860611	ENSMUSG00000055044	193.872	158.24	133.786	72.9549	71.9476	88.3235	-1.1803	5.40985e-10	8.97737e-09
Sapcd2	MGI:1919330	ENSMUSG00000026955	3.09369	2.72835	2.66834	10.2678	11.9077	12.6199	1.95182	1.96878e-11	3.91022e-10		Gtf2h1	MGI:1277216	ENSMUSG00000006599	102.078	92.2627	102.203	49.1051	51.7008	60.2986	-1.01668	5.5342e-10	9.16727e-09
Kif18b	MGI:2446979	ENSMUSG00000051378	16.5533	17.3973	16.4715	40.4631	39.9555	40.1134	1.1261	1.98132e-11	3.9323e-10		Cox7a1	MGI:1316714	ENSMUSG00000074218	24.2944	40.5544	24.2306	7.66437	5.19677	6.15379	-2.33819	5.79754e-10	9.57491e-09
Odc1	MGI:97402	ENSMUSG00000011179	159.081	161.34	117.05	400.424	371.278	339.023	1.20611	2.00883e-11	3.98122e-10		Nek8	MGI:1890646	ENSMUSG00000017405	20.9041	28.9743	24.1948	10.0777	9.33729	10.0438	-1.42335	6.22896e-10	1.0255e-08
Meis1	MGI:104717	ENSMUSG00000020160	6.73445	6.3369	8.37339	27.0076	23.3648	17.3909	1.55516	2.18924e-11	4.31718e-10		Col14a1	MGI:1341272	ENSMUSG00000022371	11.6468	15.9686	29.9712	5.53315	6.99644	3.53296	-2.00009	6.38582e-10	1.04841e-08
Plagl1	MGI:1100874	ENSMUSG00000019817	12.4316	7.15011	6.1412	33.0495	30.204	32.3707	1.71627	2.26162e-11	4.44879e-10		St3gal2	MGI:99427	ENSMUSG00000031749	51.1045	55.9715	45.4938	21.1812	23.9636	30.1942	-1.14726	6.51911e-10	1.06811e-08
Cdkn2c	MGI:105388	ENSMUSG00000028551	22.5904	24.5484	19.4884	62.6494	56.1691	54.6674	1.19029	2.28923e-11	4.49836e-10		Znrf2	MGI:1196246	ENSMUSG00000058446	32.9446	37.286	36.8466	14.5232	13.5273	21.6568	-1.22745	6.54261e-10	1.07098e-08
Mex3b	MGI:1918252	ENSMUSG00000057706	10.855	9.604	7.0797	32.0993	29.653	25.9453	1.52936	2.47343e-11	4.8466e-10		Tubb2b	MGI:1920960	ENSMUSG00000045136	308.436	361.076	285.097	129.316	116.525	190.22	-1.25792	7.20379e-10	1.16955e-08
Nrg1	MGI:96083	ENSMUSG00000062991	4.92407	2.96368	2.72041	15.0505	26.9709	12.5122	2.4988	2.58943e-11	5.05961e-10		Hpgd	MGI:108085	ENSMUSG00000031613	22.6245	11.4377	9.28717	1.92658	3.62906	2.38719	-2.59531	7.35592e-10	1.19216e-08
Dna2	MGI:2443732	ENSMUSG00000036875	3.26659	2.82154	4.28057	13.8917	11.1026	12.7656	1.73426	2.62745e-11	5.12667e-10		Plcl2	MGI:1352756	ENSMUSG00000038910	7.70124	11.941	13.4431	4.1977	3.26347	3.82367	-1.67064	7.8876e-10	1.27386e-08
Slc16a1	MGI:106013	ENSMUSG00000032902	5.15652	3.75183	3.65874	15.6201	17.4759	12.3361	1.71269	2.71064e-11	5.27785e-10		Dsg2	MGI:1196466	ENSMUSG00000044393	7.85827	18.8243	12.6367	3.05807	4.13516	4.55278	-1.87019	8.19666e-10	1.31917e-08
Sh3bp1	MGI:104603	ENSMUSG00000022436	7.61608	12.9534	9.1532	36.5363	26.9656	41.8795	1.74112	3.05124e-11	5.92441e-10		Rnf180	MGI:1919066	ENSMUSG00000021720	5.90709	14.1569	13.8512	2.14104	2.37654	2.7681	-2.32823	8.29264e-10	1.3323e-08
Ssbp2	MGI:1914220	ENSMUSG00000003992	4.47462	5.48165	5.3337	17.4439	23.4559	12.8508	1.93454	3.15988e-11	6.12676e-10		Parp3	MGI:1891258	ENSMUSG00000023249	37.7005	32.2548	32.1475	12.1158	17.6922	15.5968	-1.31928	9.33974e-10	1.48931e-08
Lrig3	MGI:2443955	ENSMUSG00000020105	2.97054	2.53382	2.3909	11.2855	10.0579	8.70087	1.78848	3.18844e-11	6.17783e-10		Mgst3	MGI:1913697	ENSMUSG00000026688	44.3098	32.7963	31.9866	12.0923	12.8429	13.3604	-1.64636	1.03244e-09	1.63412e-08
Myh11	MGI:102643	ENSMUSG00000018830	3.30624	2.69838	2.404	8.96178	9.92429	18.0345	2.0037	3.28318e-11	6.34368e-10		Atp1b2	MGI:88109	ENSMUSG00000041329	23.5472	102.926	197.948	12.9305	18.6518	10.0725	-3.06847	1.03432e-09	1.63616e-08
Prdx6	MGI:894320	ENSMUSG00000026701	167.645	148.286	149.127	365.785	390.461	366.313	1.10386	3.35299e-11	6.46505e-10		Arhgap28	MGI:2147003	ENSMUSG00000024043	15.5382	18.1338	17.984	9.78869	7.13322	6.65049	-1.26494	1.03733e-09	1.63906e-08
Rtn4rl1	MGI:2661375	ENSMUSG00000045287	5.81244	6.96919	7.08881	19.3553	19.2195	19.6035	1.42331	3.78359e-11	7.25497e-10		Tom1l2	MGI:2443306	ENSMUSG00000000538	41.6843	52.3743	57.3681	22.1944	31.7729	25.4246	-1.09236	1.05824e-09	1.66924e-08
Ugt1a6a	MGI:2137698	ENSMUSG00000054545	2.37949	1.25937	3.20667	13.8504	36.6136	11.6133	3.05534	3.95384e-11	7.56053e-10		Dbp	MGI:94866	ENSMUSG00000059824	14.8283	17.847	20.4847	6.94069	5.93868	4.81702	-1.71156	1.08104e-09	1.70133e-08
Slc12a7	MGI:1342283	ENSMUSG00000017756	12.8078	14.2888	15.96	36.9828	30.6443	32.4537	1.09037	3.97056e-11	7.58728e-10		Sipa1	MGI:107576	ENSMUSG00000056917	38.5117	45.36	36.2948	19.097	20.3095	23.1732	-1.08554	1.08178e-09	1.70154e-08
Amhr2	MGI:105062	ENSMUSG00000023047	4.10011	8.30898	17.2841	70.178	111.368	43.3673	2.80919	4.39802e-11	8.38677e-10		Tjap1	MGI:1921344	ENSMUSG00000012296	58.8674	76.8418	71.3093	37.0255	33.8433	40.2535	-1.02705	1.13091e-09	1.77579e-08
Map2	MGI:97175	ENSMUSG00000015222	4.24608	4.72167	4.87178	11.3385	20.2098	14.8204	1.66412	4.50614e-11	8.57527e-10		Tmem255a	MGI:3045722	ENSMUSG00000036502	149.484	408.473	589.573	26.4392	11.9367	73.3229	-3.39584	1.24111e-09	1.94662e-08
Cenpa	MGI:88375	ENSMUSG00000029177	54.5279	61.2558	58.4004	132.8	122.415	125.895	1.05653	4.58489e-11	8.71805e-10		Chic2	MGI:1921527	ENSMUSG00000029229	22.0193	22.3948	20.2108	9.97733	32.3625	12.3945	-1.21974	1.24689e-09	1.95459e-08
Zbtb8b	MGI:2387181	ENSMUSG00000048485	0.448413	1.01711	2.15255	12.3505	9.27262	9.37226	2.96577	4.67233e-11	8.86114e-10		Flot1	MGI:1100500	ENSMUSG00000059714	229.383	210.319	139.301	83.8107	79.7596	106.256	-1.29292	1.27942e-09	2.00332e-08
Ier5	MGI:1337072	ENSMUSG00000056708	27.376	28.0229	30.6562	64.9941	79.0379	57.9694	1.10176	5.44608e-11	1.02654e-09		Layn	MGI:2685357	ENSMUSG00000060594	99.4333	52.4158	49.5626	16.868	24.2982	25.2626	-1.74318	1.34616e-09	2.10308e-08
Zfp651	MGI:2670992	ENSMUSG00000013419	5.50773	5.65737	4.92857	14.613	15.7625	13.4233	1.31045	5.50445e-11	1.03614e-09		Heatr5b	MGI:2444098	ENSMUSG00000039414	24.7032	27.9773	37.6048	10.4721	15.4588	15.7294	-1.23346	1.37451e-09	2.14374e-08
Lamc2	MGI:99913	ENSMUSG00000026479	19.1404	12.8918	12.9252	47.4957	66.4103	27.7849	1.78805	5.8333e-11	1.09655e-09		Mgmt	MGI:96977	ENSMUSG00000054612	48.0451	50.4999	52.242	11.4581	20.3789	18.1021	-1.71867	1.38446e-09	2.15805e-08
Trim62	MGI:1914775	ENSMUSG00000041000	8.51153	8.03649	5.98438	30.5634	18.3945	31.3281	1.69605	6.22156e-11	1.16638e-09		Rabac1	MGI:1201692	ENSMUSG00000003380	201.863	176.971	145.699	60.8844	87.7174	89.0212	-1.25991	1.58514e-09	2.45021e-08
Impa2	MGI:2149728	ENSMUSG00000024525	1.87147	2.35172	2.7869	11.2375	9.69779	11.2897	2.07593	6.70772e-11	1.25244e-09		Csdc2	MGI:2146027	ENSMUSG00000042109	22.5787	29.3951	52.514	12.1726	14.4702	8.71889	-1.70933	1.6323e-09	2.52031e-08
Apbb1	MGI:107765	ENSMUSG00000037032	11.9039	12.9371	10.2536	35.4859	32.4064	31.1223	1.33579	6.73554e-11	1.25679e-09		Nceh1	MGI:2443191	ENSMUSG00000027698	29.668	33.7511	35.113	12.3121	17.1881	18.709	-1.15419	1.69249e-09	2.60598e-08
Cxcl16	MGI:1932682	ENSMUSG00000018920	2.62666	2.41403	7.31656	19.5477	29.7395	14.0163	2.29914	7.53899e-11	1.39824e-09		Ebp	MGI:107822	ENSMUSG00000031168	83.7991	99.1163	84.2584	42.9006	38.7767	53.9695	-1.14086	1.7317e-09	2.66044e-08
Cbx2	MGI:88289	ENSMUSG00000025577	4.99047	4.87292	4.35946	17.7949	13.3832	16.1899	1.57836	7.68916e-11	1.42419e-09		Cited4	MGI:1861694	ENSMUSG00000070803	12.814	12.9994	19.1235	3.71768	4.8856	2.24281	-2.17313	2.01771e-09	3.076e-08
Cad	MGI:1916969	ENSMUSG00000013629	18.9215	14.1518	14.0608	37.4833	38.0369	42.7637	1.20981	7.85764e-11	1.45442e-09		Zyx	MGI:103072	ENSMUSG00000029860	1185.21	1050.82	842.507	528.283	592.719	564.276	-1.07811	2.03951e-09	3.10754e-08
Slc7a7	MGI:1337120	ENSMUSG00000000958	3.41443	3.30999	5.96527	22.9915	21.2966	13.818	2.07721	8.23715e-11	1.52162e-09		St3gal4	MGI:1316743	ENSMUSG00000032038	44.4927	43.9474	51.5576	23.3179	25.0815	23.5491	-1.08722	2.04886e-09	3.12007e-08
Cenpe	MGI:1098230	ENSMUSG00000045328	13.465	13.5032	15.7853	31.2933	34.3896	30.2909	1.01188	8.25933e-11	1.52415e-09		Rab4b	MGI:105071	ENSMUSG00000053291	144.427	144.302	133.311	74.9248	68.085	81.3233	-1.02116	2.14363e-09	3.25066e-08
Exo1	MGI:1349427	ENSMUSG00000039748	4.82927	4.66795	5.27395	16.4496	12.3179	14.3008	1.33986	8.7692e-11	1.61239e-09		Npas4	MGI:2664186	ENSMUSG00000045903	12.5012	12.9712	18.6194	3.69489	5.66018	1.94466	-2.08953	2.31349e-09	3.4981e-08
Arnt2	MGI:107188	ENSMUSG00000015709	21.7673	22.7368	26.3345	62.1194	80.1551	44.4752	1.26559	8.78642e-11	1.61449e-09		Osgin2	MGI:2384798	ENSMUSG00000041153	31.4187	31.4704	30.3893	14.4216	15.6632	14.9339	-1.17463	2.32163e-09	3.5085e-08
Zfp101	MGI:107547	ENSMUSG00000055240	3.66793	3.75252	5.4129	17.7104	13.9042	13.5963	1.72745	9.37371e-11	1.71785e-09		Snx13	MGI:2661416	ENSMUSG00000020590	28.3927	32.0425	40.2698	14.9935	18.8004	18.6731	-1.0381	2.35491e-09	3.55298e-08
Arhgef2	MGI:103264	ENSMUSG00000028059	25.8979	24.2115	35.3876	61.3851	79.3948	61.8962	1.09044	1.08387e-10	1.9746e-09		Gaa	MGI:95609	ENSMUSG00000025579	137.647	136.674	140.483	76.274	87.7648	59.2515	-1.00671	2.56592e-09	3.85249e-08
Rnf208	MGI:1916096	ENSMUSG00000044628	2.40013	4.08789	5.46282	24.2413	26.6983	14.4574	2.44142	1.09293e-10	1.98589e-09		Trib3	MGI:1345675	ENSMUSG00000032715	18.6502	66.8275	67.3012	11.8916	6.16307	12.9383	-2.41688	2.64476e-09	3.96443e-08
Fxyd1	MGI:1889273	ENSMUSG00000036570	3.86588	3.24499	4.55491	18.2179	30.001	19.0898	2.52368	1.13363e-10	2.05715e-09		Vnn1	MGI:108395	ENSMUSG00000037440	12.2212	22.8722	18.3094	4.1956	7.02372	5.24621	-1.81888	2.66388e-09	3.99094e-08
Chpt1	MGI:2384841	ENSMUSG00000060002	10.0961	14.7975	17.0875	36.3324	30.8071	42.2629	1.27949	1.17609e-10	2.12585e-09		Gm9817	MGI:3809102	ENSMUSG00000047061	24.7061	15.7837	15.1453	4.50895	6.36724	6.8356	-1.7881	2.73853e-09	4.09613e-08
Fblim1	MGI:1921452	ENSMUSG00000006219	6.12159	2.94288	3.88396	18.0876	16.2432	21.8387	1.98421	1.24287e-10	2.23926e-09		Dcaf6	MGI:1921356	ENSMUSG00000026571	29.1629	36.6667	39.8935	16.5397	20.6212	19.2307	-1.04026	2.79337e-09	4.17141e-08
Mybl2	MGI:101785	ENSMUSG00000017861	12.3088	12.5636	9.76865	34.3534	29.7199	29.2626	1.29341	1.3256e-10	2.37985e-09		St6gal1	MGI:108470	ENSMUSG00000022885	81.1653	127.842	162.728	56.1984	64.9684	51.7457	-1.22717	2.82104e-09	4.20142e-08
Phf2	MGI:1338034	ENSMUSG00000038025	14.2565	16.6587	17.4336	37.1348	36.8073	33.224	1.02117	1.35204e-10	2.4218e-09		Wasf1	MGI:1890563	ENSMUSG00000019831	35.4994	43.5262	50.8007	24.1559	20.7777	22.4899	-1.07158	2.85253e-09	4.23992e-08
Eva1b	MGI:1922063	ENSMUSG00000050212	13.188	9.69295	7.59748	85.5778	28.9305	55.3102	2.30029	1.37613e-10	2.46178e-09		Hfe	MGI:109191	ENSMUSG00000006611	39.9648	51.6529	59.8464	17.6119	27.0996	16.4686	-1.41173	2.88287e-09	4.27973e-08
Gas1	MGI:95655	ENSMUSG00000052957	6.7492	22.3157	17.4776	62.5751	62.521	76.1882	1.99895	1.47452e-10	2.62593e-09		Nmt2	MGI:1202298	ENSMUSG00000026643	123.313	109.34	92.4682	52.4808	52.4138	63.6341	-1.07944	2.90326e-09	4.30769e-08
Chaf1a	MGI:1351331	ENSMUSG00000002835	23.2142	21.5635	22.1449	53.9867	48.8246	48.2271	1.04202	1.48871e-10	2.64949e-09		Ormdl3	MGI:1913862	ENSMUSG00000038150	174.414	232.946	262.987	113.185	134.538	113.753	-1.0129	3.03699e-09	4.4989e-08
Patz1	MGI:1891832	ENSMUSG00000020453	26.7138	28.3706	23.9053	63.9444	54.6995	64.9681	1.09701	1.63467e-10	2.90183e-09		Myzap	MGI:2142908	ENSMUSG00000041361	12.8888	21.2403	31.7088	7.03321	8.78889	5.96057	-1.84277	3.07058e-09	4.54623e-08
Dtl	MGI:1924093	ENSMUSG00000037474	8.97159	7.75771	9.52259	27.011	20.9669	22.0069	1.28261	1.72018e-10	3.04583e-09		Loxl4	MGI:1914823	ENSMUSG00000025185	18.6025	12.5709	10.1451	3.01712	5.75368	2.94372	-1.97385	3.51231e-09	5.1699e-08
Smarcd3	MGI:1914243	ENSMUSG00000028949	19.0184	15.254	11.3055	55.8527	63.1374	53.4305	1.36417	1.87047e-10	3.30561e-09		Neurl1a	MGI:1334263	ENSMUSG00000006435	23.2983	16.5467	14.5809	6.05127	8.03469	6.94694	-1.52933	3.55554e-09	5.23075e-08
Fam102a	MGI:2138935	ENSMUSG00000039157	11.1225	15.741	12.355	27.822	40.4107	22.428	1.19705	1.90853e-10	3.36774e-09		Vsig10	MGI:2448533	ENSMUSG00000066894	50.2824	50.9337	65.1994	28.6702	33.461	27.6812	-1.02993	3.57411e-09	5.2525e-08
Ccne2	MGI:1329034	ENSMUSG00000028212	6.47298	5.63177	8.00649	21.9734	18.8058	23.5574	1.52888	1.96099e-10	3.45678e-09		Gprasp1	MGI:1917418	ENSMUSG00000043384	51.4068	57.8251	101.729	27.6585	34.2337	33.6187	-1.22843	3.71741e-09	5.4458e-08
Rfc5	MGI:1919401	ENSMUSG00000029363	32.0338	38.0944	32.0245	86.5717	69.058	70.6355	1.07988	2.0367e-10	3.58569e-09		Mme	MGI:97004	ENSMUSG00000027820	36.9631	53.5831	83.9629	26.9244	29.3821	19.2714	-1.24148	4.39377e-09	6.37603e-08
Fam111a	MGI:1915508	ENSMUSG00000024691	18.0117	13.2723	16.5801	35.2462	45.2899	41.8413	1.21925	2.19105e-10	3.83551e-09		Nrp2	MGI:1100492	ENSMUSG00000025969	24.353	19.3215	33.4109	9.26785	14.4698	10.4785	-1.31383	4.63168e-09	6.70023e-08
D030056L22Rik	MGI:3583960	ENSMUSG00000047044	15.5004	15.5242	18.8355	48.303	44.0019	44.1986	1.32507	2.4945e-10	4.33933e-09		Secisbp2l	MGI:1917604	ENSMUSG00000035093	30.8748	40.36	59.0614	19.8338	20.4446	22.6301	-1.171	5.07141e-09	7.29831e-08
Stra6	MGI:107742	ENSMUSG00000032327	10.0588	21.4785	24.5233	71.4602	59.1139	59.3534	1.59471	2.60717e-10	4.52399e-09		Axl	MGI:1347244	ENSMUSG00000002602	583.821	468.183	411.483	224.136	255.121	276.935	-1.10508	5.09411e-09	7.32337e-08
Prr5	MGI:1924714	ENSMUSG00000036106	7.46406	9.76753	14.108	35.614	36.9883	31.8934	1.62444	2.76671e-10	4.77989e-09		Nudt18	MGI:2385853	ENSMUSG00000045211	11.9195	14.9459	14.181	5.01532	5.72821	6.37838	-1.38557	5.35563e-09	7.68342e-08
Etv4	MGI:99423	ENSMUSG00000017724	63.7437	72.0176	66.7038	243.6	129.573	233.887	1.3606	2.90461e-10	4.99946e-09		Gm18840	MGI:5011025	ENSMUSG00000107568	26.3409	29.4708	35.3916	6.68147	10.5022	8.96686	-1.92095	5.53149e-09	7.90303e-08
Tnfsf13os	MGI:1919587	ENSMUSG00000085890	1.15394	0.587253	3.42385	22.083	29.5044	15.5673	3.42602	2.91261e-10	5.01012e-09		Ophn1	MGI:2151070	ENSMUSG00000031214	10.9842	13.607	14.5693	4.75021	5.44576	7.23276	-1.32574	5.54118e-09	7.90872e-08
Fam234b	MGI:1921775	ENSMUSG00000030207	4.77509	4.60053	4.54461	13.3987	15.4317	12.7539	1.44168	2.98096e-10	5.12134e-09		Zfp839	MGI:1920055	ENSMUSG00000021271	11.4373	13.6651	21.9649	5.74044	5.86209	6.13501	-1.522	6.28273e-09	8.91666e-08
Mcm7	MGI:1298398	ENSMUSG00000029730	64.4947	66.5631	54.6316	158.094	127.754	141.57	1.0644	3.21568e-10	5.50415e-09		Hexb	MGI:96074	ENSMUSG00000021665	42.641	38.3754	39.5928	16.4879	20.6071	19.5104	-1.22184	6.39842e-09	9.0762e-08
Actg2	MGI:104589	ENSMUSG00000059430	5.47972	6.83579	5.41751	24.0309	17.4218	31.3813	1.97024	3.27786e-10	5.60367e-09		Rph3al	MGI:1923492	ENSMUSG00000020847	15.8635	20.2426	18.2419	7.22098	4.36918	6.75709	-1.68185	6.43234e-09	9.11501e-08
Fzd6	MGI:108474	ENSMUSG00000022297	13.6519	20.6722	19.4468	52.3022	39.1217	42.4511	1.1915	3.33473e-10	5.69038e-09		Rgmb	MGI:1916049	ENSMUSG00000048027	19.8605	19.7042	18.5532	8.40701	8.99844	8.30089	-1.30859	6.8815e-09	9.7118e-08
Il13ra1	MGI:105052	ENSMUSG00000017057	2.02774	2.58464	3.87456	11.6539	10.6316	10.0472	1.81155	3.70538e-10	6.27652e-09		Zswim6	MGI:1914513	ENSMUSG00000032846	12.309	13.7738	16.1228	5.78835	6.1984	7.45504	-1.23972	7.22077e-09	1.01751e-07
Mcm6	MGI:1298227	ENSMUSG00000026355	83.3893	86.5998	78.4163	202.78	157.024	179.014	1.01007	3.7334e-10	6.31243e-09		Sncb	MGI:1889011	ENSMUSG00000034891	35.7496	32.573	44.801	3.4445	2.8269	12.0419	-2.75954	8.4552e-09	1.17829e-07
Fam53b	MGI:1925188	ENSMUSG00000030956	5.7231	5.0233	6.78407	14.1768	23.738	15.7151	1.48122	4.35513e-10	7.31904e-09		Thra	MGI:98742	ENSMUSG00000058756	70.3977	82.8654	80.6705	34.2332	49.7045	26.2156	-1.20827	8.46339e-09	1.17884e-07
Man1a	MGI:104677	ENSMUSG00000003746	4.67519	4.31412	5.3235	14.5565	25.5237	11.8715	1.7248	4.77774e-10	7.98573e-09		Adamtsl5	MGI:1913798	ENSMUSG00000043822	52.0804	29.2585	25.2601	8.98299	11.533	10.6381	-2.00837	9.46646e-09	1.31197e-07
Tnfsfm13	MGI:3845075	ENSMUSG00000018752	9.8847	16.2075	18.3833	44.3178	46.0915	48.119	1.44216	4.81741e-10	8.04719e-09		Il10rb	MGI:109380	ENSMUSG00000022969	132.27	102.043	99.7835	37.6534	59.1236	35.2919	-1.38243	9.69132e-09	1.33912e-07
Errfi1	MGI:1921405	ENSMUSG00000028967	8.04446	7.89819	10.7243	26.465	23.6132	23.5881	1.35248	4.83919e-10	8.07871e-09		Ppp6r2	MGI:1918724	ENSMUSG00000036561	28.5889	36.3283	39.1787	16.7532	18.2941	18.7391	-1.07515	1.05785e-08	1.4559e-07
Egfl7	MGI:2449923	ENSMUSG00000026921	3.20658	4.13252	2.71649	20.1699	11.6642	14.391	2.21578	5.17276e-10	8.60452e-09		Dynlt1a	MGI:2146430	ENSMUSG00000022637	99.3178	104.546	94.552	49.9069	47.8804	48.5764	-1.1592	1.12247e-08	1.53954e-07
Cdc42ep2	MGI:1929744	ENSMUSG00000045664	5.48707	2.33347	2.57047	19.4275	27.044	16.7424	2.44969	5.4768e-10	9.08304e-09		Cblb	MGI:3807506	ENSMUSG00000092074	10.0229	13.9668	18.7357	5.49055	6.1583	6.89035	-1.31905	1.1225e-08	1.53954e-07
Ncbp1	MGI:1891840	ENSMUSG00000028330	36.8781	37.2072	35.6543	80.9345	72.3629	87.5779	1.00391	5.48027e-10	9.08336e-09		Olfml2b	MGI:2443310	ENSMUSG00000038463	267.937	348.477	243.863	111.423	160.77	157.331	-1.13187	1.12921e-08	1.54797e-07
Fbxo5	MGI:1914391	ENSMUSG00000019773	13.7826	12.5228	11.376	41.3507	33.91	34.9601	1.39644	5.73369e-10	9.47511e-09		Akr1cl	MGI:1918111	ENSMUSG00000025955	50.8663	121.743	174.421	30.2543	33.5986	40.1216	-1.70512	1.21971e-08	1.6671e-07
Hoxd3os1	MGI:1923875	ENSMUSG00000052371	0	0.591406	0.670668	10.9374	13.3437	8.06483	4.47645	5.82045e-10	9.60702e-09		Cdk5	MGI:101765	ENSMUSG00000028969	44.8883	78.3452	92.0471	32.9451	31.9299	34.4523	-1.2372	1.3476e-08	1.83197e-07
Smad3	MGI:1201674	ENSMUSG00000032402	28.1232	37.4004	34.9698	77.9629	65.6044	78.3543	1.01718	6.24071e-10	1.02641e-08		Ap2a2	MGI:101920	ENSMUSG00000002957	189.404	182.152	144.7	74.4306	86.0142	106.297	-1.08585	1.40636e-08	1.90905e-07
Cdc7	MGI:1309511	ENSMUSG00000029283	10.2663	8.68087	10.3859	27.2888	24.5124	24.2553	1.28277	6.26024e-10	1.02901e-08		Gale	MGI:1921496	ENSMUSG00000028671	68.4024	78.8361	55.4312	30.0151	24.0594	35.9891	-1.25976	1.4471e-08	1.95668e-07
Ercc6l	MGI:2654144	ENSMUSG00000051220	4.57155	5.45894	5.76917	13.6302	13.8134	15.3074	1.31159	6.45968e-10	1.05928e-08		Hacl1	MGI:1929657	ENSMUSG00000021884	9.10603	12.0113	11.5043	4.30736	3.78965	4.23631	-1.60309	1.5634e-08	2.10472e-07
Fignl1	MGI:1890648	ENSMUSG00000035455	11.1915	10.0262	11.9105	28.4285	28.0505	29.366	1.24656	6.55239e-10	1.07132e-08		Sgk3	MGI:2182368	ENSMUSG00000025915	20.7474	22.4675	35.1133	8.8292	9.54278	13.9484	-1.36398	1.61807e-08	2.17515e-07
Plk2	MGI:1099790	ENSMUSG00000021701	95.4703	78.0052	82.3476	234.981	230.274	156.807	1.14459	6.62809e-10	1.08306e-08		Eps8	MGI:104684	ENSMUSG00000015766	15.5897	14.7375	18.6916	5.09639	6.77812	8.79008	-1.37725	1.62298e-08	2.18069e-07
Rab3a	MGI:97843	ENSMUSG00000031840	14.985	11.9639	13.0948	43.978	37.5765	40.1363	1.47248	6.89794e-10	1.12173e-08		Pced1b	MGI:2446270	ENSMUSG00000044250	21.9698	25.6077	26.4677	13.1731	9.01295	9.39401	-1.35778	1.63222e-08	2.19204e-07
Mcm2	MGI:105380	ENSMUSG00000002870	52.0016	52.1322	43.5114	123.948	100.633	107.567	1.03259	7.15007e-10	1.16151e-08		Mtm1	MGI:1099452	ENSMUSG00000031337	8.74669	9.6294	14.7475	3.77533	3.08287	4.48586	-1.62474	1.67543e-08	2.2468e-07
Kirrel3	MGI:1914953	ENSMUSG00000032036	11.3808	11.107	6.41603	32.2494	30.1981	29.9597	1.52547	7.32779e-10	1.18829e-08		Myo7a	MGI:104510	ENSMUSG00000030761	3.91933	10.2978	22.7579	2.34971	2.10687	2.62817	-2.4461	1.74861e-08	2.34042e-07
Ska2	MGI:1913390	ENSMUSG00000020492	12.9581	12.7573	15.659	34.6409	33.6279	30.8773	1.17623	7.42481e-10	1.20262e-08		Cdkn2b	MGI:104737	ENSMUSG00000073802	96.2714	121.645	79.3813	36.9501	29.9925	56.2381	-1.40002	1.83608e-08	2.45277e-07
Zfp592	MGI:2443541	ENSMUSG00000005621	6.49515	7.19168	6.47335	16.5467	16.2477	15.0174	1.09227	8.01488e-10	1.29216e-08		Lrp2	MGI:95794	ENSMUSG00000027070	145.323	65.2471	57.5217	8.32124	17.7268	30.3507	-2.3945	1.83764e-08	2.45367e-07
Llgl2	MGI:1918843	ENSMUSG00000020782	11.2664	10.48	9.91117	24.7084	36.4103	27.2368	1.33887	8.20707e-10	1.32008e-08		Sod3	MGI:103181	ENSMUSG00000072941	76.5805	75.8281	61.8083	21.5783	42.7594	17.8355	-1.52017	1.89968e-08	2.53284e-07
Fam110c	MGI:1918813	ENSMUSG00000036136	0.992715	1.86915	2.32302	9.2763	17.8881	6.69422	2.5855	8.57108e-10	1.37544e-08		Pyroxd2	MGI:1921830	ENSMUSG00000060224	13.8806	16.7691	19.0171	6.60319	8.04263	4.38776	-1.51069	1.91025e-08	2.54571e-07
Umps	MGI:1298388	ENSMUSG00000022814	22.889	19.9683	18.4246	47.8279	44.8905	47.2518	1.06252	9.08962e-10	1.45193e-08		Pter	MGI:107372	ENSMUSG00000026730	39.2466	37.2492	38.916	16.0306	21.9538	19.3902	-1.17651	1.97048e-08	2.62346e-07
Zfp57	MGI:99204	ENSMUSG00000036036	12.3067	13.3056	17.7337	40.5798	44.6702	34.8157	1.39357	9.16606e-10	1.4633e-08		Slc39a11	MGI:1917056	ENSMUSG00000041654	43.8947	43.562	39.708	21.3207	26.3698	23.7104	-1.00621	2.20299e-08	2.91484e-07
Cdc42ep3	MGI:2384718	ENSMUSG00000036533	29.7455	27.7271	24.1676	76.9392	83.1357	52.9169	1.24499	9.37621e-10	1.49427e-08		Tmem192	MGI:1920317	ENSMUSG00000025521	72.1492	79.889	60.4885	31.8863	37.2861	33.8697	-1.17976	2.24279e-08	2.96467e-07
Brsk1	MGI:2685946	ENSMUSG00000035390	7.37107	6.40037	4.90412	22.2999	19.2867	21.1189	1.6018	9.40294e-10	1.49767e-08		Tmem8b	MGI:2441680	ENSMUSG00000078716	9.48624	14.8429	16.4024	5.77976	5.85824	5.84561	-1.34701	2.37607e-08	3.12893e-07
Cdca3	MGI:1315198	ENSMUSG00000023505	80.8374	89.8166	79.8685	226.153	166.444	155.725	1.00283	1.00193e-09	1.58946e-08		Aga	MGI:104873	ENSMUSG00000031521	60.2404	61.161	56.4978	25.7948	31.5536	29.9603	-1.15732	2.391e-08	3.14559e-07
Myl6b	MGI:1917789	ENSMUSG00000039824	19.5902	20.0029	15.8682	55.8023	57.1562	53.1502	1.44643	1.05103e-09	1.65975e-08		Anxa2	MGI:88246	ENSMUSG00000032231	3121.18	2578.64	1842.3	1201.11	1216.09	1332.94	-1.16086	2.53378e-08	3.32399e-07
Dut	MGI:1346051	ENSMUSG00000027203	72.4923	53.9998	46.9905	119.154	113.394	97.4069	1.04826	1.08025e-09	1.70106e-08		Mllt3	MGI:1917372	ENSMUSG00000028496	29.3401	28.0667	27.5848	15.4433	11.9664	17.8275	-1.03669	2.55261e-08	3.34711e-07
Pltp	MGI:103151	ENSMUSG00000017754	3.96489	3.77583	4.12648	16.2251	16.3587	11.954	1.73518	1.24798e-09	1.9552e-08		Tmem106a	MGI:1922056	ENSMUSG00000034947	15.0819	18.3938	15.2312	5.89891	9.33644	5.72369	-1.546	2.55862e-08	3.35283e-07
Smad5	MGI:1328787	ENSMUSG00000021540	12.6406	13.575	17.9772	33.9191	29.5157	33.493	1.03515	1.40064e-09	2.18205e-08		Lgr5	MGI:1341817	ENSMUSG00000020140	10.6819	27.7427	28.91	6.61504	1.319	3.96972	-2.61563	2.66937e-08	3.4821e-07
Hells	MGI:106209	ENSMUSG00000025001	11.0215	8.3644	12.6108	27.734	24.1228	23.624	1.11853	1.4623e-09	2.27045e-08		Acss2	MGI:1890410	ENSMUSG00000027605	35.1965	55.7056	44.7812	15.9008	13.6167	25.7933	-1.40165	2.72314e-08	3.54891e-07
Cd55	MGI:104850	ENSMUSG00000026399	4.23368	3.36205	5.76992	12.7153	18.7203	18.1228	1.7513	1.4726e-09	2.28516e-08		Cyp2j6	MGI:1270148	ENSMUSG00000052914	11.6802	8.06131	10.5873	2.60334	4.42846	3.47838	-1.65928	2.76155e-08	3.59728e-07
Klhl42	MGI:2444786	ENSMUSG00000040102	5.61119	4.66426	6.46262	12.9696	14.5474	15.9287	1.25815	1.71236e-09	2.63366e-08		Rbm42	MGI:1915285	ENSMUSG00000036733	143.689	133.694	93.3783	36.3245	50.6897	70.2903	-1.40714	3.03115e-08	3.92268e-07
Armcx2	MGI:1914666	ENSMUSG00000033436	39.3892	43.736	33.8135	87.6421	83.7197	90.7021	1.01978	1.78974e-09	2.74658e-08		Sh3bp2	MGI:1346349	ENSMUSG00000054520	37.5119	30.1984	26.5434	16.0691	14.6391	14.5532	-1.1657	3.04288e-08	3.93419e-07
Arrb1	MGI:99473	ENSMUSG00000018909	4.24644	5.53903	4.00744	11.7788	15.8912	12.0169	1.42593	1.85104e-09	2.83908e-08		Nr4a1	MGI:1352454	ENSMUSG00000023034	35.1086	36.5141	25.7605	17.0253	13.3281	9.29218	-1.43834	3.21623e-08	4.14673e-07
Col3a1	MGI:88453	ENSMUSG00000026043	9.2142	9.23391	11.4466	25.2468	37.106	19.4145	1.32384	1.87699e-09	2.87412e-08		Slc24a3	MGI:2137513	ENSMUSG00000063873	10.1848	14.9427	13.2824	5.207	5.82529	5.7988	-1.32824	3.22117e-08	4.15117e-07
BC055324	MGI:3590554	ENSMUSG00000041406	7.06811	6.89731	7.10666	20.8323	19.9927	17.6241	1.32488	2.01459e-09	3.07295e-08		Abhd5	MGI:1914719	ENSMUSG00000032540	40.0231	36.2265	36.9736	15.0839	19.1423	22.8677	-1.11963	3.2986e-08	4.2411e-07
Rilpl1	MGI:1922945	ENSMUSG00000029392	11.6353	10.1534	10.9724	29.6936	28.9889	29.544	1.30862	2.05301e-09	3.12468e-08		Tnfrsf11b	MGI:109587	ENSMUSG00000063727	5.93235	11.6572	18.4737	2.17696	2.86649	3.75902	-2.13532	3.40555e-08	4.36445e-07
Ncapg	MGI:1930197	ENSMUSG00000015880	14.7552	14.4073	17.2551	33.8521	34.7617	37.2867	1.05783	2.14399e-09	3.25066e-08		Doc2b	MGI:1100497	ENSMUSG00000020848	7.83987	16.2133	23.3668	5.46178	5.31373	4.53321	-1.74104	3.41576e-08	4.37551e-07
Usp54	MGI:1926037	ENSMUSG00000034235	7.0981	9.3995	12.062	25.1952	33.3582	18.0331	1.32132	2.16785e-09	3.28505e-08		Sfxn3	MGI:2137679	ENSMUSG00000025212	97.8957	80.5881	82.5273	43.1728	57.7268	42.1141	-1.0001	3.52035e-08	4.50118e-07
Shcbp1	MGI:1338802	ENSMUSG00000022322	19.7357	20.9351	20.2474	50.2046	48.6299	42.8945	1.09244	2.28166e-09	3.45373e-08		Palm3	MGI:1921587	ENSMUSG00000047986	108.385	66.9945	78.1614	38.2269	49.763	34.7624	-1.1775	3.71367e-08	4.72658e-07
Caskin2	MGI:2157062	ENSMUSG00000034471	12.887	12.8456	13.0737	24.9578	42.1705	30.3537	1.19338	2.4204e-09	3.64782e-08		Gm6736	MGI:3643048	ENSMUSG00000071414	20.589	21.3509	23.7572	7.77052	7.31843	8.83915	-1.58091	3.75278e-08	4.77199e-07
Ttk	MGI:1194921	ENSMUSG00000038379	7.81007	8.46181	9.46805	22.5372	22.5035	23.3859	1.28206	2.57142e-09	3.85657e-08		Casp6	MGI:1312921	ENSMUSG00000027997	52.1654	55.1401	52.3742	23.4397	23.0291	30.5438	-1.17884	3.82015e-08	4.84875e-07
Fgf9	MGI:104723	ENSMUSG00000021974	11.7046	7.9936	9.0304	30.9057	31.2178	25.03	1.49151	2.67825e-09	4.00813e-08		Lpar3	MGI:1929469	ENSMUSG00000036832	22.2224	23.1604	22.7831	2.12219	1.28852	7.45326	-2.76244	4.07492e-08	5.15092e-07
Brca1	MGI:104537	ENSMUSG00000017146	6.90094	6.38477	8.30683	18.0942	16.1435	16.3409	1.09632	2.77295e-09	4.14538e-08		Scarb1	MGI:893578	ENSMUSG00000037936	187.543	300.858	283.191	130	107.779	153.719	-1.08238	4.1195e-08	5.1978e-07
Ccnd1	MGI:88313	ENSMUSG00000070348	184.21	148.096	117.544	369.016	334.292	490.444	1.2719	2.84309e-09	4.232e-08		Pon3	MGI:106686	ENSMUSG00000029759	13.7297	12.6775	19.4746	4.77624	6.78748	5.4163	-1.57584	4.40114e-08	5.53304e-07
Gm12840	MGI:3650917	ENSMUSG00000086320	1.06707	1.3421	2.31616	12.01	8.11665	10.0423	2.54452	3.0105e-09	4.46204e-08		Irak4	MGI:2182474	ENSMUSG00000059883	11.6989	12.9385	16.5179	4.17525	6.06069	5.0433	-1.47726	4.49003e-08	5.63712e-07
S1pr3	MGI:1339365	ENSMUSG00000067586	13.6281	8.94596	9.00959	25.5496	42.5205	27.4901	1.45661	3.22026e-09	4.75769e-08		Adamtsl4	MGI:2389008	ENSMUSG00000015850	14.0435	15.3152	13.0861	4.64428	7.40033	3.57018	-1.55161	4.56642e-08	5.72267e-07
Antxr1	MGI:1916788	ENSMUSG00000033420	7.05346	6.11535	6.58979	17.3922	15.5672	16.6603	1.18865	3.56341e-09	5.23956e-08		Dpp7	MGI:1933213	ENSMUSG00000026958	21.8539	22.6069	20.2918	9.30259	11.0868	9.18504	-1.26367	4.57497e-08	5.72664e-07
Kif22	MGI:109233	ENSMUSG00000030677	38.4263	50.7564	41.3096	96.8235	89.3397	97.9966	1.0006	3.7237e-09	5.45212e-08		Smpx	MGI:1913356	ENSMUSG00000041476	27.4826	36.1127	99.7349	7.2748	16.1453	8.28361	-2.43173	4.60632e-08	5.76227e-07
Hsph1	MGI:105053	ENSMUSG00000029657	32.2854	26.63	25.6785	66.9577	61.35	92.364	1.17832	3.83215e-09	5.60501e-08		Brat1	MGI:1891679	ENSMUSG00000000148	31.4104	32.0676	30.2243	14.3271	16.3731	18.7308	-1.02586	4.64183e-08	5.80147e-07
Plat	MGI:97610	ENSMUSG00000031538	38.0947	84.5527	79.4743	345.652	147.067	259.331	1.7769	3.92743e-09	5.73227e-08		Col12a1	MGI:88448	ENSMUSG00000032332	138.697	187.227	150.327	66.2536	86.6433	92.8987	-1.0162	4.83966e-08	6.02969e-07
Acaa2	MGI:1098623	ENSMUSG00000036880	88.811	105.476	101.288	292.008	375.617	166.543	1.36392	4.10692e-09	5.9848e-08		Nxf3	MGI:2685230	ENSMUSG00000057000	5.16322	12.3289	25.9274	3.22547	1.22865	2.47612	-2.66697	4.88311e-08	6.07836e-07
[truncated: 244 more rows]

## Sheet: GO_CC_RT
RT_upreg_genes	Gene names and descriptions are added to selected terms.
[truncated: 102 more rows]

## Sheet: GO_CC_SC
SC_upreg_genes	Gene names and descriptions are added to selected terms.
[truncated: 65 more rows]

[truncated: 8 more sheets: GO_BP_RT, GO_BP_SC, 14dpp_scRNAseq_markers, 14dpp_RTvsSC_all data, 14dpp_RTvsSC_DEGs, Comparison_neonat_juv_fetal, Permanently_upreg_genes, Dmrt1_reg_genes]
